# Supplementary material for: Different Genetic Sources Contribute to the Small RNA Population in the Arbuscular Mycorrhizal Fungus Gigaspora margarita
Source: Front Microbiol. 2020 Mar 13;11:395. doi: 10.3389/fmicb.2020.00395 (PMC7082362; doi:10.3389/fmicb.2020.00395)
Supplement: Supplementary file 8 [file Data_Sheet_2.csv]

#Supplementary Data Sheet 2: Characterization of sRNA-generating loci.
Name	Genomic coordinates	HDBSCAN clustering	Relative genomic position (overlap for at least 1 nt with protein-encoding genes?)	MRNA code of the overlapped (genomic coordinates) protein-encoding genes	TE overlap (genomic coordinates) for at least 1 nucleotide (from Venice et al., 2019)	ID of the overlapping TE (from Venice et al., 2019)	RepBase ID (blast)	repbase Homology (blast)	Rhizophagus_homologous_loci	Length	Reads	RPM	UniqueReads	FracTop	Strand	MajorRNA	MajorRNAReads	Complexity	DicerCall	MIRNA	PhaseScore	Short	Long	nt18	nt19	nt20	nt21	nt22	nt23	nt24	nt25	nt26	nt27	nt28	nt29	nt30	nt31	nt32	nt33	nt34	nt35
Locus_1	scaffold_0:57065-58155	2	intergene		Yes	ms125006	NA	No	NA	1091	211	10.892	120	0.133	-	UGGCAGUGUUAGGACCUUAUGAGU	9	0.692	25	N5	-1	0	0	0.004739336492891	0.004739336492891	0.009478672985782	0.004739336492891	0.023696682464455	0.123222748815166	0.317535545023697	0.33175355450237	0.156398104265403	0.014218009478673	0.004739336492891	0.004739336492891	0	0	0	0	0	0
Locus_10	scaffold_0:1493974-1497455	2	intergene		Yes	ms480950	NA	No	NA	3482	1277	65.921	453	0.966	+	UGUUUGACACAAAAGAGAGCUGCCU	25	0.475	25	N5	-1	0	0	0	0.004698512137823	0.009397024275646	0.006264682850431	0.026624902114331	0.12451057165231	0.22239624119029	0.411902897415818	0.148003132341425	0.033672670321065	0.006264682850431	0.003132341425215	0.003132341425215	0	0	0	0	0
Locus_100	scaffold_15:969531-969553	0	intergene		Yes	ms588575	NA	No	NA	23	1437	74.18	39	0	-	AUCCACACAAUCGGCACCA	811	0.01	19	N11	-1	0	0	0.139874739039666	0.572025052192067	0.051496172581768	0.143354210160056	0.068197633959638	0.025052192066806	0	0	0	0	0	0	0	0	0	0	0	0
Locus_1000	scaffold_240:416023-416869	2	intergene		Yes	ms1226069	NA	No	NA	847	209	10.789	4	0.048	-	AACGAGAUACCGCAGACUACAAAUGCCU	14	0.421	24	N11	-1	0	0	0	0.033492822966507	0.004784688995215	0.009569377990431	0.043062200956938	0.124401913875598	0.349282296650718	0.301435406698565	0.038277511961723	0.028708133971292	0.066985645933014	0	0	0	0	0	0	0
Locus_1001	scaffold_241:432173-435674	2	intergene		Yes	ms132392;ms132426;ms132430;ms132441;ms132496;ms132526;ms132529	NA	No	NA	3502	11642	600.978	10946	0.092	-	UCCCGAAAUCAUCCGAUAGGACCG	470	0.201	25	N5	-1	0	0	0.004466586497165	0.00481017007387	0.00850369352345	0.012798488232263	0.031953272633568	0.082975433774266	0.32253908263185	0.326747981446487	0.16277271946401	0.029118708125752	0.007902422264216	0.002319189142759	0.001632021989349	0.000773063047586	0.000171791788353	0.000257687682529	0.000171791788353	8.58958941762584E-05
Locus_1002	scaffold_242:211668-212931	2	gene	g21418.t1	Yes	ms9068	NA	No	NA	1264	6475	334.25	5112	0.951	+	UAUUCCGACGUUCUCUGAAACAGCU	729	0.153	25	N5	-1	0	0	0.001544401544402	0.008030888030888	0.01019305019305	0.015752895752896	0.031969111969112	0.063011583011583	0.255444015444015	0.40015444015444	0.184401544401544	0.018378378378378	0.006486486486486	0.002162162162162	0.000617760617761	0.001081081081081	0.00046332046332	0.00015444015444	0	0.00015444015444
Locus_1003	scaffold_242:411722-413422	2	intergene		Yes	ms566080	NA	No	NA	1701	3258	168.183	2467	0.981	+	UCUCAUGCAAUGGCGUAGGACCU	251	0.174	25	N5	-1	0	0	0.000920810313076	0.004297114794352	0.024861878453039	0.022099447513812	0.033763044812769	0.126764886433395	0.20841006752609	0.432780847145488	0.112952731737262	0.029772866789441	0.002762430939227	0.000306936771025	0.000306936771025	0	0	0	0	0
Locus_1004	scaffold_243:11440-14124	2	intergene		Yes	ms833079;ms833081	NA	No	NA	2685	1923	99.268	1916	0.042	-	UAAUCCAGAAUACUGACAAAAGAGAG	71	0.344	25	N5	-1	0	0	0.000520020800832	0.001040041601664	0.00260010400416	0.011960478419137	0.033801352054082	0.098283931357254	0.202288091523661	0.335413416536661	0.249089963598544	0.049401976079043	0.010920436817473	0.00260010400416	0.001560062402496	0	0	0	0.000520020800832	0
Locus_1005	scaffold_243:15348-16725	2	intergene		Yes	ms833059;ms833071;ms833074	NA	No	NA	1378	562	29.011	517	0.05	-	UCCAUGUUGCAGAUGAAGUUCAGUG	54	0.523	25	N5	-1	0	0	0.00355871886121	0.00355871886121	0.00711743772242	0.019572953736655	0.04270462633452	0.140569395017794	0.227758007117438	0.409252669039146	0.106761565836299	0.030249110320285	0.00355871886121	0.00355871886121	0	0.001779359430605	0	0	0	0
Locus_1006	scaffold_243:39039-42666	2	intergene		Yes	ms837780	NA	No	NA	3628	251	12.957	237	0.068	-	UGAGCUACUUUACUUGUGAUCUAUUC	5	0.785	25	N5	-1	0	0	0	0	0.00398406374502	0.00796812749004	0.051792828685259	0.123505976095618	0.223107569721116	0.338645418326693	0.219123505976096	0.027888446215139	0	0	0	0.00398406374502	0	0	0	0
Locus_1007	scaffold_243:129742-133326	2	gene	g10963.t1	Yes	ms121412;ms121445;ms121451;ms121495	NA	No	NA	3585	9156	472.647	8361	0.048	-	UCUUUAUCUUCUUCGCUACUGGCU	597	0.164	25	N5	-1	0	0	0.001092179991263	0.002512013979904	0.00524246395806	0.013870685889035	0.037789427697685	0.089886413280909	0.278396679772827	0.380187854958497	0.154215814766273	0.027959807776322	0.006443861948449	0.001529051987768	0.000218435998253	0	0.000327653997379	0.000327653997379	0	0
Locus_1008	scaffold_243:162271-163048	2	intergene		Yes	ms121493	NA	No	NA	778	208	10.737	126	0.721	.	UAGGCCUUUGAGAACUUCUUUGCGU	9	0.596	25	N6	-1	0	0	0	0.009615384615385	0.014423076923077	0.009615384615385	0.004807692307692	0.168269230769231	0.259615384615385	0.331730769230769	0.168269230769231	0.033653846153846	0	0	0	0	0	0	0	0
Locus_1009	scaffold_243:163478-164155	2	intergene		Yes	ms121459;ms121493;ms121503	NA	No	NA	678	249	12.854	163	0.896	+	UCGGGCAGCCCGUGAUCGUACCC	44	0.293	26	N11	-1	0	0	0	0.008032128514056	0.004016064257028	0	0.040160642570281	0.228915662650602	0.208835341365462	0.140562248995984	0.313253012048193	0.044176706827309	0.008032128514056	0	0.004016064257028	0	0	0	0	0
Locus_101	scaffold_16:249654-251127	2	intergene		No	NA	NA	No	NA	1474	259	13.37	157	0.181	-	UGUACCGCUAUAUACCUUGAUUGAG	8	0.676	25	N5	-1	0	0	0	0.015444015444015	0.027027027027027	0.019305019305019	0.054054054054054	0.1003861003861	0.208494208494208	0.281853281853282	0.193050193050193	0.042471042471043	0.023166023166023	0.007722007722008	0.007722007722008	0.007722007722008	0.011583011583012	0	0	0
Locus_1010	scaffold_243:354085-354828	0	gene	g10977.t1;g10977.t1.1.5ab8ba19	No	NA	NA	No	NA	744	572	29.528	572	0.287	.	UAUGGUUCGUCUAUACGGAGACAAUA	46	0.4	26	N6	-1	0	0	0.020979020979021	0.04020979020979	0.085664335664336	0.061188811188811	0.075174825174825	0.054195804195804	0.145104895104895	0.148601398601399	0.206293706293706	0.04020979020979	0.027972027972028	0.026223776223776	0.015734265734266	0.015734265734266	0.013986013986014	0.008741258741259	0	0.013986013986014
Locus_1011	scaffold_244:173722-174470	2	intergene		No	NA	NA	No	NA	749	433	22.352	167	0.998	+	UCGUGUUAAUUGUACUGUUUGGGCC	114	0.164	25	N11	-1	0	0	0.002309468822171	0	0.004618937644342	0.006928406466513	0.018475750577367	0.034642032332564	0.378752886836028	0.489607390300231	0.062355658198614	0.002309468822171	0	0	0	0	0	0	0	0
Locus_1012	scaffold_244:274196-275066	2	intergene		Yes	ms733376;ms733432	NA	No	NA	871	752	38.819	102	0.721	.	UCCCUCCCUGCAAUUGUCCGCUUAUC	24	0.438	24	N6	4.4	0	0	0.001329787234043	0.002659574468085	0.021276595744681	0.045212765957447	0.081117021276596	0.136968085106383	0.295212765957447	0.243351063829787	0.113031914893617	0.035904255319149	0.006648936170213	0.006648936170213	0.003989361702128	0.003989361702128	0.001329787234043	0.001329787234043	0	0
Locus_1013	scaffold_244:328730-330130	2	intergene		Yes	ms827947;ms827965	NA	No	NA	1401	3746	193.374	2932	0.955	+	UUUUCCGUUGUAUUGCUUUGGCAUA	175	0.23	25	N5	-1	0	0	0.001868659903897	0.00320341697811	0.00854244527496	0.00640683395622	0.030432461292045	0.08008542445275	0.287773625200214	0.421516284036305	0.123064602242392	0.025360384410037	0.00854244527496	0.00213561131874	0.000533902829685	0.000266951414842	0.000266951414842	0	0	0
Locus_1014	scaffold_244:352604-355971	2	intergene		Yes	ms242947	I-4_AO;I-6_AO;MGR583;Tad1-15C_BG;Tad1-1B_PGr;Tad1-1_CCi;Tad1-1_PGr;Tad1-32_BG;Tad1-7_PGr;Tad1-8_PGr	Yes	NA	3368	239	12.338	64	0.029	-	UUAUCUUCUUCUGUGACUUGUACU	5	0.778	25	N5	-1	0	0	0	0	0.00418410041841	0.01673640167364	0.03347280334728	0.079497907949791	0.205020920502092	0.393305439330544	0.213389121338912	0.03347280334728	0.01673640167364	0.00418410041841	0	0	0	0	0	0
Locus_1015	scaffold_245:241458-244747	2	intergene		Yes	ms819294	Gypsy-12_RO-I;Gypsy-13_RO-I;Gypsy-15_RO-I;Gypsy-18_RO-I;Gypsy-1_GDe-I;Gypsy-1-I_RO;Gypsy-7_CCO-I	Yes	NA	3290	192	9.911	23	0.49	.	UCUACCGGUAGGUCUCGGAUAAUCCC	8	0.771	25	N5	-1	0	0	0.005208333333333	0	0.015625	0.010416666666667	0.046875	0.114583333333333	0.234375	0.369791666666667	0.15625	0.020833333333333	0.010416666666667	0	0.005208333333333	0.005208333333333	0	0.005208333333333	0	0
Locus_1016	scaffold_245:502449-502824	2	intergene		Yes	ms603189	NA	No	NA	376	201	10.376	51	0.174	-	UAACCUCGUGAAUACCGCCUAGGCCC	72	0.328	26	N11	-1	0	0	0.034825870646766	0.004975124378109	0.004975124378109	0.099502487562189	0.034825870646766	0.044776119402985	0.099502487562189	0.159203980099502	0.437810945273632	0.024875621890547	0.014925373134328	0.029850746268657	0.004975124378109	0	0	0.004975124378109	0	0
Locus_1017	scaffold_245:514040-514139	2	intergene		No	NA	NA	No	NA	100	302	15.59	86	0.315	.	UAACCUCGUGAAUACCGCCUAGGCCC	114	0.248	26	N6	-1	0	0	0.02317880794702	0.016556291390729	0.003311258278146	0.039735099337748	0.155629139072848	0.04635761589404	0.082781456953642	0.109271523178808	0.433774834437086	0.013245033112583	0.019867549668874	0.036423841059603	0.006622516556291	0.006622516556291	0.003311258278146	0.003311258278146	0	0
Locus_1018	scaffold_246:7-1818	2	intergene		Yes	ms1211904	NA	No	NA	1812	695	35.877	31	0.052	-	UAAGCGGUGGAUCUUUGAAUAGGGU	41	0.409	24	N5	-1	0	0	0.002877697841727	0.001438848920863	0.011510791366907	0.015827338129496	0.02158273381295	0.102158273381295	0.392805755395683	0.280575539568345	0.128057553956835	0.024460431654676	0.010071942446043	0.002877697841727	0	0	0.001438848920863	0	0.002877697841727	0.001438848920863
Locus_1019	scaffold_246:136638-137177	2	intergene		Yes	ms124508;ms124514	NA	No	NA	540	352	18.171	11	0.264	.	UCAUAAGACUUGAACUGGCAACCU	63	0.199	25	N6	-1	0	0	0.008522727272727	0.008522727272727	0.002840909090909	0.008522727272727	0.002840909090909	0.102272727272727	0.355113636363636	0.394886363636364	0.059659090909091	0.034090909090909	0	0.002840909090909	0.017045454545455	0.002840909090909	0	0	0	0
Locus_102	scaffold_16:537771-541625	2	intergene		Yes	ms174150;ms174342;ms174343	I-4_AO;I-6_AO;MGR583;Tad1;Tad1-1B_PGr;Tad1-1_CCi;Tad1-1_PGr;Tad1-32_BG;Tad1-3_PGr;Tad1-59_BG	Yes	NA	3855	289	14.919	71	0.965	+	UUUUGGCAUUCGUGGGAUUUGUGUU	10	0.734	25	N5	-1	0	0	0.01038062283737	0.006920415224914	0.006920415224914	0.01038062283737	0.031141868512111	0.093425605536332	0.252595155709343	0.377162629757785	0.179930795847751	0.024221453287197	0.003460207612457	0	0.003460207612457	0	0	0	0	0
Locus_1020	scaffold_246:157273-159703	2	gene	g9121.t1	No	NA	NA	No	NA	2431	356	18.377	356	0.955	+	UACUUAGUAUUGUUCGAUUAAUGCCU	44	0.452	25	N5	-1	0	0	0	0.002808988764045	0.01123595505618	0.014044943820225	0.02247191011236	0.117977528089888	0.221910112359551	0.365168539325843	0.207865168539326	0.025280898876405	0.008426966292135	0.002808988764045	0	0	0	0	0	0
Locus_1021	scaffold_246:199329-203233	2	intergene		Yes	ms389409	hAT-1_MLP;hAT-1_PGr;hAT-1_PSt;hAT-1_PTrit;hAT-2_MLP;hAT-2_PGr;hAT-3_PGr;hAT-3_PTrit;hAT-5_PGr;hAT-9_PGr	Yes	NA	3905	616	31.799	462	0.927	+	UCAUUAGUGACUGUAGAGAGAGG	18	0.594	25	N5	-1	0	0	0.003246753246753	0.001623376623377	0.012987012987013	0.021103896103896	0.045454545454546	0.150974025974026	0.25974025974026	0.314935064935065	0.149350649350649	0.034090909090909	0.00487012987013	0	0	0	0.001623376623377	0	0	0
Locus_1022	scaffold_246:221916-222790	2	gene	g9125.t1	No	NA	NA	No	NA	875	194	10.015	170	0.974	+	UAUUUAAUUCUAUCAUGAUAGCCU	43	0.443	24	N11	-1	0	0	0	0.005154639175258	0	0.015463917525773	0.015463917525773	0.056701030927835	0.335051546391753	0.309278350515464	0.221649484536082	0.030927835051546	0	0.010309278350516	0	0	0	0	0	0
Locus_1023	scaffold_247:177892-180351	2	gene	g25833.t1	Yes	ms521100	NA	No	NA	2460	3239	167.202	3221	0.96	+	UACAAGACAAAGCUCUGGCACUCGA	1109	0.169	25	N5	-1	0	0	0.001543686322939	0.004013584439642	0.003704847175054	0.009570855202223	0.013893176906453	0.051559123186169	0.263661623958012	0.567459092312442	0.062056190182155	0.013893176906453	0.005557270762581	0.002161160852115	0.000617474529176	0	0	0.000308737264588	0	0
Locus_1024	scaffold_249:269450-270173	2	intergene		Yes	ms1266515	CACTA-1_Mlaricis	Yes	NA	724	1267	65.405	98	0.504	.	UGUCGUAACAACUCCUCAAAGCCU	270	0.232	24	N6	10	0	0	0.004735595895817	0.002367797947908	0.005524861878453	0.009471191791634	0.027624309392265	0.040252565114444	0.397790055248619	0.295974743488556	0.199684293606946	0.013417521704815	0.003157063930545	0	0	0	0	0	0	0
Locus_1025	scaffold_249:271315-271672	2	intergene		Yes	ms1266514	NA	No	NA	358	888	45.84	35	0.277	.	UAACAGUGAUUCUGAUGGUAGUGG	135	0.259	24	N6	11.2	0	0	0.002252252252252	0.003378378378378	0.005630630630631	0.007882882882883	0.023648648648649	0.072072072072072	0.375	0.334459459459459	0.146396396396396	0.02027027027027	0.005630630630631	0	0.001126126126126	0.001126126126126	0	0.001126126126126	0	0
Locus_1026	scaffold_249:339343-342617	2	intergene		Yes	ms1342328;ms1342330;ms1342331	NA	No	NA	3275	362	18.687	139	0.961	+	UUAGUGGAUGGUAGUUGCUAGCCU	22	0.552	25	N5	-1	0	0	0.002762430939227	0.00828729281768	0	0.016574585635359	0.027624309392265	0.060773480662983	0.259668508287293	0.389502762430939	0.201657458563536	0.022099447513812	0.002762430939227	0.002762430939227	0.002762430939227	0	0.002762430939227	0	0	0
Locus_1027	scaffold_249:352305-353488	2	intergene		Yes	ms1342197;ms1342274	NA	No	NA	1184	192	9.911	112	0.979	+	UGUCUGAAUGACUCUUGACCUUGGUC	34	0.458	24	N5	-1	0	0	0	0	0.005208333333333	0.010416666666667	0.026041666666667	0.03125	0.328125	0.3125	0.265625	0.020833333333333	0	0	0	0	0	0	0	0
Locus_1028	scaffold_249:353722-356254	2	intergene		Yes	ms1342197;ms1418614	Deceiver-1_CCO;I-4_AO;I-6_AO;Tad1;Tad1-1_PGr;Tad1-1_PTrit;Tad1-3_PGr;Tad1-5_BG;Tad1-6_BG;Tad1-9B_BG	Yes	NA	2533	282	14.557	70	0.986	+	UGUUACUGUUUACUACUGAGAUGCCU	26	0.592	25	N5	-1	0	0	0	0.00354609929078	0.00709219858156	0.00354609929078	0.028368794326241	0.078014184397163	0.265957446808511	0.312056737588652	0.276595744680851	0.014184397163121	0.01063829787234	0	0	0	0	0	0	0
Locus_1029	scaffold_250:53437-54194	2	intergene		Yes	ms151196	NA	No	NA	758	3421	176.597	3410	0.958	+	UAGAGAAAGGCCGUACCGUUAAGU	328	0.142	24	N13	-1	0	0	0.007307804735457	0.004092370651856	0.004676995030693	0.006723180356621	0.024261911721719	0.059631686641333	0.344343759134756	0.294066062554809	0.206372405729319	0.040046769950307	0.004676995030693	0.000876936568255	0.002046185325928	0.000292312189418	0.000292312189418	0.000292312189418	0	0
Locus_103	scaffold_16:547448-550463	2	intergene		Yes	ms1406792;ms174171;ms174226;ms174313;ms174314	NA	No	NA	3016	2939	151.716	2550	0.942	+	UAAACCAUACACUUUGUUCUUUGU	175	0.254	25	N5	-1	0	0	0.001701258931609	0.004763525008506	0.008506294658047	0.011568560734944	0.020755358965635	0.073494385845526	0.278666212997618	0.413405920381082	0.150731541340592	0.018713848247703	0.009527050017013	0.004083021435863	0.002381762504253	0.000680503572644	0.000340251786322	0.000340251786322	0	0.000340251786322
Locus_1030	scaffold_250:144248-145020	2	intergene		Yes	ms1391406	NA	No	NA	773	3557	183.618	3536	0.033	-	UGAGACCGUGGAAUAACUAAUACUG	856	0.15	25	N12	-1	0	0	0.003935901040202	0.008715209446163	0.028394714647175	0.021928591509699	0.030362665167276	0.05397807140849	0.219567050885578	0.488332864773686	0.109642957548496	0.023334270452629	0.00618498734889	0.003654765251617	0.000843407365758	0.000562271577172	0.000281135788586	0	0.000281135788586	0
Locus_1031	scaffold_250:152691-153018	2	intergene		No	NA	NA	No	NA	328	5558	286.913	718	0.936	+	UCAGUAGAACUCUACCGUCCUCCCU	768	0.098	25	N11	-1	0	0	0.001979129183159	0.007196833393307	0.004498020870817	0.014573587621447	0.016192875134941	0.127923713566031	0.314501619287513	0.371716444764304	0.097517092479309	0.030586541921555	0.00737675422814	0.001979129183159	0.001439366678661	0.001619287513494	0.000179920834833	0.000179920834833	0.000179920834833	0.000359841669665
Locus_1032	scaffold_250:211295-212197	2	gene	g10088.t1;g10088.t1.1.5ad4b141	Yes	ms781604	NA	No	NA	903	468	24.159	450	0.906	+	UCGGGCGCCAUUGAUAUCUCUGUCUA	22	0.494	25	N11	-1	0	0	0.006410256410256	0.012820512820513	0.008547008547009	0.027777777777778	0.044871794871795	0.091880341880342	0.192307692307692	0.356837606837607	0.237179487179487	0.012820512820513	0.004273504273504	0	0.004273504273504	0	0	0	0	0
Locus_1033	scaffold_250:505344-508093	2	intergene		Yes	ms242152	Gypsy-12_RO-I;Gypsy-13_RO-I;Gypsy-15_RO-I;Gypsy-18_RO-I;Gypsy-1_GDe-I;Gypsy-1-I_RO;Gypsy-2_Cop-I;Gypsy-2_PCR-I;Gypsy-2_PPM-I;Gypsy-4_CPu-I	Yes	NA	2750	542	27.979	72	0.601	.	UGUUGAUCUUUGCAAAGAAUGCCU	44	0.572	25	N5	-1	0	0	0	0.001845018450185	0.005535055350554	0.005535055350554	0.022140221402214	0.075645756457565	0.33210332103321	0.374538745387454	0.136531365313653	0.027675276752768	0.012915129151292	0.005535055350554	0	0	0	0	0	0
Locus_1034	scaffold_250:519927-521057	2	intergene		No	NA	NA	No	NA	1131	1669	86.156	1666	0.061	-	UCCUGACUAGUUUUUUUUGAACGUC	218	0.254	25	N5	-1	0	0	0.000599161174356	0.004793289394847	0.01018573996405	0.004793289394847	0.020970641102457	0.067705212702217	0.178550029958059	0.484122228879569	0.178550029958059	0.041941282204913	0.005392450569203	0.000599161174356	0	0.000599161174356	0	0.000599161174356	0	0.000599161174356
Locus_1035	scaffold_252:13174-14825	2	intergene		Yes	ms608763	NA	No	NA	1652	445	22.972	238	0.02	-	UUUUGCUUCUUCCAUUAUUUGUCU	55	0.398	25	N5	-1	0	0	0.002247191011236	0.002247191011236	0.017977528089888	0.008988764044944	0.031460674157303	0.042696629213483	0.287640449438202	0.408988764044944	0.184269662921348	0.008988764044944	0.004494382022472	0	0	0	0	0	0	0
Locus_1036	scaffold_252:24761-26366	2	gene	g15478.t1	Yes	ms608764	NA	No	NA	1606	763	39.387	346	0.98	+	UGGCAGAUCACUGAGUCUUGUAGC	72	0.322	24	N5	-1	0	0	0	0.003931847968545	0.015727391874181	0.013106159895151	0.018348623853211	0.069462647444299	0.378768020969856	0.327653997378768	0.159895150720839	0.010484927916121	0	0.00262123197903	0	0	0	0	0	0
Locus_1037	scaffold_252:48422-50250	2	intergene		Yes	ms119725	NA	No	NA	1829	210	10.841	114	0.967	+	UAAAGGAUCGAUGAUAAAGGAUAGU	21	0.595	25	N5	-1	0	0	0.00952380952381	0.00952380952381	0.014285714285714	0.00952380952381	0.004761904761905	0.066666666666667	0.285714285714286	0.380952380952381	0.176190476190476	0.023809523809524	0.00952380952381	0.00952380952381	0	0	0	0	0	0
Locus_1038	scaffold_252:105968-106323	2	intergene		Yes	ms1300290	NA	No	NA	356	296	15.28	14	0.889	+	UGUAGAUUGGUCGUAGUUCAGGUU	12	0.48	24	N11	-1	0	0	0.006756756756757	0.010135135135135	0	0.027027027027027	0.037162162162162	0.135135135135135	0.35472972972973	0.327702702702703	0.08445945945946	0.013513513513514	0.003378378378378	0	0	0	0	0	0	0
Locus_1039	scaffold_252:266453-267378	2	intergene		Yes	ms1054213	NA	No	NA	926	452	23.333	4	0.177	-	UUUCUGGGUUGUGGACUGACAUGCC	98	0.372	25	N13	-1	0	0	0.002212389380531	0.004424778761062	0.002212389380531	0.015486725663717	0.019911504424779	0.185840707964602	0.263274336283186	0.407079646017699	0.075221238938053	0.015486725663717	0.006637168141593	0	0	0.002212389380531	0	0	0	0
Locus_104	scaffold_16:827380-828808	2	intergene		Yes	ms194792;ms194837	Tad1-3_PGr;Tad1-70_BG	Yes	NA	1429	373	19.255	39	0.962	+	UGAGAACUCUGUCCACUGGUCUGAUG	95	0.359	26	N5	-1	0	0	0.002680965147453	0.002680965147453	0.013404825737265	0.005361930294906	0.018766756032172	0.042895442359249	0.17426273458445	0.332439678284182	0.388739946380697	0.016085790884719	0	0.002680965147453	0	0	0	0	0	0
Locus_1040	scaffold_252:267984-268568	2	intergene		Yes	ms1054213	NA	No	NA	585	232	11.976	11	0.582	.	UUUCAAGAUCUGUACCACAACCGU	10	0.573	24	N6	2.2	0	0	0	0.008620689655172	0.008620689655172	0	0.025862068965517	0.107758620689655	0.34051724137931	0.293103448275862	0.172413793103448	0.012931034482759	0.017241379310345	0.012931034482759	0	0	0	0	0	0
Locus_1041	scaffold_253:73057-73495	0	intergene		Yes	ms630597	NA	No	Locus_1008	439	1415	73.045	4	0.999	+	AUGGGAAUACUGGGUGCCGUAACUUU	171	0.042	26	N11	-1	0	0	0.000706713780919	0.092579505300353	0.074911660777385	0.097526501766785	0.036749116607774	0.017667844522968	0.0113074204947	0.031802120141343	0.121554770318021	0.113074204946996	0.06643109540636	0.025441696113074	0.118021201413428	0.113074204946996	0.03321554770318	0.0113074204947	0.016254416961131	0.018374558303887
Locus_1042	scaffold_253:143351-143563	2	intergene		Yes	ms1378185	NA	No	NA	213	479	24.727	3	0.056	-	UAGGCAAUUGGAAUGAUGGACGUACU	88	0.219	24	N11	-1	0	0	0	0.008350730688935	0.008350730688935	0.008350730688935	0.022964509394572	0.112734864300626	0.331941544885177	0.167014613778706	0.2839248434238	0.050104384133612	0.004175365344468	0	0	0	0	0.002087682672234	0	0
Locus_1043	scaffold_254:4664-5394	2	gene	g13714.t1	No	NA	NA	No	NA	731	1994	102.933	1823	0.979	+	UAAUCCCGAAUCAGUAUUGGCAAC	215	0.182	24	N11	-1	0	0	0.002006018054162	0.001504513540622	0.004513540621866	0.007522567703109	0.025075225677031	0.121865596790371	0.307422266800401	0.301905717151454	0.196589769307924	0.018555667001003	0.006018054162487	0.004513540621866	0.001003009027081	0.000501504513541	0	0.000501504513541	0	0.000501504513541
Locus_1044	scaffold_254:5627-6199	2	gene	g13714.t1	Yes	ms3573	NA	No	NA	573	379	19.565	313	0.921	+	AAGACUCAAACUAUUGUCACUGAACU	20	0.351	25	N13	-1	0	0	0.002638522427441	0	0.002638522427441	0.005277044854881	0.036939313984169	0.094986807387863	0.279683377308707	0.33509234828496	0.20844327176781	0.023746701846966	0.007915567282322	0.002638522427441	0	0	0	0	0	0
Locus_1045	scaffold_254:120169-122166	2	intergene		Yes	ms3555;ms3701	NA	No	NA	1998	264	13.628	261	0.97	+	UUGGCUCUGUAGAUCAAAAGUUAUU	17	0.515	25	N5	-1	0	0	0.007575757575758	0.003787878787879	0.018939393939394	0.049242424242424	0.049242424242424	0.087121212121212	0.170454545454545	0.352272727272727	0.174242424242424	0.083333333333333	0.003787878787879	0	0	0	0	0	0	0
Locus_1046	scaffold_254:123889-127067	2	intergene		Yes	ms3551;ms3589;ms3604	NA	No	NA	3179	277	14.299	268	0.91	+	UUAGUAGUUGUAGCUUUAGCCU	23	0.578	25	N5	-1	0	0	0.003610108303249	0.007220216606498	0.014440433212996	0.018050541516246	0.133574007220217	0.054151624548737	0.299638989169675	0.310469314079422	0.111913357400722	0.028880866425993	0.010830324909747	0.003610108303249	0.003610108303249	0	0	0	0	0
Locus_1047	scaffold_254:169907-173336	2	intergene		Yes	ms361714;ms361757;ms361758	NA	No	NA	3430	888	45.84	872	0.927	+	UCCACUCACCCUAUAACCCAGACUU	25	0.491	25	N5	-1	0	0	0.005630630630631	0.009009009009009	0.005630630630631	0.024774774774775	0.040540540540541	0.077702702702703	0.231981981981982	0.375	0.190315315315315	0.028153153153153	0.005630630630631	0.003378378378378	0.001126126126126	0	0	0.001126126126126	0	0
Locus_1048	scaffold_254:177750-179323	2	intergene		Yes	ms361712;ms361715;ms361725	piggyBac-1_Mcir;PiggyBac-1_Nha;PiggyBac-1_ParBra	Yes	NA	1574	696	35.929	619	0.945	+	UAAUUGAUAUGAUAGUUCCAUUGU	41	0.394	25	N5	-1	0	0	0	0.008620689655172	0.010057471264368	0.027298850574713	0.03448275862069	0.125	0.251436781609195	0.278735632183908	0.189655172413793	0.057471264367816	0.012931034482759	0.004310344827586	0	0	0	0	0	0
Locus_1049	scaffold_254:180095-182693	2	intergene		Yes	ms361710;ms361725;ms361749	NA	No	NA	2599	989	51.054	959	0.928	+	UAUAAUAAGACAAUUCUGAAAGAGU	89	0.332	25	N5	-1	0	0	0	0.010111223458038	0.01314459049545	0.01314459049545	0.031344792719919	0.112234580384226	0.176946410515672	0.462082912032356	0.132457027300303	0.040444893832154	0.005055611729019	0.001011122345804	0.002022244691608	0	0	0	0	0
Locus_105	scaffold_16:829122-830691	2	intergene		Yes	ms194792;ms194837	NA	No	NA	1570	235	12.131	67	0.953	+	UUUUAUCUGGUAAUAGUUCAUCAUC	30	0.523	25	N5	-1	0	0	0	0	0.004255319148936	0.004255319148936	0.021276595744681	0.080851063829787	0.246808510638298	0.472340425531915	0.140425531914894	0.029787234042553	0	0	0	0	0	0	0	0
Locus_1050	scaffold_254:191832-193276	2	intergene		Yes	ms1419136;ms422901	NA	No	Locus_474	1445	204	10.531	191	0.922	+	UUAACUUUACUGCAUUUGUUUGUU	27	0.539	25	N5	-1	0	0	0	0.004901960784314	0.024509803921569	0.034313725490196	0.053921568627451	0.068627450980392	0.264705882352941	0.357843137254902	0.137254901960784	0.03921568627451	0.009803921568627	0	0	0	0	0	0.004901960784314	0
Locus_1051	scaffold_254:193638-194919	2	intergene		Yes	ms422901	NA	No	NA	1282	213	10.995	59	0.934	+	UAGGGUUGUGGAUGUUGGCAUGAU	11	0.643	25	N5	-1	0	0	0	0	0.004694835680751	0.037558685446009	0.042253521126761	0.112676056338028	0.197183098591549	0.389671361502347	0.187793427230047	0.004694835680751	0.018779342723005	0	0	0	0	0	0	0.004694835680751
Locus_1052	scaffold_254:198926-200608	2	intergene		No	NA	NA	No	NA	1683	446	23.023	382	0.98	+	UGCAAGAGACAGGGUGCUAGACAUC	36	0.374	25	N5	-1	0	0	0	0.006726457399103	0.002242152466368	0.011210762331839	0.02914798206278	0.038116591928251	0.123318385650224	0.491031390134529	0.233183856502242	0.047085201793722	0.011210762331839	0.006726457399103	0	0	0	0	0	0
Locus_1053	scaffold_254:203131-206846	2	intergene		Yes	ms1419142;ms422897;ms422915	NA	No	NA	3716	2176	112.329	2043	0.965	+	UAUUAAUAAUUGUAUCUUUAGCCU	260	0.33	24	N5	-1	0	0	0.003216911764706	0.004595588235294	0.009191176470588	0.016544117647059	0.039522058823529	0.071231617647059	0.323988970588235	0.306066176470588	0.196231617647059	0.017463235294118	0.007352941176471	0.001838235294118	0.001378676470588	0.000919117647059	0.000459558823529	0	0	0
Locus_1054	scaffold_254:232375-236267	2	intergene		Yes	ms1376884;ms1376924;ms1376968	NA	No	NA	3893	928	47.905	803	0.738	.	UGAAGACUAAACAUACUCUAGGCACC	87	0.439	25	N5	-1	0	0	0	0.008620689655172	0.006465517241379	0.016163793103448	0.030172413793103	0.080818965517241	0.198275862068966	0.328663793103448	0.290948275862069	0.03125	0.004310344827586	0.00323275862069	0	0.001077586206897	0	0	0	0
Locus_1055	scaffold_254:313038-314372	2	intergene		Yes	ms396423	KolobokH-1A_RIr;KolobokH-1_RIr;KolobokH-2_RIr;KolobokH-3_RIr;KolobokH-4_RIr	Yes	NA	1335	207	10.686	152	0.952	+	UCGGAUCAUCUGGCAAUUGGUAGU	18	0.609	25	N5	-1	0	0	0	0	0.004830917874396	0.028985507246377	0.024154589371981	0.115942028985507	0.256038647342995	0.328502415458937	0.188405797101449	0.048309178743961	0.004830917874396	0	0	0	0	0	0	0
Locus_1056	scaffold_254:314890-318279	2	intergene		Yes	ms396423	KolobokH-1A_RIr;KolobokH-1_RIr;KolobokH-2_RIr;KolobokH-3_RIr;KolobokH-4_RIr	Yes	NA	3390	471	24.314	197	0.943	+	UAUAUAACAUAAUGAGCAUAGGCCU	25	0.569	25	N5	-1	0	0	0	0.002123142250531	0	0.025477707006369	0.040339702760085	0.082802547770701	0.24203821656051	0.384288747346072	0.195329087048832	0.019108280254777	0.006369426751592	0	0.002123142250531	0	0	0	0	0
Locus_1057	scaffold_254:357725-365385	2	intergene		Yes	ms352084;ms352093;ms352097;ms352111;ms352124	NA	No	NA	7661	1075	55.493	762	0.878	+	UGUCCCUUAUCAAUUAGGCACUGUGA	224	0.408	26	N5	-1	0	0	0.004651162790698	0.005581395348837	0.007441860465116	0.02046511627907	0.030697674418605	0.075348837209302	0.136744186046512	0.294883720930233	0.38046511627907	0.032558139534884	0.003720930232558	0.005581395348837	0.00093023255814	0	0	0.00093023255814	0	0
Locus_1058	scaffold_255:310100-310419	2	intergene		Yes	ms131110	NA	No	NA	320	457	23.591	25	0.066	-	UCCAUAUUCCAUCUGAUUCGUAUU	45	0.33	25	N11	-1	0	0	0	0.008752735229759	0.010940919037199	0.021881838074398	0.032822757111597	0.072210065645514	0.223194748358862	0.343544857768052	0.188183807439825	0.072210065645514	0.010940919037199	0.008752735229759	0.00218818380744	0.00218818380744	0	0.00218818380744	0	0
Locus_1059	scaffold_255:347970-348136	2	intergene		No	NA	NA	No	NA	167	229	11.821	72	0.288	.	UACAGGAGUGUAGUGGCCCAGAAGG	40	0.502	25	N6	-1	0	0	0	0.017467248908297	0.03056768558952	0.039301310043668	0.082969432314411	0.135371179039301	0.14410480349345	0.310043668122271	0.117903930131004	0.034934497816594	0.034934497816594	0.026200873362445	0	0.017467248908297	0.004366812227074	0.004366812227074	0	0
Locus_106	scaffold_16:869008-874293	2	intergene		Yes	ms318302;ms318344;ms318355	Tad1-22_BG	Yes	NA	5286	383	19.771	197	0.044	-	UGACUUUAGACUUUUCUUACAGCCU	25	0.684	25	N5	-1	0	0	0.002610966057441	0.010443864229765	0.005221932114883	0.007832898172324	0.049608355091384	0.122715404699739	0.276762402088773	0.378590078328982	0.120104438642298	0.02088772845953	0.005221932114883	0	0	0	0	0	0	0
Locus_1060	scaffold_256:78506-79373	2	intergene		Yes	ms1349465;ms1349540;ms1349600	NA	No	NA	868	201	10.376	114	0.861	+	UGACAAAUGGGUCACAGGACUUGUU	20	0.617	25	N11	-1	0	0	0	0.009950248756219	0.014925373134328	0.019900497512438	0.034825870646766	0.079601990049751	0.298507462686567	0.398009950248756	0.08955223880597	0.034825870646766	0.014925373134328	0	0.004975124378109	0	0	0	0	0
Locus_1061	scaffold_256:170127-170280	2	intergene		Yes	ms1162849	NA	No	NA	154	439	22.662	36	0.027	-	UCCAAUGGUCGUACAGAGAUGAUCUU	172	0.139	26	N11	-1	0	0	0	0	0	0.015945330296128	0.015945330296128	0.095671981776765	0.134396355353075	0.257403189066059	0.451025056947608	0.027334851936219	0	0.002277904328018	0	0	0	0	0	0
Locus_1062	scaffold_256:235377-235511	2	intergene		Yes	ms698838	NA	No	NA	135	281	14.506	0	0.025	-	UGGACAGCGUAGGAUCGUCAGGCGC	96	0.206	25	N11	-1	0	0	0	0	0.00711743772242	0.00711743772242	0.064056939501779	0.074733096085409	0.238434163701068	0.412811387900356	0.128113879003559	0.02491103202847	0.00711743772242	0.00711743772242	0.01423487544484	0.01067615658363	0.00355871886121	0	0	0
Locus_1063	scaffold_256:325148-325198	2	intergene		Yes	ms576547;ms576573	NA	No	NA	51	289	14.919	0	0.972	+	UGGACAGCGUAGGAUCGUCAGGCGC	86	0.18	25	N11	-1	0	0	0	0.003460207612457	0.006920415224914	0.003460207612457	0.065743944636678	0.076124567474048	0.280276816608997	0.384083044982699	0.124567474048443	0.024221453287197	0.01038062283737	0.01038062283737	0.006920415224914	0.003460207612457	0	0	0	0
Locus_1064	scaffold_257:216265-219091	2	intergene		Yes	ms272442	Gypsy-1_GDe-I	Yes	NA	2827	250	12.905	76	0.752	.	UGAUUCAAUUCUUUAUCCAAGGACU	53	0.628	25	N5	-1	0	0	0	0	0	0.012	0.036	0.076	0.224	0.508	0.108	0.02	0.008	0.008	0	0	0	0	0	0
Locus_1065	scaffold_257:225209-228682	2	intergene		Yes	ms272425;ms272461	NA	No	NA	3474	2269	117.129	583	0.977	+	UCUAAACUAAUUGGCCUUGUGGGACC	169	0.363	25	N5	-1	0	0	0.001762891141472	0.003966505068312	0.007051564565888	0.012780960775672	0.052005288673424	0.113706478624945	0.215513442044954	0.320405464962539	0.235786690171882	0.028206258263552	0.005729396209784	0.002644336712208	0.000440722785368	0	0	0	0	0
Locus_1066	scaffold_257:230108-231400	2	intergene		Yes	ms1419383;ms272443;ms272447;ms272451	NA	No	NA	1293	208	10.737	80	0.966	+	UUCUCACUAUAUACCCAAUAUGCCU	42	0.538	25	N5	-1	0	0	0	0.004807692307692	0.004807692307692	0.014423076923077	0.014423076923077	0.0625	0.182692307692308	0.504807692307692	0.149038461538462	0.033653846153846	0.004807692307692	0.014423076923077	0.004807692307692	0	0	0	0	0.004807692307692
Locus_1067	scaffold_257:265338-267587	2	intergene		Yes	ms951307;ms951310;ms951313;ms951314	NA	No	NA	2250	1322	68.244	803	0.974	+	UCAAUCACCUUACUUUCUUCGUCUU	110	0.253	25	N5	-1	0	0	0.000756429652042	0.003025718608169	0.014372163388805	0.01285930408472	0.040090771558245	0.06732223903177	0.224659606656581	0.33963691376702	0.276096822995461	0.014372163388805	0.002269288956127	0.002269288956127	0.000756429652042	0.001512859304085	0	0	0	0
Locus_1068	scaffold_257:274137-279014	2	intergene		Yes	ms951300;ms951315;ms951316	NA	No	NA	4878	995	51.363	930	0.948	+	AAAAGAGAAGACUAUCUGAAUAAGUU	76	0.452	25	N5	-1	0	0	0	0.003015075376884	0.024120603015075	0.021105527638191	0.036180904522613	0.049246231155779	0.248241206030151	0.324623115577889	0.214070351758794	0.062311557788945	0.014070351758794	0.001005025125628	0.002010050251256	0	0	0	0	0
Locus_1069	scaffold_257:299689-301919	2	intergene		Yes	ms593436	NA	No	NA	2231	212	10.944	134	0.877	+	UUCUAACCAAACCUGAACUGAAUCC	7	0.693	25	N5	-1	0	0	0	0.014150943396226	0.004716981132075	0.014150943396226	0.047169811320755	0.127358490566038	0.259433962264151	0.358490566037736	0.122641509433962	0.05188679245283	0	0	0	0	0	0	0	0
Locus_107	scaffold_17:199107-199998	2	intergene		Yes	ms214856	NA	No	NA	892	221	11.408	176	0.081	-	ACACGUUUGAACUGUAAAUUGGCACU	20	0.529	24	N11	-1	0	0	0.004524886877828	0.004524886877828	0.018099547511312	0.02262443438914	0.045248868778281	0.063348416289593	0.280542986425339	0.244343891402715	0.262443438914027	0.027149321266968	0.018099547511312	0.009049773755656	0	0	0	0	0	0
Locus_1070	scaffold_258:115365-117440	2	gene	g13791.t1	Yes	ms665051	NA	No	Locus_474	2076	3104	160.233	2558	0.96	+	UGCCUGUGCUGCUCGUUCGUCUUU	365	0.25	25	N5	-1	0	0	0.003865979381443	0.006765463917526	0.009987113402062	0.012242268041237	0.029639175257732	0.131121134020619	0.328286082474227	0.346005154639175	0.104059278350515	0.01610824742268	0.006121134020619	0.003221649484536	0.002577319587629	0	0	0	0	0
Locus_1071	scaffold_258:320189-323889	2	intergene		Yes	ms1081941	Deceiver-1_CCO;L1-1_OSp;Tad1-1B_PGr;Tad1-1_PTrit;Tad1-39_BG;Tad1-4_PGr;Tad1-70B_BG;Tad1-7_PGr;Ylli;Zorro	Yes	NA	3701	251	12.957	129	0.016	-	UAAUUAAUCUAGCGUCGAGCAUGUC	14	0.622	25	N5	-1	0	0	0.00398406374502	0.01195219123506	0.027888446215139	0.00796812749004	0.02390438247012	0.131474103585657	0.258964143426295	0.362549800796813	0.135458167330677	0.027888446215139	0.00796812749004	0	0	0	0	0	0	0
Locus_1072	scaffold_259:89831-89974	2	intergene		Yes	ms957327;ms957331	NA	No	NA	144	195	10.066	5	0.969	+	UGGCACGCAGUAGAUCUCCUAGCC	120	0.133	24	N11	-1	0	0	0	0	0.01025641025641	0	0.01025641025641	0.041025641025641	0.671794871794872	0.184615384615385	0.071794871794872	0.005128205128205	0	0.005128205128205	0	0	0	0	0	0
Locus_1073	scaffold_259:426218-427310	1	gene	g20331.t1;g20331.t2	Yes	ms771077	NA	No	NA	1093	356	18.377	356	0.003	-	AGAAUAUGCUCGUAUGAUUGGACGUG	13	0.716	22	N5	-1	0	0	0.028089887640449	0.061797752808989	0.053370786516854	0.084269662921348	0.109550561797753	0.056179775280899	0.073033707865169	0.067415730337079	0.106741573033708	0.070224719101124	0.070224719101124	0.061797752808989	0.044943820224719	0.01685393258427	0.030898876404494	0.030898876404494	0.019662921348315	0.014044943820225
Locus_1074	scaffold_259:486267-488091	2	gene	g20333.t1;g20333.t2;g20334.t1	No	NA	NA	No	NA	1825	301	15.538	301	0.11	-	UUAAGCCGUGGAUUCCAAGAUACUU	19	0.565	25	N5	-1	0	0	0	0.009966777408638	0.009966777408638	0.006644518272425	0.023255813953488	0.066445182724253	0.242524916943522	0.451827242524917	0.152823920265781	0.023255813953488	0.003322259136213	0.003322259136213	0.003322259136213	0.003322259136213	0	0	0	0
Locus_1075	scaffold_261:19978-20662	2	intergene		Yes	ms282982	NA	No	NA	685	2782	143.611	2768	0.991	+	UCAGUUCAUUAUAUUGGUUCGCUAC	1398	0.104	25	N11	-1	0	0	0.001078360891445	0.002875629043853	0.003594536304817	0.007189072609633	0.007548526240115	0.040258806613947	0.151689432063264	0.680445722501797	0.079439252336449	0.023364485981308	0.001437814521927	0.000359453630482	0.000718907260963	0	0	0	0	0
Locus_1076	scaffold_261:24802-26251	2	intergene		Yes	ms283101;ms283151	NA	No	NA	1450	1989	102.675	977	0.088	-	UAUCCAAGAUCCUUUUUCCUGGCACC	211	0.29	25	N5	-1	0	0	0.002513826043238	0.008547008547009	0.011563599798894	0.009049773755656	0.024132730015083	0.056309703368527	0.275012569130216	0.366515837104072	0.194570135746606	0.026143790849673	0.016088486676722	0.004524886877828	0.001508295625943	0.003016591251885	0.000502765208648	0	0	0
Locus_1077	scaffold_261:356374-356414	2	intergene		No	NA	NA	No	NA	41	349	18.016	349	0	-	UAAUAGAAUUCUUACUAAGCUGUGCU	124	0.106	26	N11	-1	0	0	0	0.002865329512894	0.005730659025788	0.005730659025788	0.01432664756447	0.031518624641834	0.157593123209169	0.349570200573066	0.415472779369628	0.008595988538682	0.005730659025788	0	0.002865329512894	0	0	0	0	0
Locus_1078	scaffold_261:500372-500617	2	intergene		Yes	ms177761	CRYPT1;hAT-1_MLP;hAT-2_MLP;hAT-2_PGr;hAT-4_PGr;hAT-5_PGr;hAT-7_PGr;hAT-9_PGr;RESTLESS;TFO1_FO	Yes	NA	246	528	27.256	4	0.733	.	UUGGAUUUCAAAGGAUUGGAAACUU	72	0.223	25	N6	-1	0	0	0	0.009469696969697	0.007575757575758	0.007575757575758	0.017045454545455	0.070075757575758	0.268939393939394	0.503787878787879	0.100378787878788	0.001893939393939	0.003787878787879	0.003787878787879	0.001893939393939	0.003787878787879	0	0	0	0
Locus_1079	scaffold_261:502379-502643	2	intergene		Yes	ms177761	NA	No	NA	265	259	13.37	4	0.039	-	UGUUUCAGGAUUUAAACUAUGCCU	68	0.116	24	N14	-1	0	0	0	0.003861003861004	0.038610038610039	0.042471042471043	0.019305019305019	0.019305019305019	0.316602316602317	0.301158301158301	0.22007722007722	0.034749034749035	0	0	0	0	0.003861003861004	0	0	0
Locus_108	scaffold_17:506956-508391	2	intergene		Yes	ms806810;ms806836	NA	No	NA	1436	807	41.659	654	0.968	+	UGAUUAUGCUCCCCACUAUACUUGU	174	0.348	25	N5	-1	0	0	0	0.002478314745973	0.008674101610905	0.0272614622057	0.035935563816605	0.0817843866171	0.174721189591078	0.513011152416357	0.146220570012392	0.006195786864932	0.003717472118959	0	0	0	0	0	0	0
Locus_1080	scaffold_262:80015-80586	2	intergene		Yes	ms279008;ms279011	NA	No	NA	572	753	38.871	12	0.06	-	UCCAUAUUCCGUCUGAUUCGUAUU	79	0.216	24	N11	-1	0	0	0.00132802124834	0.00132802124834	0.00531208499336	0.01062416998672	0.0199203187251	0.111553784860558	0.430278884462151	0.318725099601594	0.071713147410359	0.01859229747676	0.0066401062417	0.00132802124834	0	0.00265604249668	0	0	0	0
Locus_1081	scaffold_262:145140-145261	0	intergene		No	NA	NA	No	NA	122	959	49.505	959	1	+	UUUUAUGAUCUAAAUAUCGCCUCUGAGA	123	0.095	28	N11	-1	0	0	0	0.088633993743483	0.066736183524505	0.10740354535975	0.105318039624609	0.106360792492179	0.051094890510949	0.031282586027112	0.038581856100104	0.051094890510949	0.153284671532847	0.065693430656934	0.082377476538061	0.019812304483837	0.023983315954119	0.008342022940563	0	0
Locus_1082	scaffold_264:122015-124176	2	intergene		Yes	ms1420086;ms1420090	NA	No	NA	2162	1832	94.571	1829	0.959	+	UGAAGAACAGCUGCCACAUAUACGG	411	0.206	25	N5	-1	0	0	0.001637554585153	0.006004366812227	0.008733624454148	0.014192139737991	0.023471615720524	0.040393013100437	0.280021834061135	0.466703056768559	0.138646288209607	0.018013100436681	0.001637554585153	0.000545851528384	0	0	0	0	0	0
Locus_1083	scaffold_264:368339-371775	2	intergene		Yes	ms41181	Gypsy-12_RO-I;Gypsy-13_RO-I;Gypsy-15_RO-I;Gypsy-18_RO-I;Gypsy-1_GDe-I	Yes	NA	3437	300	15.486	99	0.42	.	UGCCCGGGAUGUAGAAUCUAAUUCC	25	0.597	25	N5	-1	0	0	0.01	0	0.01	0.02	0.013333333333333	0.086666666666667	0.246666666666667	0.416666666666667	0.173333333333333	0.016666666666667	0	0.003333333333333	0.003333333333333	0	0	0	0	0
Locus_1084	scaffold_265:49143-49196	0	gene	g13417.t1	Yes	ms788210	NA	No	NA	54	261	13.473	261	0.923	+	UUGGGCUACUUUACCCGAGGCCU	48	0.291	23	N11	-1	0	0	0	0.003831417624521	0.015325670498084	0.049808429118774	0.218390804597701	0.24904214559387	0.114942528735632	0.10727969348659	0.103448275862069	0.084291187739464	0.026819923371648	0.015325670498084	0.011494252873563	0	0	0	0	0
Locus_1085	scaffold_265:54442-55619	2	intergene		Yes	ms788211;ms788212	NA	No	NA	1178	473	24.417	144	0.008	-	UUUGUUGUUACAACUGUGGCACCC	66	0.279	24	N5	-1	0	0	0.002114164904863	0.006342494714588	0.010570824524313	0.014799154334038	0.027484143763214	0.101479915433404	0.539112050739958	0.190274841437632	0.084566596194503	0.014799154334038	0.006342494714588	0.002114164904863	0	0	0	0	0	0
Locus_1086	scaffold_265:55951-57168	2	intergene		Yes	ms788211;ms788212	NA	No	NA	1218	2329	120.227	122	0.016	-	UCUUUCUUGAAUUCUGUCUAGCCU	417	0.228	24	N5	-1	0	0	0.000429368827823	0.000429368827823	0.012881064834693	0.009016745384285	0.017174753112924	0.132245598969515	0.376556462000859	0.334907685702018	0.088879347359382	0.023615285530271	0.002576212966939	0.000858737655646	0.000429368827823	0	0	0	0	0
Locus_1087	scaffold_265:57712-60463	2	intergene		Yes	ms788211;ms788212	NA	No	NA	2752	6973	359.957	1911	0.023	-	UCUUUUGUCUGUUGAAAUUGGUACC	660	0.209	25	N5	-1	0	0	0.001003872078015	0.005019360390076	0.005736411874373	0.009608489889574	0.019216979779148	0.095654668005163	0.297719776279937	0.454897461637746	0.091639179693102	0.012763516420479	0.003298436827764	0.002437975046608	0.000573641187437	0.000143410296859	0.000286820593719	0	0	0
Locus_1088	scaffold_265:359877-364548	1	gene	g13421.t1;g13421.t1.1.5ab8ba19	Yes	ms994057	NA	No	NA	4672	267	13.783	267	0.955	+	UCAACAUCUGCCAGGACCCG	7	0.88	20	N5	-1	0	0	0.01498127340824	0.056179775280899	0.104868913857678	0.078651685393258	0.104868913857678	0.063670411985019	0.067415730337079	0.071161048689139	0.063670411985019	0.082397003745318	0.074906367041199	0.056179775280899	0.059925093632959	0.033707865168539	0.0187265917603	0.02247191011236	0.01123595505618	0.01498127340824
Locus_1089	scaffold_266:294006-294274	2	intergene		Yes	ms61179	NA	No	NA	269	440	22.713	49	0.123	-	UUGGCAAAAUAAUCAACGAGCUGGGU	38	0.348	25	N11	-1	0	0	0.002272727272727	0.004545454545455	0.002272727272727	0.011363636363636	0.029545454545455	0.129545454545455	0.268181818181818	0.336363636363636	0.172727272727273	0.036363636363636	0.002272727272727	0.004545454545455	0	0	0	0	0	0
Locus_109	scaffold_17:611793-613791	2	intergene		Yes	ms241257	NA	No	NA	1999	208	10.737	56	0.952	+	UCUUUAGUAGUUACUUGUUCGAAUC	16	0.62	25	N5	-1	0	0	0.004807692307692	0.009615384615385	0	0.004807692307692	0.024038461538462	0.052884615384615	0.317307692307692	0.394230769230769	0.168269230769231	0.014423076923077	0	0	0.004807692307692	0	0.004807692307692	0	0	0
Locus_1090	scaffold_267:1690-2192	2	intergene		No	NA	NA	No	NA	503	358	18.481	216	0.036	-	UGGAGAGGACUUUUGUUGGAGAGCCU	40	0.338	26	N11	-1	0	0	0.005586592178771	0.005586592178771	0.008379888268156	0.022346368715084	0.019553072625698	0.103351955307263	0.248603351955307	0.192737430167598	0.337988826815642	0.036312849162011	0.016759776536313	0.002793296089385	0	0	0	0	0	0
Locus_1091	scaffold_267:28302-30032	2	gene	g22483.t1	Yes	ms264688	NA	No	Locus_117	1731	910	46.976	311	0.969	+	UGGACAGUGCAUAACAAGAUGCUC	62	0.308	24	N5	-1	0	0	0.002197802197802	0.002197802197802	0.014285714285714	0.017582417582418	0.035164835164835	0.116483516483516	0.37032967032967	0.327472527472527	0.081318681318681	0.018681318681319	0.00989010989011	0.002197802197802	0.002197802197802	0	0	0	0	0
Locus_1092	scaffold_267:30822-31218	2	intergene		No	NA	NA	No	NA	397	346	17.861	229	0.009	-	UUUCGUAGUAAGAGACUUGGAGAG	41	0.24	24	N11	-1	0	0	0	0	0.002890173410405	0.008670520231214	0.049132947976879	0.15606936416185	0.286127167630058	0.190751445086705	0.271676300578035	0.026011560693642	0.005780346820809	0	0.002890173410405	0	0	0	0	0
Locus_1093	scaffold_267:40219-42676	2	intergene		Yes	ms655566	NA	No	NA	2458	3179	164.105	3177	0.035	-	UCGAGAUUAAAAUCAUCAUAUGCCU	656	0.227	25	N5	-1	0	0	0.003460207612457	0.006920415224914	0.00912236552375	0.010695187165775	0.01887385970431	0.057565272098144	0.164831708084303	0.605536332179931	0.095627555835168	0.017301038062284	0.006605850896508	0.001887385970431	0.000943692985215	0	0.000314564328405	0	0.000314564328405	0
Locus_1094	scaffold_267:50906-52766	2	gene	g22486.t1	Yes	ms655516	NA	No	NA	1861	10330	533.251	10328	0.977	+	UCGACUGCAUCCUUCGUUUUGCUGU	3630	0.094	25	N5	-1	0	0	0.001645692158761	0.003388189738625	0.007357212003872	0.011519845111326	0.024104549854792	0.109293320425944	0.15188770571152	0.532042594385286	0.135527589545015	0.017134559535334	0.002613746369797	0.0027105517909	0.000484027105518	0	0.000193610842207	9.68054211035818E-05	0	0
Locus_1095	scaffold_267:249860-251878	2	gene	g22490.t1	Yes	ms151607	NA	No	NA	2019	11505	593.906	6874	0.982	+	UAGGAGGACCUAGAACGACAUGAAGU	3672	0.099	26	N5	-1	0	0	0.000695349847892	0.002781399391569	0.003563667970448	0.009039548022599	0.015123859191656	0.045371577574967	0.194784876140808	0.255888744024337	0.455801825293351	0.011386353759235	0.003563667970448	0.000956106040852	0.000521512385919	8.69187309865276E-05	0.000347674923946	0	8.69187309865276E-05	0
Locus_1096	scaffold_267:353117-355699	2	intergene		Yes	ms436590	NA	No	Locus_1923	2583	2381	122.911	2375	0.045	-	UCAUACAGAGGAGCAUCACUGCCU	162	0.257	25	N5	-1	0	0	0.003359932801344	0.009239815203696	0.007559848803024	0.01679966400672	0.023519529609408	0.06509869802604	0.320873582528349	0.400671986560269	0.126417471650567	0.023519529609408	0.00209995800084	0.000839983200336	0	0	0	0	0	0
Locus_1097	scaffold_268:29964-30735	2	intergene		No	NA	NA	No	NA	772	235	12.131	223	0.936	+	UUGGCACGUUGCACAUGACAUGAACU	35	0.383	25	N11	-1	0	0	0	0	0	0.004255319148936	0.017021276595745	0.042553191489362	0.165957446808511	0.417021276595745	0.302127659574468	0.038297872340426	0.012765957446809	0	0	0	0	0	0	0
Locus_1098	scaffold_268:31111-32056	2	gene	g17939.t1	Yes	ms280609	NA	No	NA	946	565	29.166	493	0.965	+	UCCGUAAGAUUUGUAGUUGUAACUUG	36	0.412	25	N11	-1	0	0	0	0.008849557522124	0.005309734513274	0.012389380530974	0.042477876106195	0.072566371681416	0.263716814159292	0.373451327433628	0.194690265486726	0.021238938053097	0.001769911504425	0.00353982300885	0	0	0	0	0	0
Locus_1099	scaffold_268:269881-271460	2	gene	g17949.t1	Yes	ms1339069;ms1339142	NA	No	NA	1580	3363	173.603	3357	0.968	+	UGACUGAAAAAAAGAAAUAUGGCAUC	606	0.152	26	N5	-1	0	0	0.00178412132025	0.0035682426405	0.004460303300624	0.010110020814749	0.018435920309248	0.054713053820993	0.141540291406482	0.289027653880464	0.420457924472197	0.048765982753494	0.006244424620874	0.000297353553375	0.00059470710675	0	0	0	0	0
Locus_11	scaffold_0:1497751-1501847	2	intergene		Yes	ms1394327;ms480950	NA	No	NA	4097	536	27.669	163	0.972	+	UCUUCCCUUAUUUGUUUUAAGCCU	25	0.599	25	N5	-1	0	0	0	0.001865671641791	0.007462686567164	0.009328358208955	0.027985074626866	0.080223880597015	0.25	0.417910447761194	0.173507462686567	0.016791044776119	0.011194029850746	0.003731343283582	0	0	0	0	0	0
Locus_110	scaffold_17:617156-621234	2	intergene		Yes	ms241257	Gypsy-13_RO-I;Gypsy-15_RO-I;Gypsy-18_RO-I;Gypsy-19_ADe-I;Gypsy-1_LWa-I;Gypsy-49_BG-I;Gypsy-8_RO-I;TF2_I;TY3;TY3-1p_I	Yes	NA	4079	295	15.228	55	0.925	+	UAUAGCAUUUGUCACUUUCUGUAUU	17	0.675	25	N5	-1	0	0	0	0.003389830508475	0.010169491525424	0.013559322033898	0.03728813559322	0.077966101694915	0.261016949152542	0.430508474576271	0.128813559322034	0.027118644067797	0.003389830508475	0.003389830508475	0.003389830508475	0	0	0	0	0
Locus_1100	scaffold_268:432586-432784	2	intergene		Yes	ms599262	NA	No	NA	199	6885	355.415	3946	0.087	-	UGAAUCGGUUGUCAUGGCGUUGUUC	508	0.08	25	N13	-1	0	0	0.004066811909949	0.003485838779956	0.015105301379811	0.020624546114742	0.042120551924474	0.118954248366013	0.292955700798838	0.301815541031227	0.137109658678286	0.050254175744372	0.005228758169935	0.004357298474946	0.001307189542484	0.000145243282498	0.000435729847495	0.001161946259985	0.000435729847495	0.000435729847495
Locus_1101	scaffold_269:89640-92300	1	gene	g2332.t1	Yes	ms333246;ms333262;ms333303	NA	No	Locus_352	2661	463	23.901	463	0.006	-	UUAAAGAUCAAACACAUCCAGGAUG	5	0.847	25	N5	-1	0	0	0.021598272138229	0.053995680345572	0.062634989200864	0.075593952483801	0.103671706263499	0.09719222462203	0.084233261339093	0.127429805615551	0.071274298056156	0.077753779697624	0.047516198704104	0.053995680345572	0.032397408207343	0.032397408207343	0.023758099352052	0.01511879049676	0.010799136069115	0.008639308855292
Locus_1102	scaffold_269:507350-508305	2	intergene		No	NA	NA	No	NA	956	2800	144.54	2799	0.043	-	UAAUCUGGACGUACCCUCACUGACU	570	0.189	25	N11	-1	0	0	0.001428571428571	0.001071428571429	0.003214285714286	0.008928571428571	0.030714285714286	0.050357142857143	0.209642857142857	0.497142857142857	0.1475	0.0325	0.008928571428571	0.0075	0	0.000357142857143	0	0.000357142857143	0.000357142857143	0
Locus_1103	scaffold_271:42781-44302	2	intergene		Yes	ms208503;ms208513	NA	No	NA	1522	2015	104.017	2013	0.931	+	UACAACUACAAUCGGUCUUGAAGGU	157	0.269	25	N5	-1	0	0	0.003473945409429	0.00545905707196	0.007444168734491	0.018858560794045	0.023821339950372	0.06848635235732	0.162282878411911	0.372704714640198	0.256575682382134	0.074937965260546	0.002977667493797	0.001488833746898	0.000496277915633	0.000496277915633	0	0	0.000496277915633	0
Locus_1104	scaffold_271:129438-132280	2	gene	g25345.t1	No	NA	NA	No	NA	2843	2279	117.646	1319	0.898	+	UUUGGAUCGAGUAAUAUUAUUGAC	68	0.304	25	N5	-1	0	0	0.000877577885037	0.002193944712593	0.009214567792892	0.013602457218078	0.046072838964458	0.082492321193506	0.237384817902589	0.387889425186485	0.186485300570426	0.024133391838526	0.004826678367705	0.003071522597631	0.001316366827556	0.000438788942519	0	0	0	0
Locus_1105	scaffold_271:161670-161918	0	intergene		Yes	ms407293	NA	No	Locus_1628	249	3578	184.702	3574	0.001	-	GAAUACUGGGUGCUGUAGUUUU	959	0.016	22	N11	-1	0	0	0.015092230296255	0.010340972610397	0.005589714924539	0.00642817216322	0.268865287870319	0.094466182224707	0.011738401341532	0.050866405813304	0.110117384013415	0.120458356623812	0.052263834544438	0.011458915595305	0.149804359977641	0.058133035215204	0.014253773057574	0.004192286193404	0.005310229178312	0.010620458356624
Locus_1106	scaffold_271:268340-271177	2	gene	g25359.t1;g25359.t2;g25359.t2.1.5ab8ba19	Yes	ms453571	NA	No	Locus_2078	2838	15692	810.046	13348	0.053	-	UCAGGAUAUGGAAAACUUAAUGCC	2380	0.109	24	N5	-1	0	0	0.00133826153454	0.00280397654856	0.00503441243946	0.011279632933979	0.022686719347438	0.062133571246495	0.404027529951568	0.362159061942391	0.091384144787153	0.025426969156258	0.00452459852154	0.00395105786388	0.00248534284986	0.0003186336987	0.00025490695896	0.00012745347948	0	6.37267397399949E-05
Locus_1107	scaffold_271:278445-279496	2	gene	g25361.t1;g25362.t1	No	NA	NA	No	NA	1052	1333	68.812	103	0.013	-	UCUUCGUCAAUGACAGAUUCGCUAU	673	0.14	25	N5	-1	0	0	0.001500375093773	0.001500375093773	0.000750187546887	0.00225056264066	0.00675168792198	0.026256564141035	0.078769692423106	0.612153038259565	0.238559639909978	0.027756939234809	0.00225056264066	0.000750187546887	0	0	0.000750187546887	0	0	0
Locus_1108	scaffold_271:390357-393097	1	gene	g25365.t1	Yes	ms725848	NA	No	NA	2741	435	22.455	359	0.993	+	CCAAACGUCUUAUCGGUCG	4	0.864	26	N5	-1	0	0	0.03448275862069	0.062068965517241	0.057471264367816	0.082758620689655	0.089655172413793	0.087356321839081	0.082758620689655	0.075862068965517	0.091954022988506	0.07816091954023	0.082758620689655	0.057471264367816	0.032183908045977	0.016091954022989	0.022988505747126	0.025287356321839	0.009195402298851	0.011494252873563
Locus_1109	scaffold_272:100654-101267	2	intergene		No	NA	NA	No	NA	614	292	15.073	290	0.048	-	UUUAGUAUAUUGGGCCAUAGUUUA	51	0.25	25	N13	-1	0	0	0.01027397260274	0.017123287671233	0.030821917808219	0.02054794520548	0.030821917808219	0.061643835616438	0.332191780821918	0.376712328767123	0.113013698630137	0	0	0	0.003424657534247	0	0	0.003424657534247	0	0
Locus_111	scaffold_18:117517-118168	0	gene	g10372.t1;g10372.t1.1.5ab8ba18;g10372.t1.1.5ab8ba18.1.5ad4b140;g10372.t1.1.5ab8ba18.2.5ad4b140;g10372.t1.1.5ab8ba18.3.5ad4b140;g10372.t1.1.5ab8ba18.4.5ad4b140;g10372.t1.1.5ab8ba18.5.5ad4b140;g10372.t1.1.5ab8ba18.6.5ad4b140	Yes	ms1112554	NA	No	NA	652	403	20.803	402	0.007	-	UGUUAUGAUGAUAUCUUUGGUAACCG	94	0.191	26	N11	-1	0	0	0.004962779156328	0	0.027295285359802	0.022332506203474	0.059553349875931	0.037220843672457	0.042183622828784	0.066997518610422	0.250620347394541	0.029776674937965	0.054590570719603	0.146401985111663	0.101736972704715	0.007444168734491	0.032258064516129	0.002481389578164	0.052109181141439	0.062034739454094
Locus_1110	scaffold_272:102431-102530	2	intergene		No	NA	NA	No	NA	100	339	17.5	339	0.018	-	UUUCAUUUUCAUCUAUUUGACAUUGC	96	0.195	26	N11	-1	0	0	0	0.002949852507375	0	0	0.005899705014749	0.023598820058997	0.132743362831858	0.24188790560472	0.498525073746313	0.070796460176991	0.017699115044248	0.002949852507375	0	0	0	0.002949852507375	0	0
Locus_1111	scaffold_272:102972-104504	2	intergene		No	NA	NA	No	NA	1533	689	35.567	689	0.102	-	UUGCUAAAGUUCCAGUUCAAUCAUC	54	0.303	25	N5	-1	0	0	0.002902757619739	0.008708272859216	0.007256894049347	0.008708272859216	0.024673439767779	0.052249637155298	0.174165457184325	0.44267053701016	0.240928882438316	0.027576197387518	0.005805515239478	0.004354136429608	0	0	0	0	0	0
Locus_1112	scaffold_272:112219-115296	2	intergene		Yes	ms73136	NA	No	Locus_752	3078	337	17.396	111	0.05	-	UAUUAGUUCGACUUUCGAUUUGGUC	18	0.694	25	N5	-1	0	0	0.002967359050445	0.002967359050445	0	0.029673590504451	0.041543026706232	0.100890207715134	0.29080118694362	0.362017804154303	0.1513353115727	0.008902077151335	0.00593471810089	0.002967359050445	0	0	0	0	0	0
Locus_1113	scaffold_272:210206-213966	2	intergene		Yes	ms813179	Tad1-10_BG;Tad1-16_BG;Tad1-17B_BG;Tad1-17_BG;Tad1-21_BG;Tad1-22_BG;Tad1-34_BG;Tad1-9B_BG;Tad1-9_BG;Tad1-9C_BG	Yes	NA	3761	661	34.122	198	0.018	-	UAGUAGAACUUUCUGCAUGACUUGG	28	0.557	25	N5	-1	0	0	0	0.004538577912254	0.016641452344932	0.006051437216339	0.021180030257186	0.121028744326778	0.24357034795764	0.361573373676248	0.196671709531014	0.022692889561271	0.004538577912254	0.001512859304085	0	0	0	0	0	0
Locus_1114	scaffold_272:462531-463115	2	intergene		Yes	ms1393780;ms1393866	NA	No	NA	585	236	12.183	4	0.106	-	UACUCCCAACUAGGGUCGUAGUACU	77	0.343	25	N11	-1	0	0	0.004237288135593	0.004237288135593	0	0	0.016949152542373	0.101694915254237	0.135593220338983	0.669491525423729	0.050847457627119	0.008474576271186	0.004237288135593	0.004237288135593	0	0	0	0	0	0
Locus_1115	scaffold_273:3886-10163	2	intergene		Yes	ms935293;ms935303	Tad1-24_BG;Tad1-39_BG	Yes	NA	6278	878	45.324	759	0.024	-	UUCUUGGCACUCACUGAUCAACUGG	43	0.589	25	N5	-1	0	0	0.003416856492027	0.001138952164009	0.006833712984055	0.011389521640091	0.018223234624146	0.082004555808656	0.26879271070615	0.403189066059225	0.160592255125285	0.030751708428246	0.007972665148064	0.005694760820046	0	0	0	0	0	0
Locus_1116	scaffold_273:327280-330494	2	gene	g11615.t1;g11615.t1.1.5ab8ba19;g11615.t1.2.5ab8ba19;g11615.t2	No	NA	NA	No	NA	3215	11391	588.021	11358	0.968	+	UGAGGAUACACCUGAAACUCUGGU	3064	0.147	24	N5	-1	0	0	0.001667983495742	0.004213853041875	0.006847511193047	0.010534632604688	0.024756386621017	0.053463260468791	0.463436046001229	0.316829075585989	0.087964182249144	0.02159599683961	0.005442893512422	0.001931349310859	0.000877886050391	0.000263365815117	0.000175577210078	0	0	0
Locus_1117	scaffold_274:109272-111741	2	intergene		Yes	ms163983;ms163998	NA	No	NA	2470	1353	69.844	730	0.095	-	UUAUUAUAAAAUUCUGUACUAUGUC	144	0.345	25	N5	-1	0	0	0.002956393200296	0.005912786400591	0.006651884700665	0.009608277900961	0.041389504804139	0.096082779009608	0.210643015521064	0.462675535846268	0.116777531411678	0.021433850702143	0.016260162601626	0.005173688100517	0.001478196600148	0.000739098300074	0	0	0.001478196600148	0.000739098300074
Locus_1118	scaffold_274:111974-112680	2	intergene		Yes	ms163983;ms163998	NA	No	NA	707	283	14.609	206	0.042	-	UCUUCUUCAUCUAAAGCUGUAUUACU	19	0.477	25	N11	-1	0	0	0.003533568904594	0.007067137809187	0.007067137809187	0.021201413427562	0.017667844522968	0.070671378091873	0.197879858657244	0.406360424028269	0.226148409893993	0.03886925795053	0	0	0	0	0	0	0.003533568904594	0
Locus_1119	scaffold_274:236673-239856	2	intergene		Yes	ms309534;ms309538	NA	No	NA	3184	845	43.62	341	0.037	-	UUCAUCCACCUUUUUGUCGCUUU	26	0.595	25	N5	-1	0	0	0	0.002366863905325	0.007100591715976	0.017751479289941	0.030769230769231	0.106508875739645	0.237869822485207	0.327810650887574	0.221301775147929	0.033136094674556	0.009467455621302	0.003550295857988	0.001183431952663	0.001183431952663	0	0	0	0
Locus_112	scaffold_18:491627-492344	2	intergene		Yes	ms535834;ms535861	NA	No	NA	718	207	10.686	79	0.082	-	UUUAAAAUGUAGAUUAGAGUUGCCU	37	0.367	25	N11	-1	0	0	0	0.004830917874396	0	0.009661835748792	0.024154589371981	0.101449275362319	0.21256038647343	0.502415458937198	0.106280193236715	0.024154589371981	0.009661835748792	0	0	0	0	0.004830917874396	0	0
Locus_1120	scaffold_274:376811-377572	2	intergene		Yes	ms507884;ms507911	NA	No	NA	762	1320	68.14	14	0.392	.	UUUUCCAUCCUGUCGUUUGAUAUC	129	0.288	24	N6	7.8	0	0	0.002272727272727	0.003787878787879	0.011363636363636	0.011363636363636	0.020454545454546	0.09469696969697	0.436363636363636	0.273484848484848	0.118181818181818	0.016666666666667	0.00530303030303	0.003787878787879	0.000757575757576	0.000757575757576	0.000757575757576	0	0	0
Locus_1121	scaffold_275:23016-24071	2	intergene		Yes	ms575088	NA	No	NA	1056	853	44.033	48	0.966	+	UGUUGAUGGAUUCGUAUAUAGGCCU	68	0.416	25	N5	-1	0	0	0.005861664712778	0.002344665885111	0.009378663540445	0.019929660023447	0.030480656506448	0.087924970691676	0.289566236811254	0.397420867526378	0.125439624853458	0.019929660023447	0.007033997655334	0.001172332942556	0	0.002344665885111	0.001172332942556	0	0	0
Locus_1122	scaffold_275:39341-39750	2	intergene		Yes	ms575074;ms575080	NA	No	NA	410	259	13.37	53	0.008	-	UCUUUAACGAACUUGUCUACCUUU	29	0.32	25	N11	-1	0	0	0.003861003861004	0.007722007722008	0.003861003861004	0.019305019305019	0.015444015444015	0.046332046332046	0.33976833976834	0.393822393822394	0.135135135135135	0.027027027027027	0.007722007722008	0	0	0	0	0	0	0
Locus_1123	scaffold_275:122366-124153	2	intergene		Yes	ms1336251	NA	No	NA	1788	3366	173.758	3361	0.018	-	UCACAUCAAUGGAAGGUUUCGAUAU	689	0.186	25	N5	-1	0	0	0.001782531194296	0.003267973856209	0.007427213309566	0.009506833036245	0.017528223410576	0.042780748663102	0.18716577540107	0.447415329768271	0.256981580510992	0.021984551396316	0.002376708259061	0.001485442661913	0	0.000297088532383	0	0	0	0
Locus_1124	scaffold_275:144722-145608	2	intergene		Yes	ms1336233;ms1336373	NA	No	NA	887	464	23.952	305	0.748	.	UAUUUACAACCCAGAGUGCUAUUGU	24	0.461	25	N6	-1	0	0	0.006465517241379	0.002155172413793	0.025862068965517	0.021551724137931	0.038793103448276	0.120689655172414	0.256465517241379	0.372844827586207	0.09698275862069	0.02801724137931	0.015086206896552	0.006465517241379	0.004310344827586	0.002155172413793	0.002155172413793	0	0	0
Locus_1125	scaffold_275:159153-160512	2	intergene		Yes	ms1336291	NA	No	NA	1360	678	34.999	609	0.103	-	UGGAACGUAUGUACGAUGGACAUA	63	0.357	25	N5	-1	0	0	0.002949852507375	0.004424778761062	0.017699115044248	0.019174041297935	0.023598820058997	0.101769911504425	0.328908554572271	0.370206489675516	0.115044247787611	0.008849557522124	0.007374631268437	0	0	0	0	0	0	0
Locus_1126	scaffold_275:311196-314401	2	gene	g12838.t1	Yes	ms942604;ms942606;ms942611	NA	No	Locus_1923	3206	1022	52.757	1019	0.04	-	UUCGUGACCACUCAACACUUGACC	74	0.421	25	N5	-1	0	0	0.00293542074364	0.004892367906067	0.004892367906067	0.019569471624266	0.012720156555773	0.135029354207436	0.281800391389432	0.377690802348337	0.139921722113503	0.018590998043053	0.000978473581213	0.000978473581213	0	0	0	0	0	0
Locus_1127	scaffold_275:386498-388272	2	intergene		Yes	ms456601;ms456641	NA	No	NA	1775	355	18.326	338	0.946	+	UUGUAGUCUUUCUUCAUGUUGGUAUU	28	0.454	25	N5	-1	0	0	0.002816901408451	0.002816901408451	0.005633802816901	0.008450704225352	0.014084507042254	0.070422535211268	0.191549295774648	0.476056338028169	0.185915492957746	0.025352112676056	0.011267605633803	0	0.005633802816901	0	0	0	0	0
Locus_1128	scaffold_275:453650-454075	2	intergene		Yes	ms1273163;ms1273171	NA	No	NA	426	289	14.919	4	0.917	+	UAGAAUCCAUUCUGCCAGAACCGUC	47	0.36	25	N11	-1	0	0	0	0.006920415224914	0.003460207612457	0.006920415224914	0.017301038062284	0.072664359861592	0.283737024221453	0.487889273356401	0.093425605536332	0.027681660899654	0	0	0	0	0	0	0	0
Locus_1129	scaffold_276:217976-218270	2	intergene		No	NA	NA	No	NA	295	202	10.428	202	0.193	-	UUUAUUGGUAUCUGCCUUAGCCCCG	22	0.351	25	N11	-1	0	0	0	0.00990099009901	0.024752475247525	0.059405940594059	0.00990099009901	0.079207920792079	0.257425742574257	0.381188118811881	0.054455445544555	0.024752475247525	0.034653465346535	0.02970297029703	0.01980198019802	0.004950495049505	0.00990099009901	0	0	0
Locus_113	scaffold_18:495644-497012	2	gene	g10376.t1;g10376.t1.1.5ab8ba18;g10376.t1.2.5ab8ba18	Yes	ms535789;ms535805	NA	No	NA	1369	1686	87.034	1477	0.15	-	UGCUUCCCCGGACUCCGGCACCUU	122	0.279	24	N5	-1	0	0	0.000593119810202	0.010083036773428	0.018979833926453	0.017200474495848	0.04270462633452	0.11803084223013	0.332740213523132	0.303084223013049	0.12158956109134	0.019572953736655	0.004744958481613	0.006524317912218	0.002965599051008	0	0	0.000593119810202	0.000593119810202	0
Locus_1130	scaffold_276:226653-226908	2	intergene		Yes	ms971673	NA	No	NA	256	270	13.938	1	0.993	+	UGGCCGUAGAAUUUUCCGGACGGAGG	104	0.178	26	N11	-1	0	0	0.003703703703704	0	0	0.003703703703704	0.018518518518519	0.044444444444444	0.285185185185185	0.185185185185185	0.403703703703704	0.048148148148148	0	0.003703703703704	0.003703703703704	0	0	0	0	0
Locus_1131	scaffold_276:288997-290693	2	intergene		Yes	ms238745	NA	No	NA	1697	217	11.202	18	0.069	-	UUGUUCCUGUAACCAAUCCUGUACU	14	0.627	24	N5	-1	0	0	0	0.009216589861751	0.018433179723502	0.018433179723502	0.018433179723502	0.08294930875576	0.391705069124424	0.359447004608295	0.101382488479263	0	0	0	0	0	0	0	0	0
Locus_1132	scaffold_276:303173-303582	2	intergene		Yes	ms238713;ms238746	NA	No	NA	410	438	22.61	94	0.016	-	UCCAUUGUGGUCGGAGGGACUACU	84	0.256	24	N11	-1	0	0	0	0.004566210045662	0.002283105022831	0.006849315068493	0.013698630136986	0.041095890410959	0.385844748858447	0.32648401826484	0.189497716894977	0.022831050228311	0.002283105022831	0.002283105022831	0	0.002283105022831	0	0	0	0
Locus_1133	scaffold_277:367276-370788	2	intergene		Yes	ms307294	NA	No	NA	3513	410	21.165	147	0.951	+	UAUUUGUUAGCUCUGGUAAGCCU	26	0.541	25	N5	-1	0	0	0	0.007317073170732	0.01219512195122	0.017073170731707	0.036585365853659	0.095121951219512	0.239024390243902	0.434146341463415	0.126829268292683	0.014634146341463	0.01219512195122	0	0.004878048780488	0	0	0	0	0
Locus_1134	scaffold_278:81046-81863	2	intergene		Yes	ms225471	NA	No	NA	818	1177	60.759	42	0.489	.	UGAAUGAUAACUCUGGCCUGAAGU	70	0.443	24	N6	11	0	0	0.005097706032285	0.006796941376381	0.016992353440952	0.048428207306712	0.082412914188615	0.13338997451147	0.252336448598131	0.229396771452846	0.101954120645709	0.045029736618522	0.02463891248938	0.020390824129142	0.018691588785047	0.005947323704333	0.005097706032285	0.001699235344095	0	0.001699235344095
Locus_1135	scaffold_278:408950-410783	2	intergene		Yes	ms403411	FoHeli2_7;FoHeli3_1;FoHeli3_5;FoHeli3_6;FoHeli4_12;FoHeli4_13;FoHeli4_14;FoHeli4_15;FoHeli4_17;FoHeli4_2	Yes	NA	1834	301	15.538	298	0.485	.	UUAAAAAAGAACUUGAACGCCU	33	0.638	25	N5	-1	0	0	0.006644518272425	0.006644518272425	0.019933554817276	0.039867109634552	0.176079734219269	0.093023255813954	0.179401993355482	0.196013289036545	0.172757475083056	0.056478405315615	0.026578073089701	0.003322259136213	0.019933554817276	0.003322259136213	0	0	0	0
Locus_1136	scaffold_279:45185-48065	2	intergene		Yes	ms1421352;ms900067;ms900079	NA	No	NA	2881	1406	72.58	907	0.964	+	UCACGGAUUCAGUUUUAUAGGAC	113	0.408	24	N5	-1	0	0	0.002133712660028	0.007112375533428	0.007823613086771	0.010668563300142	0.023470839260313	0.140113798008535	0.312944523470839	0.278805120910384	0.19203413940256	0.020625889046942	0.002133712660028	0.001422475106686	0.000711237553343	0	0	0	0	0
Locus_1137	scaffold_279:49557-50359	2	intergene		Yes	ms290759;ms290788	Deceiver-2_MLP;MGR583;Tad1-1_RGl;Tad1-24_BG;Tad1-5_BG;Tad1-6_BG	Yes	NA	803	252	13.009	166	0.964	+	UGCCAUACUGUAUCCUUGCACCUUU	15	0.563	25	N13	-1	0	0	0.003968253968254	0.011904761904762	0.003968253968254	0.011904761904762	0.03968253968254	0.043650793650794	0.238095238095238	0.392857142857143	0.174603174603175	0.063492063492064	0.011904761904762	0.003968253968254	0	0	0	0	0	0
Locus_1138	scaffold_279:50583-52948	2	intergene		Yes	ms290783;ms290788	NA	No	NA	2366	688	35.516	298	0.971	+	UGUAGCAAUUUCCAUAUCUGUGUU	32	0.551	25	N5	-1	0	0	0.001453488372093	0.004360465116279	0.008720930232558	0.011627906976744	0.020348837209302	0.087209302325581	0.245639534883721	0.388081395348837	0.17296511627907	0.04796511627907	0.007267441860465	0.004360465116279	0	0	0	0	0	0
Locus_1139	scaffold_279:55033-56666	2	intergene		Yes	ms290739;ms290747;ms290788	NA	No	NA	1634	1354	69.896	559	0.985	+	UCGGGUCCAUUUCCUUUUCUGUAUU	199	0.298	25	N5	-1	0	0	0.002954209748892	0.002215657311669	0.004431314623338	0.00738552437223	0.014771048744461	0.105612998522895	0.208271787296898	0.431314623338257	0.191285081240768	0.020679468242245	0.006646971935007	0.002954209748892	0.000738552437223	0.000738552437223	0	0	0	0
Locus_114	scaffold_18:567543-569372	2	gene	g10379.t1;g10379.t1.1.5ab8ba18;g10379.t1.2.5ab8ba18	Yes	ms534136	NA	No	NA	1830	209	10.789	116	0.699	.	UCCUGAGAUCAGUACGAUGUAGAC	44	0.402	24	N5	0.8	0	0	0	0.004784688995215	0.014354066985646	0.004784688995215	0.019138755980861	0.076555023923445	0.497607655502392	0.167464114832536	0.114832535885167	0.047846889952153	0.023923444976077	0.009569377990431	0.009569377990431	0.004784688995215	0.004784688995215	0	0	0
Locus_1140	scaffold_279:60168-63105	2	gene	g6921.t1	No	NA	NA	No	NA	2938	16301	841.483	16117	0.965	+	UUUUCAAGAUUGAUAUCGACUGCCU	1094	0.148	25	N5	-1	0	0	0.001717686031532	0.003496717992761	0.008956505735844	0.010612845837679	0.028955278817251	0.07858413594258	0.218514201582725	0.43451322004785	0.161339795104595	0.03601006073247	0.012269185939513	0.003558063922459	0.000674805226673	0.000490767437581	0.000184037789093	0	0.000122691859395	0
Locus_1141	scaffold_279:73883-75690	2	gene	g6923.t1	No	NA	NA	No	NA	1808	671	34.638	671	0.022	-	UCCAUCGGAUGAAACGCCAUGAACGA	83	0.396	25	N5	-1	0	0	0.002980625931446	0.014903129657228	0.004470938897168	0.011922503725782	0.031296572280179	0.078986587183309	0.198211624441133	0.378539493293592	0.238450074515648	0.02682563338301	0.008941877794337	0.002980625931446	0	0	0.001490312965723	0	0	0
Locus_1142	scaffold_279:94429-96617	2	intergene		Yes	ms1421358;ms732278	Tad1-10_BG;Tad1-17B_BG;Tad1-1B_PGr;Tad1-1_PGr;Tad1-22_BG;Tad1-26_BG;Tad1-3_BG;Tad1-44_BG;Tad1-4_PGr;Tad1-5_PGr	Yes	NA	2189	463	23.901	83	0.015	-	UCAAGACUGAACCUUUUGGCUAGCU	70	0.434	25	N5	-1	0	0	0	0	0.010799136069115	0.004319654427646	0.028077753779698	0.09719222462203	0.244060475161987	0.44060475161987	0.14902807775378	0.019438444924406	0.002159827213823	0.004319654427646	0	0	0	0	0	0
Locus_1143	scaffold_279:96985-98581	2	intergene		Yes	ms1421358	NA	No	NA	1597	541	27.927	216	0.006	-	UUUUCGUUCAUCACAUUGCCGCUAU	55	0.418	25	N5	-1	0	0	0.00184842883549	0.007393715341959	0.00184842883549	0.00554528650647	0.024029574861368	0.079482439926063	0.22181146025878	0.43992606284658	0.155268022181146	0.057301293900185	0.00554528650647	0	0	0	0	0	0	0
Locus_1144	scaffold_280:127250-131128	2	intergene		Yes	ms132254	Tad1-10_BG;Tad1-16_BG;Tad1-17B_BG;Tad1-17_BG;Tad1-1B_PGr;Tad1-22_BG;Tad1-39_BG;Tad1-9B_BG;Tad1-9_BG;Tad1-9C_BG	Yes	NA	3879	245	12.647	81	0.967	+	UAAAAUUGUAGGUAAUACCCGAGA	12	0.665	25	N5	-1	0	0	0	0.004081632653061	0.020408163265306	0.008163265306122	0.008163265306122	0.073469387755102	0.248979591836735	0.36734693877551	0.204081632653061	0.044897959183674	0.016326530612245	0	0	0.004081632653061	0	0	0	0
Locus_1145	scaffold_280:142900-144814	2	intergene		Yes	ms132250;ms132258	NA	No	NA	1915	849	43.827	195	0.988	+	UAGGUAUAUUAUUAUUCUGGGCACCC	126	0.3	25	N5	-1	0	0	0	0.002355712603062	0.007067137809187	0.007067137809187	0.014134275618375	0.03886925795053	0.151943462897526	0.408716136631331	0.314487632508834	0.036513545347468	0.017667844522968	0	0.001177856301531	0	0	0	0	0
Locus_1146	scaffold_280:151970-154537	2	intergene		Yes	ms132251;ms132259	L1-1_OSp;Tad1-13_BG;Tad1-1_GLuc;Tad1-41_BG;Tad1-53C_BG;Tad1-72_BG	Yes	NA	2568	219	11.305	56	0.991	+	UCCUUCCUUUUCUUGUUGCGCCUU	14	0.626	25	N5	-1	0	0	0	0	0.004566210045662	0.013698630136986	0.022831050228311	0.059360730593607	0.356164383561644	0.360730593607306	0.123287671232877	0.045662100456621	0.009132420091324	0	0	0.004566210045662	0	0	0	0
Locus_1147	scaffold_280:213543-216218	2	intergene		Yes	ms1112672;ms1112677;ms1112685;ms1112686	NA	No	NA	2676	194	10.015	141	0.954	+	UAAUGUGUGUUAGUUAUGGGUUAGCA	9	0.665	25	N5	-1	0	0	0	0.010309278350516	0.005154639175258	0.020618556701031	0.015463917525773	0.067010309278351	0.15979381443299	0.43298969072165	0.242268041237113	0.036082474226804	0.010309278350516	0	0	0	0	0	0	0
Locus_1148	scaffold_280:317087-320971	2	intergene		Yes	ms491851;ms491852	GYARLI1_I;Gypsy-11_MLP-I;Gypsy-1_AM-I;Gypsy-2_SPDB-I;Gypsy-31_MLP-I;Gypsy-3_AM-I;Gypsy-42_BG-I;Gypsy-95_MLP-I;TCG3_I;TSE3_I	Yes	NA	3885	376	19.41	87	0.971	+	UGUGUUAAACCUGCCCUCUGGCACC	35	0.59	25	N5	-1	0	0	0.007978723404255	0	0.00531914893617	0.01063829787234	0.01063829787234	0.069148936170213	0.199468085106383	0.446808510638298	0.218085106382979	0.018617021276596	0.007978723404255	0.002659574468085	0.002659574468085	0	0	0	0	0
Locus_1149	scaffold_280:353643-355798	2	intergene		Yes	ms1006344	NA	No	Locus_1925	2156	15632	806.948	15522	0.487	.	GUUUUUUACUAAUCCAUCCACUACU	788	0.153	25	N5	-1	0	0	0.003070624360287	0.008955987717503	0.018871545547595	0.029682702149437	0.098132036847492	0.122441146366428	0.234263050153531	0.268103889457523	0.121801432958035	0.042988741044012	0.0239252814739	0.012154554759468	0.006525076765609	0.00364636642784	0.002430910951894	0.001407369498465	0.001087512794268	0.000511770726714
Locus_115	scaffold_18:635485-637061	2	gene	g10382.t1;g10382.t1.1.5ab8ba18	Yes	ms263180	NA	No	NA	1577	6984	360.525	6966	0.974	+	UCUUUCUUUAGAGCUUUGAGAACC	669	0.123	24	N5	-1	0	0	0.000715922107675	0.005870561282932	0.007588774341352	0.007159221076747	0.018184421534937	0.083762886597938	0.418384879725086	0.324885452462772	0.102806414662085	0.018613974799542	0.005011454753723	0.002434135166094	0.00057273768614	0.001861397479954	0.001718213058419	0.00028636884307	0.000143184421535	0
Locus_1150	scaffold_280:375884-377553	2	intergene		Yes	ms740220;ms740221;ms740226	Gypsy-12_RO-I;Gypsy-13_RO-I;Gypsy-15_RO-I;Gypsy-18_RO-I;Gypsy-1-I_PPl;Gypsy-1-I_RO;Gypsy-25_RO-I;Gypsy-35_MLP-I;Gypsy-3_RO-I;Gypsy-5_RO-I	Yes	NA	1670	864	44.601	239	0.949	+	UAGGGAUUGCACGAGCCUUGGGCC	424	0.219	24	N5	-1	0	0	0.003472222222222	0	0.001157407407407	0.010416666666667	0.018518518518519	0.078703703703704	0.5625	0.126157407407407	0.171296296296296	0.024305555555556	0.002314814814815	0	0	0.001157407407407	0	0	0	0
Locus_1151	scaffold_280:377931-384172	2	intergene		Yes	ms740211;ms740221;ms740226	Gypsy-10_RO-I;Gypsy-12_RO-I;Gypsy-13_RO-I;Gypsy-15_RO-I;Gypsy-18_RO-I;Gypsy-1-I_RO;Gypsy-3_RO-I;Gypsy-3_Trm-I;Gypsy-7_Trm-I;Gypsy-8_RO-I	Yes	NA	6242	1245	64.269	607	0.965	+	UCAUAGGUCUUCCAAUCAGUGUAUU	99	0.534	25	N5	-1	0	0	0	0.003212851405622	0.003212851405622	0.014457831325301	0.032128514056225	0.077911646586345	0.241767068273092	0.417670682730924	0.163855421686747	0.034538152610442	0.007228915662651	0.001606425702811	0.000803212851406	0.000803212851406	0	0.000803212851406	0	0
Locus_1152	scaffold_281:167107-168106	2	intergene		Yes	ms1066485;ms1066486	NA	No	NA	1000	1698	87.653	1633	0.037	-	UAGUUAUAUUUCGCAUAGUUCACU	191	0.178	25	N11	-1	0	0	0.002944640753828	0.004711425206125	0.008244994110718	0.006478209658422	0.017078916372203	0.089517078916372	0.327444051825677	0.387514723203769	0.127208480565371	0.020612485276796	0.00530035335689	0.001766784452297	0	0.000588928150766	0	0.000588928150766	0	0
Locus_1153	scaffold_281:170046-170249	2	intergene		No	NA	NA	No	NA	204	700	36.135	523	0.39	.	UGACCAUUCGUCUUAUAAGACU	43	0.301	25	N6	-1	0	0	0.002857142857143	0.021428571428571	0.051428571428571	0.084285714285714	0.098571428571429	0.075714285714286	0.144285714285714	0.387142857142857	0.072857142857143	0.018571428571429	0.012857142857143	0.007142857142857	0.011428571428571	0.007142857142857	0	0.004285714285714	0	0
Locus_1154	scaffold_281:314339-316085	2	intergene		Yes	ms485039	NA	No	NA	1747	975	50.331	970	0.754	.	UCGAAUAAUAUAUCCCAUUGUACU	72	0.396	25	N5	-1	0	0	0.003076923076923	0.01025641025641	0.024615384615385	0.022564102564103	0.047179487179487	0.070769230769231	0.26051282051282	0.334358974358974	0.129230769230769	0.047179487179487	0.021538461538462	0.01025641025641	0.001025641025641	0.004102564102564	0.004102564102564	0.001025641025641	0.002051282051282	0.006153846153846
Locus_1155	scaffold_282:251290-253104	2	intergene		Yes	ms1421675	Helitron-1_PSt;Helitron-1_PTrit;Helitron-1_ROr;Helitron-1_SLL;Helitron-1_TMe;Helitron-2_PGr;Helitron-5_PGr;Helitron-6_PGr;Helitron-7_PGr;Helitron-9_PGr	Yes	NA	1815	317	16.364	53	0.208	.	UUCAACAGGAUAAAGACUUUGAUCUCC	39	0.363	25	N5	-1	0	0	0	0.003154574132492	0	0	0.022082018927445	0.041009463722398	0.167192429022082	0.309148264984227	0.242902208201893	0.205047318611987	0.009463722397476	0	0	0	0	0	0	0
Locus_1156	scaffold_282:429694-431388	2	intergene		Yes	ms1002548	Gypsy-12_RO-I;Gypsy-13_RO-I;Gypsy-14_PGr-I;Gypsy-15_RO-I;Gypsy-18_RO-I;Gypsy-19_ADe-I;Gypsy-1-I_RO;Gypsy-25_RO-I;Gypsy-5_RO-I;Gypsy-91_MLP-I	Yes	NA	1695	254	13.112	144	0.98	+	UGGACUGUAGUGUAAUGGGUAAGG	34	0.421	25	N5	-1	0	0	0	0.003937007874016	0	0.011811023622047	0.02755905511811	0.094488188976378	0.362204724409449	0.377952755905512	0.086614173228347	0.023622047244095	0.007874015748032	0	0.003937007874016	0	0	0	0	0
Locus_1157	scaffold_282:431704-433428	2	intergene		Yes	ms1002543;ms1002548	NA	No	NA	1725	547	28.237	86	0.951	+	UGACUAUAGUCCGCUGACCCAUCCU	263	0.176	25	N5	-1	0	0	0.003656307129799	0.001828153564899	0.009140767824497	0.005484460694698	0.014625228519196	0.049360146252285	0.316270566727605	0.561243144424132	0.036563071297989	0.001828153564899	0	0	0	0	0	0	0	0
Locus_1158	scaffold_282:442541-445923	2	intergene		Yes	ms982654	Gypsy-12_RO-I;Gypsy-13_RO-I;Gypsy-14_PGr-I;Gypsy-15_RO-I;Gypsy-18_RO-I;Gypsy-1-I_RO;Gypsy-21_ADe-I;Gypsy-3_Trm-I;Gypsy-7_ADe-I;Gypsy-8_RO-I	Yes	NA	3383	238	12.286	153	0.941	+	UGCUGUACAUUGUGAUACUGGCCU	15	0.689	24	N5	-1	0	0	0.004201680672269	0.004201680672269	0.004201680672269	0.029411764705882	0.025210084033613	0.159663865546218	0.352941176470588	0.289915966386555	0.113445378151261	0.016806722689076	0	0	0	0	0	0	0	0
Locus_1159	scaffold_284:188764-189910	2	intergene		Yes	ms935671	Gypsy-12_RO-I;Gypsy-13_RO-I;Gypsy-15_RO-I;Gypsy-16_LBS-I;Gypsy-18_RO-I;Gypsy-1_BFB-I;Gypsy-1-I_RO;Gypsy-25_RO-I;Gypsy-35_MLP-I;Gypsy-5_RO-I	Yes	NA	1147	193	9.963	76	0.368	.	UGUUUGUAGACUAAGAUGAUUCUC	21	0.492	25	N5	-1	0	0	0	0	0	0	0.010362694300518	0.082901554404145	0.367875647668394	0.38860103626943	0.124352331606218	0.020725388601036	0.005181347150259	0	0	0	0	0	0	0
Locus_116	scaffold_18:721662-722359	0	intergene		Yes	ms741300	NA	No	NA	698	3604	186.044	3604	0.798	.	AAGGAACCGAUGACUAGCGCCU	897	0.15	22	N6	-1	0	0	0.010821309655938	0.020255271920089	0.040510543840178	0.175638179800222	0.279411764705882	0.089345172031077	0.091009988901221	0.096836847946726	0.062985571587125	0.037458379578246	0.025804661487236	0.018867924528302	0.011098779134295	0.006936736958935	0.005549389567148	0.006104328523862	0.007491675915649	0.013873473917869
Locus_1160	scaffold_285:158986-161092	2	intergene		No	NA	NA	No	NA	2107	4124	212.887	4110	0.035	-	UUGUCUUAUGCUUAAAACCAGUG	161	0.199	25	N5	-1	0	0	0.002182347235694	0.002424830261882	0.003394762366634	0.013579049466537	0.040252182347236	0.105722599418041	0.173617846750727	0.39282250242483	0.225509214354995	0.033705140640155	0.003152279340446	0.00266731328807	0.000484966052376	0.000242483026188	0	0.000242483026188	0	0
Locus_1161	scaffold_286:440883-441917	2	intergene		No	NA	NA	No	NA	1035	726	37.477	628	0.018	-	UGUUAAAAAACGCAAAUGGAUCUUG	95	0.267	25	N5	-1	0	0	0.008264462809917	0.002754820936639	0.006887052341598	0.005509641873278	0.048209366391185	0.066115702479339	0.279614325068871	0.340220385674931	0.183195592286501	0.041322314049587	0.015151515151515	0.002754820936639	0	0	0	0	0	0
Locus_1162	scaffold_287:145087-147559	2	intergene		Yes	ms1422042	NA	No	NA	2473	212	10.944	142	0.042	-	UAAAAACUCUUCUAUCAUUGUCCU	20	0.528	25	N5	-1	0	0	0	0.004716981132075	0.004716981132075	0	0.028301886792453	0.042452830188679	0.273584905660377	0.39622641509434	0.14622641509434	0.089622641509434	0.004716981132075	0.009433962264151	0	0	0	0	0	0
Locus_1163	scaffold_288:307347-309125	2	gene	g584.t1	Yes	ms626335	NA	No	NA	1779	277	14.299	275	0.978	+	UAGGAUCCAGGCUUACUUUGAGUA	41	0.419	24	N5	-1	0	0	0.003610108303249	0	0	0.010830324909747	0.010830324909747	0.133574007220217	0.411552346570397	0.263537906137184	0.140794223826715	0.021660649819495	0.003610108303249	0	0	0	0	0	0	0
Locus_1164	scaffold_288:426532-426947	2	intergene		Yes	ms1114134	Helitron-1_AN;Helitron-1N1_SLL;Helitron-1_PTrit;Helitron-1_SLL;Helitron-1_TMe;Helitron-2_PGr;Helitron-2_PSt;Helitron-2_PTrit;Helitron-6_PGr;Helitron-9_PGr	Yes	NA	416	408	21.062	69	0.971	+	UCCCAUAAUUGGAAUUGUUUGGCCU	36	0.331	25	N11	-1	0	0	0	0.004901960784314	0.007352941176471	0.007352941176471	0.014705882352941	0.098039215686275	0.370098039215686	0.41421568627451	0.068627450980392	0.014705882352941	0	0	0	0	0	0	0	0
Locus_1165	scaffold_288:427150-427810	2	intergene		Yes	ms1114134	Helitron-1N1_SLL;Helitron-1_PSt;Helitron-1_PTrit;Helitron-1_SLL;Helitron-1_TMe;Helitron-2_PTrit;Helitron-5_PGr;Helitron-6_PGr;Helitron-6_PSt;Helitron-9_PGr	Yes	NA	661	660	34.07	318	0.95	+	UGCAAAUCUAUUCAUCAUUGGUACU	118	0.295	24	N11	-1	0	0	0	0.004545454545455	0.006060606060606	0.013636363636364	0.012121212121212	0.077272727272727	0.4	0.395454545454545	0.078787878787879	0.010606060606061	0.001515151515152	0	0	0	0	0	0	0
Locus_1166	scaffold_288:430854-431916	2	intergene		Yes	ms1319412	Helitron-1_ROr;Helitron-1_SLL;Helitron-1_TMe;Helitron-5_PGr;Helitron-6_PGr;Helitron-7_PGr;Helitron-9_PGr	Yes	NA	1063	463	23.901	72	0.965	+	UGUCCAUUCCUCCCAACAUAUGCCU	39	0.456	25	N5	-1	0	0	0	0.004319654427646	0.008639308855292	0.010799136069115	0.025917926565875	0.08207343412527	0.32829373650108	0.397408207343413	0.131749460043197	0.010799136069115	0	0	0	0	0	0	0	0
Locus_1167	scaffold_289:278971-280266	0	intergene		Yes	ms832602	Helitron-1_AN;Helitron-1_PTrit;Helitron-1_ROr;Helitron-1_SLL;Helitron-1_TMe;Helitron-2_PTrit;Helitron-5_PGr;Helitron-6_PGr;Helitron-7_PGr;Helitron-9_PGr	Yes	NA	1296	460	23.746	43	0.004	-	UAUAUUGUUGAAAUAAUCUGCCU	266	0.157	23	N5	-1	0	0	0	0	0.002173913043478	0.006521739130435	0.017391304347826	0.595652173913043	0.130434782608696	0.226086956521739	0.017391304347826	0.002173913043478	0.002173913043478	0	0	0	0	0	0	0
Locus_1168	scaffold_290:355859-358087	2	gene	g12698.t1;g12699.t1;g12699.t1.1.5ab8ba19;g12699.t1.2.5ab8ba19;g12699.t1.3.5ab8ba19;g12699.t1.4.5ab8ba19;g12699.t1.5.5ab8ba19;g12699.t1.6.5ab8ba19;g12699.t1.7.5ab8ba19	Yes	ms767030	NA	No	NA	2229	26325	1358.938	25334	0.011	-	UCUUCCAAAGCACUAAGUUCGUUAC	3532	0.048	25	N5	-1	0	0	0.00045584045584	0.001519468186135	0.013257359924027	0.00349477682811	0.011623931623932	0.042886989553656	0.232782526115859	0.338499525166192	0.338347578347578	0.008850902184236	0.002013295346629	0.002127255460589	0.002659069325736	0.000987654320988	0.000303893637227	3.79867046533713E-05	3.79867046533713E-05	0.00011396011396
Locus_1169	scaffold_291:194508-194647	0	intergene		No	NA	NA	No	NA	140	216	11.15	1	0.069	-	UAUUAUUGCAGACUGGCCCGAGGC	76	0.093	24	N11	-1	0	0	0	0.00462962962963	0.013888888888889	0.125	0.050925925925926	0.351851851851852	0.407407407407407	0.027777777777778	0.013888888888889	0.00462962962963	0	0	0	0	0	0	0	0
Locus_117	scaffold_18:795391-797803	2	gene	g10388.t1;g10389.t1	Yes	ms946385;ms946393	NA	No	NA	2413	587	30.302	584	0.913	+	AACGAUGAGUAAUGUCGGUUACGCCU	43	0.479	25	N5	-1	0	0	0.003407155025554	0.001703577512777	0.003407155025554	0.010221465076661	0.023850085178876	0.074957410562181	0.224872231686542	0.34412265758092	0.245315161839864	0.044293015332198	0.017035775127768	0	0.00511073253833	0.001703577512777	0	0	0	0
Locus_1170	scaffold_291:228310-229452	2	gene	g1215.t1	Yes	ms383942;ms383992	NA	No	NA	1143	1557	80.375	1244	0.886	+	UGUGGAAUGACAUUUUAUAAGAAUC	93	0.349	25	N5	-1	0	0	0.004495825305074	0.005780346820809	0.00834938985228	0.014771997430957	0.035966602440591	0.077713551701991	0.278741168914579	0.380860629415543	0.127809890815671	0.034682080924856	0.017341040462428	0.008991650610148	0.001284521515735	0.001284521515735	0.000642260757868	0	0.001284521515735	0
Locus_1171	scaffold_292:328003-330468	2	intergene		Yes	ms693539	hAT-1_MLP;hAT-2_MLP	Yes	NA	2466	219	11.305	167	0.037	-	UAGUUGUAACAUUCGCAAAUGGGCCU	15	0.598	25	N5	-1	0	0	0.004566210045662	0.004566210045662	0.004566210045662	0.018264840182648	0.031963470319635	0.123287671232877	0.191780821917808	0.333333333333333	0.246575342465753	0.036529680365297	0.004566210045662	0	0	0	0	0	0	0
Locus_1172	scaffold_293:383450-385108	2	intergene		Yes	ms69122	NA	No	NA	1659	216	11.15	24	0.94	+	UUGUGUCCAUGUCAAAAGCUGUGCU	17	0.611	25	N5	-1	0	0	0.00462962962963	0.009259259259259	0.009259259259259	0.00462962962963	0.055555555555556	0.060185185185185	0.240740740740741	0.398148148148148	0.180555555555556	0.027777777777778	0.00462962962963	0.00462962962963	0	0	0	0	0	0
Locus_1173	scaffold_293:396725-400960	2	intergene		Yes	ms69017;ms69113;ms69118;ms69120	NA	No	NA	4236	2084	107.579	1606	0.064	-	UAUGACUGCACCAAUGAUUUUUGG	314	0.341	24	N5	-1	0	0	0.000959692898273	0.005758157389635	0.010556621880998	0.01679462571977	0.049904030710173	0.105566218809981	0.356046065259117	0.224568138195777	0.189059500959693	0.028790786948177	0.006717850287908	0.001919385796545	0.001919385796545	0.000479846449136	0.000479846449136	0	0	0.000479846449136
Locus_1174	scaffold_293:419643-421543	2	intergene		No	NA	NA	No	NA	1901	324	16.725	314	0.062	-	UUUUGUUUAAACUGAGAAUUCUAUC	83	0.352	25	N5	-1	0	0	0	0	0.012345679012346	0.009259259259259	0.033950617283951	0.098765432098765	0.283950617283951	0.438271604938272	0.095679012345679	0.015432098765432	0.006172839506173	0.006172839506173	0	0	0	0	0	0
Locus_1175	scaffold_293:453384-453685	2	intergene		Yes	ms1126282	NA	No	NA	302	238	12.286	17	0.021	-	UGUUUCGUAGAGUUUACUGAUUAGU	12	0.475	25	N12	-1	0	0	0	0	0.008403361344538	0.004201680672269	0.016806722689076	0.092436974789916	0.247899159663866	0.483193277310924	0.113445378151261	0.016806722689076	0.016806722689076	0	0	0	0	0	0	0
Locus_1176	scaffold_293:466138-470863	2	gene	g13389.t1	Yes	ms586458;ms586459;ms586467;ms586481;ms586489	NA	No	NA	4726	632	32.625	583	0.04	-	UAAUGGUUAGAUCUCUGGACAAGUA	59	0.53	25	N5	-1	0	0	0.001582278481013	0.001582278481013	0.007911392405063	0.018987341772152	0.020569620253165	0.056962025316456	0.234177215189873	0.458860759493671	0.15506329113924	0.034810126582279	0.009493670886076	0	0	0	0	0	0	0
Locus_1177	scaffold_293:486891-488049	2	intergene		Yes	ms586472;ms586487;ms586488	NA	No	NA	1159	274	14.144	272	0.901	+	UUGUUCCAUAAUUGUUCUGCUAUA	18	0.518	25	N5	-1	0	0	0.003649635036496	0.007299270072993	0.003649635036496	0.029197080291971	0.025547445255475	0.087591240875912	0.248175182481752	0.39051094890511	0.153284671532847	0.032846715328467	0.003649635036496	0.014598540145985	0	0	0	0	0	0
Locus_1178	scaffold_294:25513-26287	2	intergene		Yes	ms627996	NA	No	NA	775	296	15.28	23	0.959	+	UCUAACUUUUCGGAAAUCGCAUCG	149	0.159	24	N15	-1	0	0	0.003378378378378	0.010135135135135	0.013513513513514	0.010135135135135	0	0.040540540540541	0.537162162162162	0.307432432432432	0.060810810810811	0.003378378378378	0.003378378378378	0.003378378378378	0	0.003378378378378	0	0.003378378378378	0	0
Locus_1179	scaffold_294:198155-200042	1	gene	g6254.t1	Yes	ms841134	NA	No	NA	1888	238	12.286	238	0.046	-	CUUUACAAGUCGCAUGAUGUAGUCU	3	0.891	24	N5	-1	0	0	0.016806722689076	0.029411764705882	0.092436974789916	0.063025210084034	0.042016806722689	0.092436974789916	0.134453781512605	0.126050420168067	0.100840336134454	0.021008403361345	0.084033613445378	0.042016806722689	0.029411764705882	0.029411764705882	0.025210084033613	0.025210084033613	0.025210084033613	0.021008403361345
Locus_118	scaffold_19:563813-567657	2	intergene		Yes	ms108979	Gypsy-12_RO-I;Gypsy-13_RO-I;Gypsy-15_RO-I;Gypsy-18_RO-I;Gypsy-18_SCH-I;Gypsy-1_GDe-I;Gypsy-22_RO-I;Gypsy-2_PCR-I;Gypsy-4_CPu-I	Yes	NA	3845	525	27.101	122	0.72	.	UGGACAAUAUGGACAUAUCGGAGC	12	0.686	25	N5	-1	0	0	0.001904761904762	0.00952380952381	0.011428571428571	0.007619047619048	0.038095238095238	0.095238095238095	0.300952380952381	0.321904761904762	0.163809523809524	0.028571428571429	0.00952380952381	0.00952380952381	0.001904761904762	0	0	0	0	0
Locus_1180	scaffold_294:384200-385221	2	intergene		Yes	ms1063999	NA	No	NA	1022	201	10.376	47	0.567	.	UGGACAAUAUGGACAUAUCGGAGC	25	0.423	24	N5	1.5	0	0	0	0.004975124378109	0.004975124378109	0.004975124378109	0.034825870646766	0.149253731343284	0.388059701492537	0.238805970149254	0.134328358208955	0.014925373134328	0.019900497512438	0.004975124378109	0	0	0	0	0	0
Locus_1181	scaffold_295:117535-119410	2	gene	g9514.t1	Yes	ms1422706;ms708794;ms708795	NA	No	NA	1876	200	10.324	49	0.93	+	UGCACUUUACAAGAACUCUACGCU	10	0.685	24	N5	-1	0	0	0.01	0.01	0.03	0.015	0.02	0.05	0.38	0.265	0.13	0.04	0.02	0.015	0.01	0	0.005	0	0	0
Locus_1182	scaffold_295:254787-255997	2	intergene		No	NA	NA	No	NA	1211	2583	133.339	844	0.844	+	UUUUCCAGAAUCAGUAGACCUUC	818	0.147	23	N5	-1	0	0	0.003484320557491	0.004645760743322	0.006968641114983	0.020518776616338	0.02593883081688	0.373596593108788	0.203639179248935	0.26906697638405	0.070460704607046	0.013550135501355	0.003871467286101	0.002322880371661	0.00077429345722	0	0.00077429345722	0	0.00038714672861	0
Locus_1183	scaffold_295:256993-257945	2	intergene		No	NA	NA	No	NA	953	536	27.669	208	0.623	.	UUUUCCAGAAUCAGUAGACCUUC	163	0.326	23	N6	-1	0	0	0	0.003731343283582	0.005597014925373	0.039179104477612	0.046641791044776	0.360074626865672	0.128731343283582	0.333955223880597	0.061567164179105	0.013059701492537	0.005597014925373	0	0	0	0.001865671641791	0	0	0
Locus_1184	scaffold_295:358489-358956	2	intergene		Yes	ms124760;ms124769	NA	No	NA	468	206	10.634	5	0.908	+	UCAUAAGACUUGAACUGGCAACCU	82	0.345	24	N11	-1	0	0	0	0	0	0.004854368932039	0.014563106796117	0.092233009708738	0.58252427184466	0.199029126213592	0.092233009708738	0.009708737864078	0.004854368932039	0	0	0	0	0	0	0
Locus_1185	scaffold_295:398240-399556	2	intergene		No	NA	NA	No	NA	1317	3542	182.844	3407	0.972	+	UGAUUCCUUUUCAUUUGCUGUAUA	386	0.185	25	N5	-1	0	0	0.001129305477132	0.002258610954263	0.004517221908526	0.006493506493506	0.015245623941276	0.078486730660644	0.290513833992095	0.417560700169396	0.148503670242801	0.022586109542631	0.007622811970638	0.002258610954263	0.001411631846414	0.000846979107849	0.000282326369283	0	0.000282326369283	0
Locus_1186	scaffold_296:238688-239973	2	intergene		Yes	ms1284689	NA	No	NA	1286	196	10.118	17	0.964	+	UAGGAUUUAAGUAUGAUGAGAGG	9	0.709	25	N5	-1	0	0	0	0	0.010204081632653	0.030612244897959	0.040816326530612	0.142857142857143	0.25	0.362244897959184	0.13265306122449	0.020408163265306	0.010204081632653	0	0	0	0	0	0	0
Locus_1187	scaffold_296:461848-463300	2	intergene		Yes	ms449640	NA	No	NA	1453	4711	243.189	1941	0.969	+	UCUCAUUUGAUAUGGUUGAUUCAG	379	0.153	24	N5	-1	0	0	0.000424538314583	0.00594353640416	0.006580343876035	0.009764381235407	0.020165569942687	0.075992358310338	0.387391212056888	0.376990023349607	0.100191042241562	0.011887072808321	0.00297176820208	0.000636807471874	0.000849076629166	0	0	0.000212269157291	0	0
Locus_1188	scaffold_297:46803-47714	2	intergene		Yes	ms1332918	NA	No	NA	912	222	11.46	40	0.05	-	UAGGGCGAGUUCCACUUCUUUGAUC	6	0.694	25	N11	-1	0	0	0.004504504504505	0.004504504504505	0.009009009009009	0.018018018018018	0.040540540540541	0.085585585585586	0.238738738738739	0.441441441441441	0.126126126126126	0.018018018018018	0.009009009009009	0	0.004504504504505	0	0	0	0	0
Locus_1189	scaffold_297:65452-67466	2	intergene		Yes	ms341306	NA	No	NA	2015	331	17.087	156	0.051	-	UCUGACAACCUCUGAAAUGGCUGU	20	0.598	25	N5	-1	0	0	0	0	0.009063444108761	0.015105740181269	0.045317220543807	0.096676737160121	0.24773413897281	0.444108761329305	0.117824773413897	0.012084592145015	0.003021148036254	0.006042296072508	0	0.003021148036254	0	0	0	0
Locus_119	scaffold_19:571173-572308	2	intergene		Yes	ms108977;ms108979	NA	No	NA	1136	664	34.277	63	0.14	-	UCAUGUGACUCAAAAUCGUAACGU	53	0.381	24	N5	-1	0	0	0.003012048192771	0.007530120481928	0.012048192771084	0.009036144578313	0.048192771084337	0.118975903614458	0.332831325301205	0.299698795180723	0.146084337349398	0.018072289156627	0.001506024096386	0	0	0	0.003012048192771	0	0	0
Locus_1190	scaffold_297:75680-77685	2	intergene		Yes	ms341265;ms341289;ms341294	NA	No	NA	2006	389	20.081	336	0.033	-	UGUUGAACGCUUAACUAAAGGAAG	30	0.506	25	N5	-1	0	0	0	0	0.010282776349614	0.017994858611825	0.025706940874036	0.061696658097686	0.190231362467866	0.442159383033419	0.169665809768638	0.043701799485861	0.02827763496144	0.005141388174807	0	0.005141388174807	0	0	0	0
Locus_1191	scaffold_297:134597-136994	2	gene	g18609.t1;g18610.t1	Yes	ms621905	NA	No	NA	2398	419	21.629	351	0.021	-	UUUGUACGAACUCCAAUAUGAAAAU	209	0.222	25	N5	-1	0	0	0	0	0.002386634844869	0.004773269689737	0.009546539379475	0.011933174224344	0.069212410501193	0.682577565632458	0.210023866348449	0.007159904534606	0.002386634844869	0	0	0	0	0	0	0
Locus_1192	scaffold_298:102477-106154	2	intergene		Yes	ms969011	Tad1-10_BG;Tad1-19_BG;Tad1-22_BG;Tad1-23_BG;Tad1-3_BG;Tad1-4_BG;Tad1-6_BG;Tad1-7_PGr	Yes	NA	3678	260	13.422	149	0.965	+	UGUAUAUAGUAUUGUAGGCCUUGG	49	0.588	24	N5	-1	0	0	0	0.003846153846154	0.003846153846154	0.011538461538462	0.038461538461539	0.073076923076923	0.442307692307692	0.338461538461538	0.073076923076923	0.011538461538462	0.003846153846154	0	0	0	0	0	0	0
Locus_1193	scaffold_299:1576-4617	2	intergene		Yes	ms1081445;ms1081448	NA	No	Locus_488	3042	291	15.022	238	0.959	+	UCUCUUUUUGCUUGGCUAUUGCUAU	9	0.66	25	N5	-1	0	0	0	0.003436426116838	0.013745704467354	0.003436426116838	0.020618556701031	0.075601374570447	0.237113402061856	0.426116838487972	0.192439862542955	0.024054982817869	0.003436426116838	0	0	0	0	0	0	0
Locus_1194	scaffold_299:4852-7567	2	intergene		Yes	ms1081445;ms1081447	NA	No	NA	2716	206	10.634	182	0.995	+	UCUGUUCUAUCUUGUCUAUGUGUACU	26	0.539	25	N5	-1	0	0	0	0	0.009708737864078	0.014563106796117	0	0.116504854368932	0.233009708737864	0.359223300970874	0.237864077669903	0.029126213592233	0	0	0	0	0	0	0	0
Locus_1195	scaffold_299:22720-25522	2	intergene		Yes	ms941889;ms941897;ms941898	Gypsy-12_RO-I;Gypsy-13_RO-I;Gypsy-15_RO-I;Gypsy-18_RO-I;Gypsy-1-I_RO;Gypsy-25_RO-I;Gypsy-35_MLP-I;Gypsy-3_RO-I;Gypsy-5_RO-I;Gypsy-8_RO-I	Yes	NA	2803	331	17.087	274	0.973	+	UCUGAUAUGCAAAUAGUACUGAUGG	24	0.544	25	N5	-1	0	0	0.006042296072508	0.003021148036254	0.006042296072508	0.02416918429003	0.04833836858006	0.120845921450151	0.157099697885196	0.450151057401813	0.132930513595166	0.030211480362538	0.015105740181269	0.006042296072508	0	0	0	0	0	0
Locus_1196	scaffold_299:26750-28714	2	intergene		Yes	ms941898;ms941903	Gypsy-10_RO-I;Gypsy-12_RO-I;Gypsy-13_RO-I;Gypsy-15_RO-I;Gypsy-18_RO-I;Gypsy-21_ADe-I;Gypsy-2_SPDB-I;Gypsy-3_RO-I;Gypsy-3_Trm-I;Gypsy-7_ADe-I	Yes	NA	1965	272	14.041	223	0.978	+	UAUAUGUCCUUUUCAGUCACUGCAUU	52	0.544	26	N5	-1	0	0	0.003676470588235	0.011029411764706	0.003676470588235	0.007352941176471	0.040441176470588	0.110294117647059	0.220588235294118	0.253676470588235	0.323529411764706	0.011029411764706	0.014705882352941	0	0	0	0	0	0	0
Locus_1197	scaffold_299:108398-110052	2	gene	g13660.t1;g13661.t1	No	NA	CRYPT1;hAT-1_PGr;hAT-1_PSt;hAT-1_PTrit;hAT-2_MLP;hAT-2_PGr;hAT-3_PGr;hAT-3_PTrit;hAT-5_PGr;hAT-6_PGr	Yes	NA	1655	282	14.557	184	0.982	+	UAUUUUUCUAAUUCAUCACUUUCU	13	0.592	25	N5	-1	0	0	0	0.01063829787234	0	0.00709219858156	0.021276595744681	0.063829787234043	0.25177304964539	0.379432624113475	0.209219858156028	0.046099290780142	0.01063829787234	0	0	0	0	0	0	0
Locus_1198	scaffold_300:53950-54155	2	intergene		Yes	ms1383051	NA	No	NA	206	330	17.035	2	0.464	.	UUAACUAAUAAUGAAUGGACCAAG	20	0.318	24	N6	1.5	0	0	0	0.012121212121212	0.009090909090909	0.027272727272727	0.021212121212121	0.1	0.466666666666667	0.321212121212121	0.036363636363636	0.006060606060606	0	0	0	0	0	0	0	0
Locus_1199	scaffold_300:330529-330651	0	intergene		No	NA	NA	No	NA	123	116514	6014.636	27	0	-	AAUACUGGGUGCUGUAACUUU	19050	0	21	N11	-1	0	0	0	0.116097636335548	0.14749300513243	0.164787064215459	0.094160358411865	0.028494429853923	0.010891395025491	0.057040355665414	0.082462193384486	0.125169507526992	0.050508951713957	0.006600065228213	0.076239765178434	0.030168048474861	0.00723518203821	0.000686612767564	0.001235902981616	0.000729526065537
Locus_12	scaffold_0:1566371-1568290	2	intergene		Yes	ms666309	NA	No	NA	1920	7925	409.101	5987	0.941	+	UUGGACCGUAUGCCGUACAAAUUGG	928	0.172	25	N5	-1	0	0	0.001388012618297	0.004668769716088	0.010599369085174	0.015520504731861	0.047444794952681	0.07621451104101	0.264227129337539	0.405425867507886	0.127192429022082	0.029905362776025	0.011356466876972	0.003406940063091	0.001640378548896	0.000757097791798	0.0001261829653	0.0001261829653	0	0
Locus_120	scaffold_19:961400-963626	2	intergene		Yes	ms1411454	NA	No	NA	2227	199	10.273	48	0.01	-	UCACUGUUUGAGCUAAUCCAUUGU	10	0.633	24	N5	-1	0	0	0	0.010050251256281	0.020100502512563	0.010050251256281	0.025125628140704	0.07035175879397	0.341708542713568	0.306532663316583	0.170854271356784	0.025125628140704	0.015075376884422	0.005025125628141	0	0	0	0	0	0
Locus_1200	scaffold_300:355974-355994	0	intergene		No	NA	NA	No	NA	21	786	40.575	28	1	+	AUCCACACAAUCGGCACCA	616	0.005	19	N11	-1	0	0	0.180661577608142	0.783715012722646	0.031806615776081	0.00381679389313	0	0	0	0	0	0	0	0	0	0	0	0	0	0
Locus_1201	scaffold_300:469654-470054	2	intergene		Yes	ms533315;ms533324;ms533336	NA	No	NA	401	596	30.766	41	0.102	-	UUGAAAAAUAUUGCGAGCUGGAUG	81	0.29	24	N11	-1	0	0	0	0.006711409395973	0.023489932885906	0.026845637583893	0.072147651006711	0.110738255033557	0.389261744966443	0.199664429530201	0.140939597315436	0.025167785234899	0.00503355704698	0	0	0	0	0	0	0
Locus_1202	scaffold_300:477445-480365	2	intergene		Yes	ms533333	GYARLI1_I;Gypsy-118_MLP-I;Gypsy-12_RO-I;Gypsy-14_PGr-I;Gypsy-18_RO-I;Gypsy-19_ADe-I;Gypsy-35_MLP-I;Gypsy-70_MLP-I;Gypsy-81_MLP-I;Gypsy-91_MLP-I	Yes	NA	2921	188	9.705	76	0.941	+	UAUCGAUUUCAUGCUGUACAUUGU	19	0.686	24	N5	-1	0	0	0.00531914893617	0	0.01063829787234	0.01063829787234	0.031914893617021	0.117021276595745	0.398936170212766	0.313829787234043	0.101063829787234	0	0.00531914893617	0.00531914893617	0	0	0	0	0	0
Locus_1203	scaffold_301:18520-20397	2	intergene		Yes	ms1076514;ms1076597;ms1076613	NA	No	NA	1878	284	14.661	274	0.06	-	UAGCAUUGUGGUUAGAGUUCAUCAU	26	0.521	25	N5	-1	0	0	0.003521126760563	0.003521126760563	0.014084507042254	0.007042253521127	0.028169014084507	0.098591549295775	0.133802816901408	0.492957746478873	0.190140845070423	0.01056338028169	0.007042253521127	0.003521126760563	0.007042253521127	0	0	0	0	0
Locus_1204	scaffold_301:134171-136020	2	gene	g10462.t1	No	NA	NA	No	NA	1850	3195	164.931	3192	0.021	-	UUUGUUUCAUCUCAAUAUCACCAACU	619	0.177	26	N5	-1	0	0	0.00093896713615	0.004381846635368	0.006572769953052	0.009702660406886	0.015023474178404	0.061032863849765	0.295774647887324	0.28169014084507	0.299217527386541	0.018153364632238	0.004694835680751	0.001564945226917	0.000625978090767	0.000312989045383	0.000312989045383	0	0	0
Locus_1205	scaffold_301:209439-210053	2	gene	g10464.t1;g10464.t1.1.5ab8ba19;g10464.t1.2.5ab8ba19	No	NA	NA	No	NA	615	2316	119.556	2051	0.995	+	UCUGAACAUCAAUACAGGGGCACCC	1740	0.02	25	N11	-1	0	0	0.000431778929188	0	0	0.000863557858377	0.000431778929188	0.004317789291883	0.111830742659758	0.764680483592401	0.105354058721934	0.005181347150259	0.003022452504318	0.002158894645941	0.000431778929188	0.000431778929188	0	0.000863557858377	0	0
Locus_1206	scaffold_301:300658-302152	2	intergene		Yes	ms380111	EnSpm-1_ROr;EnSpm-2B_ROr;EnSpm-2_ROr	Yes	NA	1495	493	25.449	49	0.465	.	UAAAUCAAUCAACGAAAUAUCGGCU	78	0.424	25	N5	-1	0	0	0.002028397565923	0.010141987829615	0.012170385395538	0.016227180527383	0.026369168356998	0.070993914807302	0.154158215010142	0.486815415821501	0.18052738336714	0.032454361054767	0.006085192697769	0.002028397565923	0	0	0	0	0	0
Locus_1207	scaffold_303:205-1096	2	intergene		Yes	ms677876;ms677877	NA	No	NA	892	212	10.944	27	0.491	.	UUAUUCUAGGGUUAGAGCUAUAAAU	21	0.547	25	N6	-1	0	0	0	0.004716981132075	0	0.023584905660377	0.028301886792453	0.080188679245283	0.254716981132075	0.415094339622642	0.122641509433962	0.047169811320755	0.014150943396226	0.004716981132075	0.004716981132075	0	0	0	0	0
Locus_1208	scaffold_303:17101-18391	2	intergene		Yes	ms677841;ms677859	NA	No	Locus_207	1291	224	11.563	12	0.107	-	UGAUAACCAGUUGGCAAACAUUUA	9	0.629	25	N5	-1	0	0	0.008928571428571	0	0.013392857142857	0.03125	0.035714285714286	0.084821428571429	0.263392857142857	0.339285714285714	0.1875	0.03125	0.004464285714286	0	0	0	0	0	0	0
Locus_1209	scaffold_303:77119-78352	2	intergene		Yes	ms144781	NA	No	NA	1234	204	10.531	29	0.907	+	UAUGGCUGCUAAUUCUGGGCGGGUGG	9	0.578	25	N5	-1	0	0	0	0	0.009803921568627	0.009803921568627	0.024509803921569	0.068627450980392	0.274509803921569	0.392156862745098	0.176470588235294	0.009803921568627	0.019607843137255	0.014705882352941	0	0	0	0	0	0
Locus_121	scaffold_20:19819-21498	2	intergene		Yes	ms1182157;ms1182163	NA	No	NA	1680	242	12.492	148	0.087	-	UUUGACUCUGGGUGUUCUCAAGCCU	31	0.595	25	N5	-1	0	0	0.004132231404959	0.004132231404959	0.008264462809917	0.020661157024793	0.033057851239669	0.070247933884298	0.223140495867769	0.504132231404959	0.099173553719008	0.012396694214876	0.008264462809917	0.004132231404959	0	0	0.008264462809917	0	0	0
Locus_1210	scaffold_303:78951-79450	0	intergene		Yes	ms144781	NA	No	NA	500	944	48.731	4	0.997	+	UAAAGUGGAACUUCAAUUCAUCUGCCU	456	0.073	27	N11	-1	0	0	0	0	0	0	0.004237288135593	0.004237288135593	0.039194915254237	0.078389830508475	0.379237288135593	0.485169491525424	0.003177966101695	0.002118644067797	0	0.003177966101695	0.001059322033898	0	0	0
Locus_1211	scaffold_303:396666-397167	2	intergene		Yes	ms946894	NA	No	NA	502	193	9.963	14	1	+	UACCGGAUCUAAGAGUUGAACCU	83	0.197	23	N13	-1	0	0	0	0	0	0	0	0.450777202072539	0.093264248704663	0.357512953367876	0.067357512953368	0.005181347150259	0.020725388601036	0.005181347150259	0	0	0	0	0	0
Locus_1212	scaffold_303:447518-449543	2	gene	g24358.t1	No	NA	NA	No	NA	2026	513	26.482	511	0.951	+	UCAAGGACCAUUGUGACAACACAA	35	0.448	25	N5	-1	0	0	0	0.001949317738791	0.01364522417154	0.01364522417154	0.064327485380117	0.099415204678363	0.311890838206628	0.325536062378168	0.142300194931774	0.01364522417154	0.005847953216374	0.003898635477583	0.003898635477583	0	0	0	0	0
Locus_1213	scaffold_304:479196-479266	2	intergene		No	NA	NA	No	NA	71	1686	87.034	1686	0	-	CCCUCGGAUUGAUGAGUGGAAACCU	421	0.03	25	N11	-1	0	0	0.005338078291815	0.010083036773428	0.011862396204033	0.079478054567023	0.082443653618031	0.096678529062871	0.205812574139976	0.273428232502966	0.220047449584816	0.013048635824437	0.001186239620403	0	0.000593119810202	0	0	0	0	0
Locus_1214	scaffold_305:464313-465472	2	intergene		Yes	ms478102	NA	No	NA	1160	203	10.479	41	0	-	UCGUAGAAGAUUCUCCAGAGUAGG	33	0.507	24	N5	-1	0	0	0	0	0.004926108374384	0	0.029556650246305	0.039408866995074	0.399014778325123	0.359605911330049	0.133004926108374	0.019704433497537	0.014778325123153	0	0	0	0	0	0	0
Locus_1215	scaffold_305:465702-467391	2	intergene		Yes	ms478102	NA	No	NA	1690	475	24.52	103	0.017	-	UAGGUAUAUUGUUAUCCUGGGCACC	29	0.404	25	N5	-1	0	0	0	0.006315789473684	0.006315789473684	0.002105263157895	0.042105263157895	0.086315789473684	0.28	0.381052631578947	0.16	0.025263157894737	0.008421052631579	0.002105263157895	0	0	0	0	0	0
Locus_1216	scaffold_306:191515-193005	2	intergene		No	NA	NA	No	NA	1491	282	14.557	106	0.652	.	UAAUAGAUUGGCGUAUUUAGGAUC	13	0.67	25	N5	-1	0	0	0.00354609929078	0.014184397163121	0.01063829787234	0.017730496453901	0.063829787234043	0.099290780141844	0.24822695035461	0.326241134751773	0.173758865248227	0.031914893617021	0.00709219858156	0.00354609929078	0	0	0	0	0	0
Locus_1217	scaffold_307:38997-39695	0	intergene		No	NA	NA	No	NA	699	2554	131.841	356	1	+	UCUGAUAAGCUUUUGGGGC	267	0.022	20	N11	-1	0	0	0.124119028974158	0.162490211433046	0.18363351605325	0.13469068128426	0.118245888801879	0.109240407204385	0.082223962411903	0.045418950665623	0.039154267815192	0.000783085356304	0	0	0	0	0	0	0	0
Locus_1218	scaffold_307:401154-401468	2	intergene		No	NA	NA	No	NA	315	1105	57.042	150	0.927	+	UAACGGUCGGUGCCGUGCGUUUCGCC	76	0.275	25	N11	-1	0	0	0.002714932126697	0.005429864253394	0.017194570135747	0.038914027149321	0.029864253393665	0.146606334841629	0.249773755656109	0.252488687782805	0.198190045248869	0.029864253393665	0.011764705882353	0.008144796380091	0.005429864253394	0.001809954751131	0	0	0.001809954751131	0
Locus_1219	scaffold_307:431571-434184	2	gene	g23581.t1	Yes	ms147906	NA	No	NA	2614	6549	338.07	5316	0.068	-	UCCGAGAAUGCUAUAUCGAUGGACC	483	0.159	25	N5	-1	0	0	0.008092838601313	0.009619789280806	0.010841349824401	0.018934188425714	0.037104901511681	0.086883493663155	0.26813253931898	0.385555046571996	0.138189036494121	0.024431210871889	0.006413192853871	0.002901206291037	0.001068865475645	0.000916170407696	0.000610780271797	0.000152695067949	0.000152695067949	0
Locus_122	scaffold_20:304560-305879	2	intergene		Yes	ms1314116	Helitron-1_AN;Helitron-1_ROr;Helitron-1_SLL;Helitron-1_TMe;Helitron-2_PGr;Helitron-2_PTrit;Helitron-4_PSt;Helitron-5_PGr;Helitron-6_PGr;Helitron-7_PGr	Yes	NA	1320	381	19.668	352	0.95	+	UAUAUUGGAUAAGAAUCAUCGCCU	180	0.352	24	N5	-1	0	0	0.002624671916011	0	0	0.018372703412074	0.031496062992126	0.076115485564305	0.58005249343832	0.178477690288714	0.089238845144357	0.007874015748032	0.013123359580053	0.002624671916011	0	0	0	0	0	0
Locus_1220	scaffold_307:436404-440008	2	gene	g23583.t1	Yes	ms147848;ms147882	NA	No	NA	3605	8450	436.202	8425	0.975	+	UGAUGCACGGUAGAACUCCAUUUGC	797	0.159	25	N5	-1	0	0	0.001183431952663	0.003195266272189	0.00414201183432	0.010177514792899	0.017633136094675	0.076331360946746	0.22698224852071	0.45491124260355	0.173136094674556	0.024733727810651	0.004378698224852	0.001656804733728	0.001065088757396	0.000118343195266	0.000236686390533	0	0.000118343195266	0
Locus_1221	scaffold_307:451752-453419	2	intergene		Yes	ms746867;ms746868	NA	No	NA	1668	5057	261.05	3604	0.071	-	UUGUCGGCCGAAUCAUGAUGAUAACC	278	0.22	25	N5	-1	0	0	0.001581965592248	0.002966185485466	0.009689539252521	0.022543009689539	0.037373937116868	0.082657702194977	0.25904686573067	0.335969942653747	0.16828158987542	0.046865730670358	0.019774569903105	0.008898556456397	0.002570694087404	0.000790982796124	0	0.000197745699031	0.000593237097093	0.000197745699031
Locus_1222	scaffold_307:464421-466582	2	gene	g23587.t1;g23587.t1.1.5ab8ba19;g23587.t1.2.5ab8ba19	Yes	ms746826;ms746839	NA	No	NA	2162	7065	364.706	6807	0.975	+	UAUGGCCAAAAGGUAUAGCUUGAG	470	0.165	24	N5	-1	0	0	0.002406227883935	0.003680113234253	0.007360226468507	0.011606510969568	0.028591648973815	0.09101203113942	0.37169143665959	0.341118188251946	0.119462137296532	0.015003538570418	0.004246284501062	0.001981599433829	0.001556970983723	0.000141542816702	0.000141542816702	0	0	0
Locus_1223	scaffold_308:151290-155182	2	gene	g8599.t1;g8599.t1.1.5ab8ba19;g8599.t1.1.5ab8ba19.1.5ad4b141;g8599.t1.2.5ab8ba19;g8599.t1.3.5ab8ba19	No	NA	NA	No	NA	3893	6494	335.23	6471	0.025	-	UCCUUUUCGAUAUCUUGAAUGCUAUC	1199	0.169	25	N5	-1	0	0	0.003233754234678	0.003695719125346	0.004465660609794	0.00816137973514	0.01632275947028	0.075146288882045	0.212657838004312	0.39344009855251	0.266091777024946	0.011241145672929	0.003079765937789	0.001539882968894	0.000153988296889	0	0.000307976593779	0.000153988296889	0.000153988296889	0.000153988296889
Locus_1224	scaffold_309:91344-92898	2	intergene		Yes	ms561521;ms561550	NA	No	NA	1555	516	26.637	150	0.033	-	UAUCGGUAUGAUCUUUUCUGUACU	55	0.38	25	N5	-1	0	0	0.001937984496124	0.001937984496124	0.021317829457364	0.005813953488372	0.00968992248062	0.079457364341085	0.308139534883721	0.445736434108527	0.114341085271318	0.00968992248062	0.001937984496124	0	0	0	0	0	0	0
Locus_1225	scaffold_309:140274-140342	2	intergene		No	NA	NA	No	NA	69	256	13.215	256	0.598	.	GUAACCACGUACUGAAAAAGGUAGA	37	0.395	25	N6	-1	0	0	0	0.01171875	0.01171875	0.015625	0.04296875	0.1015625	0.24609375	0.5078125	0.03515625	0.01953125	0.00390625	0	0.00390625	0	0	0	0	0
Locus_1226	scaffold_310:74874-75474	2	intergene		Yes	ms928496	NA	No	NA	601	629	32.47	144	0.17	-	UCUGCGUUCGUUGAGAAUUCUUGU	39	0.448	24	N14	-1	0	0	0.001589825119237	0.006359300476948	0.023847376788553	0.027027027027027	0.038155802861685	0.136724960254372	0.344992050874404	0.300476947535771	0.081081081081081	0.027027027027027	0.004769475357711	0.001589825119237	0.003179650238474	0	0	0.001589825119237	0	0.001589825119237
Locus_1227	scaffold_310:317581-319463	2	gene	g2079.t1	Yes	ms217062;ms217171;ms217198	NA	No	NA	1883	7214	372.398	6018	0.928	+	UGAUGAACUGGAGAAUAAGGUGCU	1015	0.17	24	N5	-1	0	0	0.003326864430274	0.010119212642085	0.015802606043804	0.013307457721098	0.035070695869143	0.106598281120044	0.409065705572498	0.259079567507624	0.107707235930136	0.023426670363183	0.009841973939562	0.00291100637649	0.001108954810091	0.001386193512614	0.000415858053784	0.000693096756307	0.000138619351261	0
Locus_1228	scaffold_310:399690-401376	2	intergene		Yes	ms217313	Gypsy-12_PGr-I;Gypsy-13_RO-I;Gypsy-15_PTrit-I;Gypsy-18_RO-I;Gypsy-19_PGr-I;Gypsy-1-I_RO;Gypsy-1_PCR-I;Gypsy-25_PGr-I;Gypsy-4_CPu-I;Gypsy-90_MLP-I	Yes	NA	1687	562	29.011	73	0.906	+	UGAGAAUUCUGGUCAUGAUAGUACU	114	0.402	25	N5	-1	0	0	0	0	0.00355871886121	0.012455516014235	0.023131672597865	0.04626334519573	0.213523131672598	0.430604982206406	0.220640569395018	0.040925266903915	0.00711743772242	0.001779359430605	0	0	0	0	0	0
Locus_1229	scaffold_310:401866-402637	2	intergene		Yes	ms217313	Gypsy-12_RO-I;Gypsy-13_RO-I;Gypsy-15_RO-I;Gypsy-18_RO-I;Gypsy-1_ADe-I;Gypsy-1-I_RO;Gypsy-21_ADe-I;Gypsy-29_ADe-I;Gypsy-3_Trm-I;Gypsy-7_ADe-I	Yes	NA	772	348	17.964	44	0.563	.	UGUCCGGCAGUAGGAUGACUAUGC	31	0.448	25	N6	-1	0	0	0.002873563218391	0.005747126436782	0.005747126436782	0.005747126436782	0.043103448275862	0.077586206896552	0.28735632183908	0.370689655172414	0.123563218390805	0.060344827586207	0.014367816091954	0.002873563218391	0	0	0	0	0	0
Locus_123	scaffold_20:327978-332556	2	intergene		Yes	ms24378;ms24391	L1-1_OSp;Tad1-10_BG;Tad1-16_BG;Tad1-17B_BG;Tad1-17_BG;Tad1-1B_PGr;Tad1-1_PGr;Tad1-21_BG;Tad1-22_BG;Tad1-39_BG	Yes	NA	4579	405	20.907	109	0.96	+	UGUUUGUUGUACUAUUCCCUUGGC	11	0.714	25	N5	-1	0	0	0	0.002469135802469	0.004938271604938	0.014814814814815	0.027160493827161	0.074074074074074	0.283950617283951	0.333333333333333	0.214814814814815	0.027160493827161	0.007407407407407	0.004938271604938	0	0.002469135802469	0.002469135802469	0	0	0
Locus_1230	scaffold_310:404303-406958	2	intergene		Yes	ms217313	Gypsy-10_RO-I	Yes	NA	2656	485	25.036	101	0.489	.	UAUAGAUGAUUGUAGGAGUAGCAGC	18	0.623	25	N5	-1	0	0	0	0.004123711340206	0.016494845360825	0.016494845360825	0.028865979381443	0.08659793814433	0.249484536082474	0.383505154639175	0.160824742268041	0.024742268041237	0.014432989690722	0.006185567010309	0.004123711340206	0.002061855670103	0.002061855670103	0	0	0
Locus_1231	scaffold_311:73925-74173	2	intergene		Yes	ms532104	NA	No	NA	249	372	19.203	2	0.027	-	UUUUUAUGCAGACGGAGGAAAACUC	119	0.258	25	N12	-1	0	0	0.013440860215054	0.010752688172043	0.010752688172043	0.002688172043011	0.018817204301075	0.056451612903226	0.274193548387097	0.508064516129032	0.075268817204301	0.013440860215054	0.008064516129032	0	0.002688172043011	0	0.002688172043011	0	0.002688172043011	0
Locus_1232	scaffold_311:216103-216461	2	intergene		Yes	ms1363189	NA	No	NA	359	706	36.445	232	0.224	.	UAGUGCACAGACUGGGAAUCGAACU	239	0.2	25	N6	-1	0	0	0.007082152974504	0.018413597733711	0.009915014164306	0.022662889518414	0.029745042492918	0.059490084985836	0.290368271954674	0.440509915014164	0.070821529745043	0.024079320113314	0.007082152974504	0.004249291784703	0.007082152974504	0.004249291784703	0.001416430594901	0.001416430594901	0.001416430594901	0
Locus_1233	scaffold_312:11350-13814	2	intergene		Yes	ms1193667	NA	No	NA	2465	196	10.118	58	0.02	-	UUGGUCGUUGUAAUUCUUCCAGCCU	26	0.658	25	N5	-1	0	0	0.005102040816327	0.005102040816327	0.01530612244898	0	0.040816326530612	0.076530612244898	0.23469387755102	0.418367346938776	0.173469387755102	0.010204081632653	0.020408163265306	0	0	0	0	0	0	0
Locus_1234	scaffold_312:127507-129324	2	intergene		Yes	ms933278	NA	No	NA	1818	190	9.808	147	0.858	+	UAAUAGGACCAAAAUGCAGUUUAGC	20	0.616	25	N5	-1	0	0	0	0	0.005263157894737	0.005263157894737	0.057894736842105	0.08421052631579	0.310526315789474	0.384210526315789	0.126315789473684	0.015789473684211	0.010526315789474	0	0	0	0	0	0	0
Locus_1235	scaffold_312:190156-190752	2	intergene		Yes	ms345177	NA	No	NA	597	624	32.212	57	0.841	+	UAAAUGAACUCGGGAGACCCAUACC	53	0.383	25	N11	-1	0	0	0.001602564102564	0.006410256410256	0.016025641025641	0.020833333333333	0.02724358974359	0.08974358974359	0.21474358974359	0.440705128205128	0.145833333333333	0.016025641025641	0.009615384615385	0.004807692307692	0.003205128205128	0	0.003205128205128	0	0	0
Locus_1236	scaffold_312:217494-220576	2	gene	g26597.t1;g26597.t1.1.5ab8ba19;g26597.t1.2.5ab8ba19;g26597.t1.3.5ab8ba19	No	NA	NA	No	NA	3083	12530	646.818	12503	0.939	+	UCUUAAAUAUGUAGCCAGUCUCAAC	676	0.15	25	N5	-1	0	0	0.005905826017558	0.009816440542698	0.011811652035116	0.013567438148444	0.022825219473264	0.085474860335196	0.274700718276137	0.426895450917797	0.11803671189146	0.019553072625698	0.005267358339984	0.003750997605746	0.001596169193935	0.000558659217877	0.000159616919393	7.98084596967278E-05	0	0
Locus_1237	scaffold_312:447871-448421	2	intergene		Yes	ms812489	NA	No	NA	551	191	9.86	40	0.257	.	UCCGGCUUCUCUGGCUGAGUCCAGC	13	0.555	25	N6	-1	0	0	0	0	0.010471204188482	0.026178010471204	0.073298429319372	0.120418848167539	0.246073298429319	0.350785340314136	0.120418848167539	0.020942408376963	0.005235602094241	0.005235602094241	0.020942408376963	0	0	0	0	0
Locus_1238	scaffold_312:458650-458805	0	intergene		Yes	ms958240	NA	No	NA	156	288	14.867	19	0.257	.	GUUCCGAUCGUAGUACCACCUU	46	0.292	24	N6	6.7	0	0	0	0.003472222222222	0.024305555555556	0.097222222222222	0.190972222222222	0.048611111111111	0.194444444444444	0.194444444444444	0.083333333333333	0.090277777777778	0.03125	0.020833333333333	0.006944444444444	0.003472222222222	0.003472222222222	0	0	0.006944444444444
Locus_1239	scaffold_313:113589-120317	2	intergene		Yes	ms706071;ms706073;ms706084	GYARLI1_I;Gypsy-126_MLP-I;Gypsy-12_RO-I;Gypsy-13_RO-I;Gypsy-15_RO-I;Gypsy-18_RO-I;Gypsy-1-I_RO;Gypsy-29_ADe-I;Gypsy-3_Trm-I;Gypsy-7_ADe-I	Yes	NA	6729	1179	60.862	461	0.627	.	UCAACAUUAGAGUGAAUUCUGCCU	156	0.593	24	N5	6.8	0	0	0.002544529262087	0.005937234944869	0.008481764206955	0.013570822731128	0.01696352841391	0.070398642917727	0.358778625954198	0.349448685326548	0.142493638676845	0.018659881255301	0.005937234944869	0.004240882103478	0	0.001696352841391	0	0	0	0.000848176420696
Locus_124	scaffold_20:396760-397821	2	intergene		Yes	ms24395;ms24397	NA	No	NA	1062	253	13.06	64	0.518	.	UUGUAGAUCCAGACACAUUCGAGAA	24	0.53	25	N5	-1	0	0	0	0.007905138339921	0.00395256916996	0	0.007905138339921	0.08300395256917	0.245059288537549	0.474308300395257	0.154150197628458	0.019762845849802	0	0.00395256916996	0	0	0	0	0	0
Locus_1240	scaffold_313:120925-125007	2	intergene		Yes	ms706084	Polinton-1_GI	Yes	NA	4083	418	21.578	141	0.596	.	UUCCGAAAGACAUGUACACAAUAUU	24	0.624	25	N5	-1	0	0	0	0.007177033492823	0.009569377990431	0.009569377990431	0.026315789473684	0.055023923444976	0.289473684210526	0.38755980861244	0.172248803827751	0.033492822966507	0.004784688995215	0.004784688995215	0	0	0	0	0	0
Locus_1241	scaffold_313:132799-134968	2	gene	g25694.t1	Yes	ms706081	Polinton-1_GI	Yes	NA	2170	226	11.666	115	0.035	-	UAUCUGUAGGAAUUUUAAGCGGCCU	14	0.611	25	N5	-1	0	0	0	0.008849557522124	0	0.017699115044248	0.057522123893805	0.070796460176991	0.20353982300885	0.384955752212389	0.15929203539823	0.048672566371681	0.039823008849558	0.008849557522124	0	0	0	0	0	0
Locus_1242	scaffold_313:206548-207350	2	intergene		Yes	ms858723;ms858724	Gypsy-10_RO-I;Gypsy-12_RO-I;Gypsy-13_RO-I;Gypsy-15_RO-I;Gypsy-18_RO-I;Gypsy-1-I_RO;Gypsy-25_RO-I;Gypsy-3_RO-I;Gypsy-5_RO-I;Gypsy-74_MLP-I	Yes	NA	803	201	10.376	120	0.811	+	UCAGGUACAGCAUGGACUUCUGGCC	90	0.328	25	N11	-1	0	0	0	0	0	0	0.039800995024876	0.084577114427861	0.104477611940299	0.711442786069652	0.059701492537313	0	0	0	0	0	0	0	0	0
Locus_1243	scaffold_313:317497-318432	2	intergene		Yes	ms1115824	Gypsy-103_MLP-I;Gypsy-69_MLP-I;hAT-10_PGr;hAT-1_MLP;hAT-2_MLP;hAT-2_PTrit;hAT-3_MLP;hAT-5_PGr;hAT-6_PGr;hAT-9_PGr	Yes	NA	936	550	28.392	41	0.084	-	UAAUAAUUUGCUUGUAGGUCGUAGU	45	0.396	25	N11	-1	0	0	0.003636363636364	0.005454545454545	0.012727272727273	0.023636363636364	0.021818181818182	0.065454545454546	0.361818181818182	0.363636363636364	0.098181818181818	0.014545454545455	0.014545454545455	0.010909090909091	0.003636363636364	0	0	0	0	0
Locus_1244	scaffold_313:413751-415739	2	intergene		Yes	ms547598	Deceiver-3_MLP	Yes	NA	1989	281	14.506	56	0.95	+	UAUCGUUCAGGUCAUAGAAUUCAUC	22	0.495	25	N5	-1	0	0	0	0.00355871886121	0	0.01067615658363	0.056939501779359	0.120996441281139	0.209964412811388	0.387900355871886	0.170818505338078	0.0355871886121	0	0.00355871886121	0	0	0	0	0	0
Locus_1245	scaffold_314:151-2061	2	intergene		Yes	ms627098;ms785522	NA	No	NA	1911	359	18.532	42	0.724	.	UAAUAAUCCAAUUUGUCGUAGAUGU	65	0.485	25	N5	-1	0	0	0.002785515320334	0	0.008356545961003	0.01949860724234	0.016713091922006	0.016713091922006	0.153203342618384	0.54874651810585	0.200557103064067	0.027855153203343	0	0.005571030640669	0	0	0	0	0	0
Locus_1246	scaffold_314:387812-390601	2	intergene		Yes	ms1240942;ms1240944	NA	No	NA	2790	615	31.747	302	0.98	+	UAUUUCUAAUCGCUGUUUCGCUGU	34	0.433	24	N5	-1	0	0	0.001626016260163	0.004878048780488	0.00650406504065	0.014634146341463	0.022764227642276	0.100813008130081	0.326829268292683	0.31219512195122	0.196747967479675	0.011382113821138	0.001626016260163	0	0	0	0	0	0	0
Locus_1247	scaffold_314:429247-431863	2	intergene		Yes	ms708021	NA	No	NA	2617	5966	307.974	5892	0.013	-	UAUGUAGAAAUCACGCCAUAUUGG	1869	0.164	24	N5	-1	0	0	0.002011397921555	0.004190412336574	0.005698960777741	0.013409319477037	0.025980556486758	0.049279249078109	0.496815286624204	0.25963794837412	0.108447871270533	0.019611129735166	0.00284948038887	0.009051290647	0.002681863895407	0.000167616493463	0.000167616493463	0	0	0
Locus_1248	scaffold_315:15064-16368	2	intergene		Yes	ms663781;ms663818	NA	No	NA	1305	6290	324.7	5983	0.785	.	UCGAUUUUUAUUUCCAGCACUUCCU	408	0.133	25	N5	-1	0	0	0.000953895071542	0.002861685214626	0.005723370429253	0.027503974562798	0.040858505564388	0.150556438791733	0.193004769475358	0.36852146263911	0.186009538950715	0.017806041335453	0.004133545310016	0.001112877583466	0.000635930047695	0.000158982511924	0	0.000158982511924	0	0
Locus_1249	scaffold_315:27316-28141	2	intergene		Yes	ms1301209	NA	No	NA	826	937	48.369	150	0.968	+	UGGCAGAAUCAGGAGACUGUUCC	125	0.276	25	N14	-1	0	0	0	0.00213447171825	0.010672358591249	0.019210245464248	0.032017075773746	0.19957310565635	0.28281750266809	0.341515474919957	0.088580576307364	0.016008537886873	0.004268943436499	0.001067235859125	0.001067235859125	0	0	0.001067235859125	0	0
Locus_125	scaffold_20:401252-401895	2	intergene		Yes	ms24395;ms24397	NA	No	NA	644	249	12.854	42	0.213	.	UCUGUAUCUUGAAAGACUUGGUAGG	31	0.442	25	N6	-1	0	0	0	0	0.012048192771084	0.096385542168675	0.032128514056225	0.136546184738956	0.208835341365462	0.389558232931727	0.108433734939759	0.012048192771084	0.004016064257028	0	0	0	0	0	0	0
Locus_1250	scaffold_315:41238-42465	2	intergene		Yes	ms1360885;ms1424398	NA	No	NA	1228	250	12.905	35	0.932	+	UGGCUAAACGGACUCACUCAAAGC	20	0.532	24	N5	-1	0	0	0.004	0.004	0.008	0.016	0.028	0.092	0.32	0.2	0.224	0.092	0.008	0.004	0	0	0	0	0	0
Locus_1251	scaffold_316:219032-219935	2	gene	g1327.t1	No	NA	NA	No	NA	904	688	35.516	677	0.026	-	UGUAUACACCUUUUUCUCGUGCGCAC	34	0.343	25	N11	-1	0	0	0.002906976744186	0.005813953488372	0.005813953488372	0.004360465116279	0.023255813953488	0.078488372093023	0.212209302325581	0.421511627906977	0.209302325581395	0.026162790697674	0.005813953488372	0.004360465116279	0	0	0	0	0	0
Locus_1252	scaffold_316:220224-221900	2	gene	g1327.t1	Yes	ms424114;ms424132	NA	No	NA	1677	1481	76.452	1415	0.037	-	UCGGUCGAACUCGAUUUCUAUGUC	131	0.275	24	N5	-1	0	0	0.00405131667792	0.00270087778528	0.006752194463201	0.010128291694801	0.022282241728562	0.058744091829845	0.401755570560432	0.338284942606347	0.13099257258609	0.019581363943282	0.00202565833896	0.00202565833896	0.00067521944632	0	0	0	0	0
Locus_1253	scaffold_316:318495-319495	0	intergene		Yes	ms1357610;ms1357615	NA	No	NA	1001	1140	58.849	1110	0.048	-	UUAUUUUCGUCAGGUUCGUUGU	272	0.249	22	N5	-1	0	0	0.003508771929825	0.003508771929825	0.019298245614035	0.024561403508772	0.265789473684211	0.12719298245614	0.232456140350877	0.22280701754386	0.081578947368421	0.014912280701754	0.001754385964912	0.001754385964912	0.000877192982456	0	0	0	0	0
Locus_1254	scaffold_317:172080-173686	2	intergene		Yes	ms80975;ms80996	NA	No	NA	1607	277	14.299	163	0.964	+	UGCCACUGUUAGAGAUGACGGAAGG	37	0.484	25	N5	-1	0	0	0	0.010830324909747	0.010830324909747	0.010830324909747	0.032490974729242	0.046931407942238	0.277978339350181	0.436823104693141	0.115523465703971	0.036101083032491	0.010830324909747	0.010830324909747	0	0	0	0	0	0
Locus_1255	scaffold_318:190025-191460	2	intergene		Yes	ms33118;ms33198	NA	No	NA	1436	2074	107.063	1750	0.029	-	UAUCGGCCCGCAGGAUUCAUUCC	124	0.187	25	N5	-1	0	0	0.002410800385728	0.002892960462874	0.007232401157184	0.008678881388621	0.029893924783028	0.122950819672131	0.23625843780135	0.375602700096432	0.186113789778206	0.024590163934426	0.002410800385728	0.000482160077146	0	0	0	0	0.000482160077146	0
Locus_1256	scaffold_318:372447-372610	2	intergene		No	NA	NA	No	NA	164	424	21.888	424	0.304	.	UUAAUGUCGUGCGGGUGUUCAUU	56	0.344	23	N6	-1	0	0	0.016509433962264	0.025943396226415	0.004716981132075	0.05188679245283	0.077830188679245	0.252358490566038	0.153301886792453	0.235849056603774	0.05188679245283	0.056603773584906	0.033018867924528	0.011792452830189	0.014150943396226	0.004716981132075	0.004716981132075	0.002358490566038	0	0.002358490566038
Locus_1257	scaffold_319:70196-71476	2	intergene		Yes	ms12904;ms12993	NA	No	NA	1281	3394	175.204	3367	0.967	+	UUUCGUAUUUACUUGUAGCGCAUC	524	0.195	25	N5	-1	0	0	0.000589275191514	0.002651738361815	0.003830288744844	0.007660577489688	0.025633470830878	0.062757807896288	0.331172657631114	0.381555686505598	0.127872716558633	0.03182086034178	0.017678255745433	0.004714201532116	0.001767825574543	0	0.000294637595757	0	0	0
Locus_1258	scaffold_319:205449-206265	2	intergene		Yes	ms1376019	NA	No	NA	817	596	30.766	242	0.847	+	UCUAAGAUCGCGCUAGUUACCUACU	57	0.367	25	N11	-1	0	0	0.001677852348993	0.00503355704698	0.006711409395973	0.018456375838926	0.041946308724832	0.062080536912752	0.228187919463087	0.469798657718121	0.151006711409396	0.013422818791946	0.001677852348993	0	0	0	0	0	0	0
Locus_1259	scaffold_319:254266-254520	2	intergene		Yes	ms55918	NA	No	NA	255	272	14.041	3	0.967	+	UCGAUGAAACAACGGACGCUUGCA	47	0.316	25	N11	-1	0	0	0	0.007352941176471	0.040441176470588	0.033088235294118	0.0625	0.117647058823529	0.279411764705882	0.301470588235294	0.102941176470588	0.036764705882353	0.007352941176471	0.003676470588235	0.003676470588235	0	0	0.003676470588235	0	0
Locus_126	scaffold_20:446956-448685	2	gene	g17231.t1	Yes	ms24283	NA	No	Locus_756	1730	867	44.756	542	0.053	-	UAUACCAACGGAAGAACUCUUGAGU	101	0.338	25	N5	-1	0	0	0	0.002306805074971	0.004613610149942	0.013840830449827	0.026528258362168	0.108419838523645	0.214532871972318	0.490196078431373	0.115340253748558	0.020761245674741	0.002306805074971	0.001153402537486	0	0	0	0	0	0
Locus_1260	scaffold_319:401706-407833	2	intergene		Yes	ms83970;ms83976	Gypsy-12_RO-I;Gypsy-13_RO-I;Gypsy-14_PGr-I;Gypsy-15_RO-I;Gypsy-18_RO-I;Gypsy-1-I_RO;Gypsy-3_RO-I;Gypsy-3_Trm-I;Gypsy-7_Trm-I;Gypsy-8_RO-I	Yes	NA	6128	446	23.023	237	0.962	+	UUGUUCGAUACUUAAGGUAAGUGG	11	0.677	25	N5	-1	0	0	0	0.004484304932735	0.011210762331839	0.008968609865471	0.017937219730942	0.10762331838565	0.300448430493274	0.340807174887892	0.152466367713004	0.042600896860987	0.011210762331839	0	0.002242152466368	0	0	0	0	0
Locus_1261	scaffold_321:245213-246670	2	gene	g817.t1	No	NA	NA	No	NA	1458	574	29.631	552	0.042	-	UAGAUUGAUGUUGACUGCCUUCACU	27	0.469	25	N5	-1	0	0	0.008710801393728	0.013937282229965	0.008710801393728	0.019163763066202	0.043554006968641	0.13588850174216	0.273519163763066	0.327526132404181	0.13588850174216	0.022648083623693	0.008710801393728	0.001742160278746	0	0	0	0	0	0
Locus_1262	scaffold_321:483058-485342	2	gene	g822.t1	No	NA	NA	No	NA	2285	4012	207.106	3783	0.97	+	UAUUAGAUACAGGAUUGAUAAUGCC	458	0.233	25	N5	-1	0	0	0.001246261216351	0.001744765702891	0.002741774675972	0.007726819541376	0.015453639082752	0.086241276171486	0.34172482552343	0.39431704885344	0.126869391824526	0.013958125623131	0.005483549351944	0.001495513459621	0.00049850448654	0	0.00024925224327	0	0	0.00024925224327
Locus_1263	scaffold_322:213082-213303	0	intergene		No	NA	NA	No	NA	222	490	25.295	0	0.139	-	AAGGAAAAUUCUGAUAUAGAUUAACG	90	0.131	26	N11	-1	0	0	0.002040816326531	0.002040816326531	0.008163265306122	0.008163265306122	0.006122448979592	0.002040816326531	0.012244897959184	0.161224489795918	0.228571428571429	0.210204081632653	0.195918367346939	0.057142857142857	0.03469387755102	0.026530612244898	0.010204081632653	0.010204081632653	0.010204081632653	0.014285714285714
Locus_1264	scaffold_322:259938-260085	0	intergene		No	NA	NA	No	NA	148	444	22.92	0	0.874	+	AAGGAAAAUUCUGAUAUAGAUUAACG	80	0.133	26	N11	-1	0	0	0	0	0	0.009009009009009	0.009009009009009	0.006756756756757	0.011261261261261	0.168918918918919	0.218468468468468	0.218468468468468	0.195945945945946	0.06981981981982	0.02027027027027	0.033783783783784	0.004504504504505	0.02027027027027	0.004504504504505	0.009009009009009
Locus_1265	scaffold_323:142625-148984	2	gene	g12003.t1	Yes	ms690791;ms690827;ms690857;ms690901	KolobokH-1A_RIr;KolobokH-1_RIr;KolobokH-2_RIr;KolobokH-3_RIr;KolobokH-4_RIr	Yes	NA	6360	3451	178.146	2646	0.034	-	UAGUAGAACCAAGCUGUGCAGAUU	125	0.341	25	N5	-1	0	0	0.001159084323385	0.01651695160823	0.008693132425384	0.009852216748768	0.025210084033613	0.068965517241379	0.242248623587366	0.38800347725297	0.196464792813677	0.029266879165459	0.008403361344538	0.003187481889307	0.001159084323385	0.000289771080846	0.000579542161692	0	0	0
Locus_1266	scaffold_323:155733-160403	2	gene	g12004.t1	Yes	ms690926;ms690944	NA	No	NA	4671	6152	317.576	5989	0.024	-	UAUAUGGCCAGGUCAUUGUAGAAUC	729	0.238	25	N5	-1	0	0	0.000975292587776	0.004388816644994	0.010403120936281	0.015442132639792	0.022431729518856	0.102730819245774	0.199934980494148	0.43628088426528	0.1675877763329	0.030721716514955	0.00520156046814	0.00260078023407	0.001137841352406	0.000162548764629	0	0	0	0
Locus_1267	scaffold_323:189611-192392	2	intergene		Yes	ms430293;ms430320	NA	No	NA	2782	396	20.442	394	0.088	-	UAUUCCAUCUACUUUAGCAAGUACU	59	0.556	25	N5	-1	0	0	0.005050505050505	0.012626262626263	0.022727272727273	0.005050505050505	0.035353535353535	0.116161616161616	0.242424242424242	0.416666666666667	0.101010101010101	0.03030303030303	0.002525252525253	0.007575757575758	0.002525252525253	0	0	0	0	0
Locus_1268	scaffold_323:224426-226054	2	intergene		Yes	ms290131;ms290166	NA	No	NA	1629	257	13.267	237	0.097	-	UUGUCGGUUUUGUAGUGUAUUGG	18	0.572	25	N5	-1	0	0	0	0	0.003891050583658	0.023346303501946	0.035019455252918	0.194552529182879	0.171206225680934	0.357976653696498	0.147859922178988	0.050583657587549	0.011673151750973	0.003891050583658	0	0	0	0	0	0
Locus_1269	scaffold_323:227257-230864	2	intergene		Yes	ms290119	NA	No	NA	3608	741	38.252	681	0.035	-	UUACAUGCACAAGACAUGAGCCU	37	0.445	25	N5	-1	0	0	0.001349527665317	0.005398110661269	0.010796221322537	0.001349527665317	0.024291497975709	0.144399460188934	0.211875843454791	0.40080971659919	0.17004048582996	0.020242914979757	0.006747638326586	0.001349527665317	0	0	0	0.001349527665317	0	0
Locus_127	scaffold_20:478373-480020	2	intergene		Yes	ms592925;ms592935	NA	No	NA	1648	208	10.737	163	0.067	-	UCCAGUAACAACGAUUUUAACGGC	33	0.543	24	N5	-1	0	0	0	0.014423076923077	0.009615384615385	0.019230769230769	0.028846153846154	0.076923076923077	0.298076923076923	0.283653846153846	0.182692307692308	0.052884615384615	0.014423076923077	0.019230769230769	0	0	0	0	0	0
Locus_1270	scaffold_323:236069-240526	2	intergene		Yes	ms290125;ms290126;ms290129	NA	No	NA	4458	1905	98.339	1166	0.027	-	UAUGGGACAAAUAUUCGUAGAAUUU	150	0.377	25	N5	-1	0	0	0.001049868766404	0.002099737532808	0.010498687664042	0.018372703412074	0.024146981627297	0.088188976377953	0.233595800524934	0.411548556430446	0.165354330708661	0.032020997375328	0.007874015748032	0.003674540682415	0.001049868766404	0.000524934383202	0	0	0	0
Locus_1271	scaffold_323:242627-244274	2	intergene		Yes	ms290110;ms290151	NA	No	NA	1648	912	47.079	881	0.012	-	UGCACCGGACUUUAACGUUUACGU	358	0.15	24	N5	-1	0	0	0.00109649122807	0.00219298245614	0.003289473684211	0.010964912280702	0.010964912280702	0.038377192982456	0.445175438596491	0.201754385964912	0.244517543859649	0.031798245614035	0.006578947368421	0.003289473684211	0	0	0	0	0	0
Locus_1272	scaffold_324:101767-104429	2	intergene		Yes	ms129001	Gypsy-69_MLP-I;hAT-1_MLP;hAT-1_PSt;hAT-2_MLP;hAT-2_PGr;hAT-3_PGr;hAT-5_PGr;hAT-6_PGr;hAT-9_PGr;TFO1_FO	Yes	NA	2663	734	37.89	391	0.049	-	UGUAGAAACAUCCUGAAUUACAGAA	119	0.347	25	N5	-1	0	0	0.002724795640327	0.002724795640327	0.002724795640327	0.006811989100817	0.010899182561308	0.040871934604905	0.23433242506812	0.487738419618529	0.155313351498638	0.035422343324251	0.008174386920981	0.009536784741144	0.001362397820163	0	0.001362397820163	0	0	0
Locus_1273	scaffold_324:171612-176356	2	intergene		Yes	ms699139;ms699140;ms699142	NA	No	NA	4745	431	22.249	325	0.979	+	UGUGGACCAUAUGACGCUUAGUGUA	20	0.668	25	N5	-1	0	0	0	0.004640371229698	0.006960556844548	0.013921113689095	0.030162412993039	0.064965197215777	0.208816705336427	0.459396751740139	0.183294663573086	0.023201856148492	0.002320185614849	0.002320185614849	0	0	0	0	0	0
Locus_1274	scaffold_324:425823-428810	2	intergene		Yes	ms261485	NA	No	NA	2988	251	12.957	208	0.072	-	UUUCCUAGAGCAUUACAUCUUUGUACU	8	0.645	25	N5	-1	0	0	0.00398406374502	0.00398406374502	0.01593625498008	0.01195219123506	0.027888446215139	0.099601593625498	0.223107569721116	0.386454183266932	0.179282868525896	0.043824701195219	0	0.00398406374502	0	0	0	0	0	0
Locus_1275	scaffold_324:438139-441571	2	intergene		Yes	ms261635;ms261646	Deceiver-1_CCO;I-2_CH;L1-1_OSp;Tad1-20_BG;Tad1-21_BG;Tad1-22_BG;Tad1-4_PGr;Tad1-63C_BG;Ylli;Zorro	Yes	NA	3433	483	24.933	177	0.048	-	UCUGGUCUUCCAUAUGAACUGUAUU	27	0.596	25	N5	-1	0	0	0.002070393374741	0.006211180124224	0.004140786749482	0.020703933747412	0.022774327122153	0.078674948240166	0.273291925465839	0.376811594202899	0.173913043478261	0.0351966873706	0.004140786749482	0.002070393374741	0	0	0	0	0	0
Locus_1276	scaffold_324:471162-473553	2	intergene		Yes	ms1285433	CACTA-1_Mlaricis;CACTA-1_Roryzae;CACTA-2_Ccinerea;EnSpm-1_PGr;EnSpm-1_PTrit;EnSpm-2B_ROr;EnSpm-2_PGr;EnSpm-2_ROr;EnSpm-3_PGr;EnSpm-5_PGr	Yes	NA	2392	352	18.171	103	0.597	.	UCAUUUGGACUCGGAAUGAUACCU	50	0.548	24	N5	3.9	0	0	0.005681818181818	0.002840909090909	0.005681818181818	0.017045454545455	0.019886363636364	0.082386363636364	0.40625	0.335227272727273	0.102272727272727	0.017045454545455	0.005681818181818	0	0	0	0	0	0	0
Locus_1277	scaffold_325:117304-119064	2	gene	g862.t1	No	NA	NA	No	NA	1761	4324	223.212	1650	0.013	-	UUAUGGACGGAAUUCCUCUGAUUGA	1091	0.119	25	N5	-1	0	0	0	0.001618871415356	0.004625346901018	0.009713228492137	0.012257169287697	0.039777983348751	0.249537465309898	0.568686401480111	0.101063829787234	0.008094357076781	0.002775208140611	0.001387604070305	0	0.000462534690102	0	0	0	0
Locus_1278	scaffold_326:19520-19950	2	intergene		Yes	ms1033089	NA	No	NA	431	420	21.681	22	0.948	+	UCGAUCAGUUCUAAAUUCUCUAUGUC	55	0.324	25	N11	-1	0	0	0.002380952380952	0.004761904761905	0.004761904761905	0.007142857142857	0.038095238095238	0.085714285714286	0.216666666666667	0.302380952380952	0.283333333333333	0.045238095238095	0.007142857142857	0	0.002380952380952	0	0	0	0	0
Locus_1279	scaffold_326:20351-20721	2	intergene		Yes	ms1033089	NA	No	NA	371	431	22.249	49	0.949	+	UAACCAAUUCUCUAGGACUUGUAAU	24	0.408	25	N11	-1	0	0	0	0.023201856148492	0.006960556844548	0.032482598607889	0.020881670533643	0.088167053364269	0.271461716937355	0.373549883990719	0.134570765661253	0.037122969837587	0.004640371229698	0.006960556844548	0	0	0	0	0	0
Locus_128	scaffold_20:557596-559540	2	intergene		Yes	ms908181	NA	No	NA	1945	3010	155.381	2942	0.964	+	UCUCCCUUAUUCGAAUUCGUUCACU	268	0.219	25	N5	-1	0	0	0.002325581395349	0.004983388704319	0.006644518272425	0.007308970099668	0.030897009966777	0.06578073089701	0.166445182724252	0.395016611295681	0.259468438538206	0.047508305647841	0.010963455149502	0.000332225913621	0.000996677740864	0	0.000332225913621	0.000996677740864	0	0
Locus_1280	scaffold_326:50866-52753	2	intergene		Yes	ms270539;ms270573;ms270614	NA	No	NA	1888	3115	160.801	3110	0.979	+	UACUCUUUUUCUUGCUUCUGUACU	224	0.226	25	N5	-1	0	0	0.000963081861958	0.005136436597111	0.006099518459069	0.007062600321027	0.026324237560193	0.045906902086677	0.326163723916533	0.33900481540931	0.21123595505618	0.024398073836276	0.004173354735152	0.001284109149278	0.001605136436597	0	0.000321027287319	0.000321027287319	0	0
Locus_1281	scaffold_326:164439-165286	1	gene	g9789.t1	No	NA	NA	No	NA	848	227	11.718	227	0.991	+	UUAAUGUCAUUGGUCUCUCCGUA	39	0.145	23	N11	-1	0	0	0.022026431718062	0.061674008810573	0.066079295154185	0.052863436123348	0.096916299559471	0.176211453744493	0.039647577092511	0.101321585903084	0.162995594713656	0.013215859030837	0.030837004405286	0.052863436123348	0.048458149779736	0.004405286343612	0.026431718061674	0.022026431718062	0.022026431718062	0
Locus_1282	scaffold_326:235210-236830	2	intergene		Yes	ms1194542;ms1194543	Tad1;Ylli;Zorro	Yes	NA	1621	1248	64.424	23	0.993	+	UCUUUGUUUUUACCUAUGUCUAUGU	938	0.054	25	N5	-1	0	0	0.000801282051282	0	0.000801282051282	0.000801282051282	0.001602564102564	0.007211538461538	0.045673076923077	0.782852564102564	0.154647435897436	0.004807692307692	0	0	0	0.000801282051282	0	0	0	0
Locus_1283	scaffold_327:62198-63437	2	gene	g26308.t1	No	NA	NA	No	NA	1240	263	13.576	257	0.072	-	UAUCACUUUAAGGUCCAUGUUGUC	10	0.65	24	N5	-1	0	0	0.003802281368821	0.019011406844107	0.015209125475285	0.015209125475285	0.019011406844107	0.08745247148289	0.365019011406844	0.262357414448669	0.163498098859316	0.038022813688213	0.007604562737643	0.003802281368821	0	0	0	0	0	0
Locus_1284	scaffold_327:136905-138229	2	intergene		Yes	ms46416;ms46500	NA	No	Locus_222	1325	1381	71.289	1361	0.939	+	UGUUCUUACGACAUUCUUAUCGGU	50	0.328	25	N5	-1	0	0	0.000724112961622	0.007965242577842	0.010137581462708	0.01810282404055	0.032585083272991	0.11151339608979	0.240405503258508	0.328023171614772	0.188269370021723	0.033309196234613	0.026068066618393	0.001448225923244	0.000724112961622	0	0	0	0.000724112961622	0
Locus_1285	scaffold_327:216687-217817	2	intergene		Yes	ms925603	NA	No	NA	1131	279	14.402	177	0.115	-	UACAUCUGCAGAUCAUGACAAAAGA	13	0.638	25	N5	-1	0	0	0	0.007168458781362	0.039426523297491	0.007168458781362	0.03584229390681	0.093189964157706	0.222222222222222	0.333333333333333	0.200716845878136	0.050179211469534	0.007168458781362	0	0	0	0	0	0.003584229390681	0
Locus_1286	scaffold_327:325555-328266	2	intergene		Yes	ms261680;ms261829	NA	No	NA	2712	231	11.925	225	0.913	+	UCUGAUAAGAAUGCUAACGGAGCCU	20	0.472	25	N5	-1	0	0	0.004329004329004	0	0	0.004329004329004	0.021645021645022	0.073593073593074	0.177489177489178	0.367965367965368	0.225108225108225	0.043290043290043	0.069264069264069	0	0	0.008658008658009	0.004329004329004	0	0	0
Locus_1287	scaffold_327:364537-366303	2	intergene		Yes	ms261718;ms261883	NA	No	Locus_261	1767	826	42.639	823	0.094	-	UAGUAUAAUCUCACUUUUCAGUUCU	58	0.461	25	N5	-1	0	0	0.001210653753027	0.00363196125908	0.001210653753027	0.008474576271186	0.032687651331719	0.064164648910412	0.185230024213075	0.455205811138015	0.191283292978208	0.038740920096852	0.013317191283293	0.002421307506053	0.001210653753027	0	0	0.001210653753027	0	0
Locus_1288	scaffold_328:77689-80845	2	gene	g8019.t1	Yes	ms851407;ms851419	NA	No	NA	3157	6964	359.493	6914	0.952	+	UUUAAUGUGGAACAUUCGCGAAGAA	870	0.162	25	N5	-1	0	0	0.001723147616312	0.004307869040781	0.006174612291786	0.015795519816198	0.021826536473291	0.101234922458357	0.215967834577829	0.386703044227455	0.218265364732912	0.02125215393452	0.002584721424469	0.002297530155083	0.000717978173464	0.000287191269385	0.000574382538771	0.000143595634693	0	0.000143595634693
Locus_1289	scaffold_328:82181-84295	2	gene	g8020.t1	Yes	ms851418;ms851428	NA	No	NA	2115	194	10.015	173	0.964	+	UCACGGCCAUAGAAAUUUGAACUA	35	0.557	25	N5	-1	0	0	0.005154639175258	0.010309278350516	0.005154639175258	0.005154639175258	0.030927835051546	0.108247422680412	0.319587628865979	0.360824742268041	0.123711340206186	0.020618556701031	0.010309278350516	0	0	0	0	0	0	0
Locus_129	scaffold_20:634767-637012	2	intergene		Yes	ms189110;ms189115;ms189116	NA	No	NA	2246	1151	59.416	1089	0.957	+	UCUCUUGGAACUUCUUGUUUGCUAU	135	0.386	25	N5	-1	0	0	0.001737619461338	0.005212858384014	0.00868809730669	0.011294526498697	0.039096437880104	0.082536924413553	0.197219808861859	0.424847958297133	0.190269331016507	0.029539530842745	0.002606429192007	0.006081668114683	0	0.000868809730669	0	0	0	0
Locus_1290	scaffold_328:126609-128214	2	gene	g8022.t1	Yes	ms192457	NA	No	NA	1606	2895	149.444	2836	0.05	-	UCGGUUGCACCUUCCAUUCUGAUCU	213	0.259	25	N5	-1	0	0	0.002072538860104	0.003454231433506	0.01139896373057	0.018998272884283	0.018998272884283	0.060103626943005	0.297754749568221	0.401381692573402	0.163385146804836	0.015198618307427	0.004835924006908	0.000690846286701	0.001036269430052	0.000690846286701	0	0	0	0
Locus_1291	scaffold_328:139446-140834	2	gene	g8023.t1	No	NA	NA	No	NA	1389	5536	285.777	5533	0.232	.	UUAUUUGUAGAAGCUCUUGGCAC	418	0.182	25	N5	-1	0	0	0.000722543352601	0.003973988439306	0.016437861271676	0.017160404624278	0.043171965317919	0.134393063583815	0.190028901734104	0.396495664739884	0.130780346820809	0.047507225433526	0.012102601156069	0.003973988439306	0.001083815028902	0.000903179190751	0.000541907514451	0.000541907514451	0.00018063583815	0
Locus_1292	scaffold_328:144350-146517	2	intergene		No	NA	NA	No	NA	2168	333	17.19	317	0.976	+	UCAACAUUAUCUACUUGUUCAAUAU	35	0.523	25	N5	-1	0	0	0	0.006006006006006	0.006006006006006	0.006006006006006	0.03003003003003	0.063063063063063	0.18018018018018	0.501501501501502	0.18018018018018	0.027027027027027	0	0	0	0	0	0	0	0
Locus_1293	scaffold_328:187707-190989	2	intergene		Yes	ms35478;ms35535;ms35578	NA	No	NA	3283	309	15.951	300	0.929	+	UUUAGUUGCUAUAAAAUUGGUUUGAG	19	0.628	25	N5	-1	0	0	0.003236245954693	0.016181229773463	0.019417475728155	0.019417475728155	0.032362459546926	0.090614886731392	0.203883495145631	0.365695792880259	0.226537216828479	0.016181229773463	0	0.003236245954693	0.003236245954693	0	0	0	0	0
Locus_1294	scaffold_328:198221-206571	2	intergene		Yes	ms35569;ms35605	Tad1-19_BG;Tad1-32_BG;Tad1-67_BG	Yes	NA	8351	9324	481.32	4008	0.973	+	UGUCUACUUCGUUCAAUUGGCACCC	1300	0.273	25	N5	-1	0	0	0.000858000858001	0.005362505362505	0.01018876018876	0.011690261690262	0.031746031746032	0.102316602316602	0.250536250536251	0.431252681252681	0.12998712998713	0.017267267267267	0.005898755898756	0.002252252252252	0.000429000429	0.00010725010725	0	0.00010725010725	0	0
Locus_1295	scaffold_328:252310-260022	2	intergene		Yes	ms824619	Tad1-10_BG;Tad1-19_BG;Tad1-22_BG;Tad1-23_BG;Tad1-4_BG;Tad1-55_BG;Tad1-57_BG;Tad1-60_BG;Tad1-8_BG;Tad1-8_PGr	Yes	NA	7713	5321	274.678	2092	0.98	+	UCUUCAGUCAAUUGUAGUUUAGCCU	138	0.359	25	N5	-1	0	0	0.001691411388837	0.006389776357827	0.005450103364029	0.010524337530539	0.028566059011464	0.111069347866942	0.279458748355572	0.373989851531667	0.143206164254839	0.031385077992859	0.00507423416651	0.002255215185116	0.000751738395039	0	0.00018793459876	0	0	0
Locus_1296	scaffold_328:295667-298484	2	intergene		Yes	ms2820;ms2842	CRYPT1;Gypsy-69_MLP-I;hAT-10_PGr;hAT-1_AN;hAT-1_MLP;hAT-2_PGr;hAT-3_MLP;hAT-5_PGr;hAT-9_PGr;TFO1_FO	Yes	NA	2818	1286	66.385	840	0.97	+	UAUCCAAAUAUGCAUUAAGUUCAUC	191	0.281	25	N5	-1	0	0	0.000777604976672	0.00855365474339	0.011664074650078	0.010108864696734	0.037325038880249	0.072317262830482	0.25194401244168	0.412130637636081	0.173405909797823	0.00855365474339	0.009331259720062	0.003888024883359	0	0	0	0	0	0
Locus_1297	scaffold_328:304008-309290	2	intergene		Yes	ms2903;ms2963	NA	No	NA	5283	1192	61.533	1145	0.964	+	UUAAGUUUGUUGUACUCUUCAGCCU	55	0.523	25	N5	-1	0	0	0.000838926174497	0.004194630872483	0.005872483221477	0.010906040268456	0.024328859060403	0.079697986577181	0.201342281879195	0.434563758389262	0.195469798657718	0.030201342281879	0.008389261744966	0.00251677852349	0.000838926174497	0.000838926174497	0	0	0	0
Locus_1298	scaffold_328:316772-321399	2	intergene		Yes	ms1425131;ms2936	NA	No	NA	4628	1516	78.258	1488	0.964	+	UUUAACAAUUCCACACAUAUAGUACU	126	0.418	25	N5	-1	0	0	0.003298153034301	0.005277044854881	0.011873350923483	0.011873350923483	0.035620052770449	0.065303430079156	0.158970976253298	0.353562005277045	0.300791556728232	0.036939313984169	0.009234828496042	0.003957783641161	0.00197889182058	0.00131926121372	0	0	0	0
Locus_1299	scaffold_328:331905-336311	2	intergene		Yes	ms1425133;ms2726;ms2853;ms2931;ms2932;ms2933	hAT-1_PGr;hAT-1_PSt;hAT-3_PGr;hAT-4_PGr;hAT-5_PGr;hAT-9_PGr	Yes	NA	4407	677	34.948	461	0.935	+	UAUUGGUUGCGACUGAAAAAGCCU	73	0.548	24	N5	-1	0	0	0.001477104874446	0.010339734121123	0.008862629246677	0.016248153618907	0.059084194977843	0.115214180206795	0.317577548005908	0.252584933530281	0.163958641063516	0.036927621861152	0.010339734121123	0.005908419497784	0.001477104874446	0	0	0	0	0
Locus_13	scaffold_0:1662615-1663308	2	intergene		Yes	ms755244	NA	No	NA	694	220	11.357	36	0.036	-	UUGACCGAUUGUAGUAUUAUUGAC	64	0.245	24	N11	-1	0	0	0	0.013636363636364	0.004545454545455	0.013636363636364	0.022727272727273	0.095454545454546	0.563636363636364	0.227272727272727	0.036363636363636	0.009090909090909	0.009090909090909	0	0.004545454545455	0	0	0	0	0
Locus_130	scaffold_20:860386-861786	2	intergene		Yes	ms10236	NA	No	NA	1401	367	18.945	53	0.905	+	UCCGCAGACUGAUAAGCGUUUCCGCCU	39	0.512	25	N5	-1	0	0	0.002724795640327	0.008174386920981	0.008174386920981	0.013623978201635	0.040871934604905	0.084468664850136	0.23433242506812	0.321525885558583	0.130790190735695	0.14441416893733	0.002724795640327	0.005449591280654	0.002724795640327	0	0	0	0	0
Locus_1300	scaffold_328:336586-338668	2	intergene		Yes	ms2705;ms2726;ms2757;ms2943	NA	No	NA	2083	650	33.554	521	0.926	+	AUCAAAGAUCUAUGGACCUGG	56	0.363	25	N5	-1	0	0	0.007692307692308	0.010769230769231	0.010769230769231	0.101538461538462	0.076923076923077	0.141538461538462	0.212307692307692	0.263076923076923	0.147692307692308	0.016923076923077	0.001538461538462	0.007692307692308	0	0	0	0	0.001538461538462	0
Locus_1301	scaffold_328:338962-342547	2	intergene		Yes	ms2706;ms2715;ms2757	Helitron-1_AN;Helitron-1_PGr;Helitron-1_PSt;Helitron-1_TMe;Helitron-2_PGr;Helitron-2_PSt;Helitron-2_PTrit;Helitron-3_PGr;Helitron-3_PTrit;Helitron-6_PSt	Yes	NA	3586	2199	113.516	2076	0.972	+	UUAUUAAUUCCAUUGCUCUGAGCCU	365	0.277	25	N5	-1	0	0	0.000454752160073	0.002728512960437	0.0050022737608	0.010914051841746	0.028194633924511	0.039108685766257	0.246930422919509	0.437471577989995	0.191450659390632	0.030923146884948	0.003638017280582	0.001819008640291	0.001364256480218	0	0	0	0	0
Locus_1302	scaffold_328:343602-347563	2	intergene		Yes	ms1425125;ms2715;ms2736;ms2792;ms2917	NA	No	NA	3962	1050	54.203	864	0.945	+	UCCUGUUGGUUUUGUAGGUCCAUAGU	32	0.56	25	N5	-1	0	0	0.001904761904762	0.000952380952381	0.013333333333333	0.020952380952381	0.038095238095238	0.122857142857143	0.263809523809524	0.333333333333333	0.147619047619048	0.037142857142857	0.014285714285714	0.004761904761905	0	0.000952380952381	0	0	0	0
Locus_1303	scaffold_328:355073-355703	2	intergene		Yes	ms2867	NA	No	NA	631	249	12.854	3	0.064	-	UCCGUUGGCGUCGUGUAGGGCUAA	25	0.365	24	N11	-1	0	0	0	0	0	0.020080321285141	0.016064257028112	0.06425702811245	0.349397590361446	0.313253012048193	0.216867469879518	0.016064257028112	0.004016064257028	0	0	0	0	0	0	0
Locus_1304	scaffold_328:356807-358703	2	intergene		Yes	ms2897	NA	No	NA	1897	366	18.893	296	0.926	+	UUCUGUUCUGUUCUUGGUCUGCCU	21	0.538	25	N5	-1	0	0	0	0.002732240437158	0.021857923497268	0.010928961748634	0.038251366120219	0.081967213114754	0.23224043715847	0.37431693989071	0.193989071038251	0.024590163934426	0.005464480874317	0.010928961748634	0	0	0.002732240437158	0	0	0
Locus_1305	scaffold_328:361627-363586	2	intergene		Yes	ms1425136;ms1425143;ms2875	NA	No	NA	1960	541	27.927	445	0.985	+	UAUAGUAGAAAGUAGCUUUGGCAACC	291	0.2	26	N5	-1	0	0	0	0.00184842883549	0.00369685767098	0.00369685767098	0.011090573012939	0.027726432532348	0.162661737523105	0.146025878003697	0.606284658040665	0.025878003696858	0.007393715341959	0.00184842883549	0.00184842883549	0	0	0	0	0
Locus_1306	scaffold_328:374603-376534	2	intergene		Yes	ms1425132;ms2866;ms2920	NA	No	Locus_261	1932	1118	57.713	1069	0.949	+	UCACCAAGCUGAAGUUGGAUUAGUU	144	0.369	25	N5	-1	0	0	0	0.003577817531306	0.008050089445438	0.008944543828265	0.031305903398927	0.087656529516995	0.198568872987478	0.491055456171735	0.145796064400716	0.018783542039356	0.002683363148479	0.002683363148479	0	0.000894454382826	0	0	0	0
Locus_1307	scaffold_328:396384-398290	2	intergene		Yes	ms2947;ms2964	hAT-1_MLP;hAT-1_PSt;hAT-5_PGr;hAT-9_PGr	Yes	NA	1907	228	11.77	100	0.961	+	UUUAAUCGUGGAUCCAGUAUAGUAGC	19	0.509	25	N5	-1	0	0	0	0	0.004385964912281	0.008771929824561	0.035087719298246	0.052631578947368	0.171052631578947	0.434210526315789	0.219298245614035	0.065789473684211	0.008771929824561	0	0	0	0	0	0	0
Locus_1308	scaffold_328:401620-403915	2	intergene		Yes	ms2721	Polinton-1_GI	Yes	NA	2296	443	22.868	116	0.555	.	UCGAAUGAUAGGAUUUCUGUAACC	48	0.567	25	N5	-1	0	0	0.002257336343115	0.006772009029345	0.006772009029345	0.009029345372461	0.029345372460497	0.09706546275395	0.295711060948081	0.345372460496614	0.160270880361174	0.031602708803612	0.009029345372461	0.006772009029345	0	0	0	0	0	0
Locus_1309	scaffold_328:408746-413196	2	intergene		Yes	ms2925;ms2927;ms2930	Polinton-1_GI	Yes	NA	4451	593	30.612	142	0.975	+	UGCCUUGGACUGUUGAACCAAAGAG	46	0.504	25	N5	-1	0	0	0	0.001686340640809	0.010118043844857	0.008431703204047	0.028667790893761	0.079258010118044	0.284991568296796	0.381112984822934	0.170320404721754	0.025295109612142	0	0.006745362563238	0.003372681281619	0	0	0	0	0
Locus_131	scaffold_20:866072-866402	2	intergene		Yes	ms967348	CACTA-1_Mlaricis;EnSpm-1_PGr;EnSpm-1_PSt;EnSpm-1_PTrit;EnSpm-2_PGr;EnSpm-5_PGr	Yes	NA	331	197	10.169	19	0.503	.	UUUGGACAACGAUGGCAUUUUACU	22	0.406	25	N6	-1	0	0	0	0	0.040609137055838	0.020304568527919	0.010152284263959	0.101522842639594	0.304568527918782	0.380710659898477	0.137055837563452	0.00507614213198	0	0	0	0	0	0	0	0
Locus_1310	scaffold_329:199046-200284	2	gene	g9438.t1	Yes	ms145127;ms145215	NA	No	NA	1239	2460	126.989	2458	1	+	AACUUUGUUGACAAUAUAUUCUGAUC	1563	0.043	26	N5	-1	0	0	0.000406504065041	0.01260162601626	0.010162601626016	0.011788617886179	0.013414634146342	0.019918699186992	0.028455284552846	0.067886178861789	0.645121951219512	0.163821138211382	0.010569105691057	0.002032520325203	0.003252032520325	0.003252032520325	0.002439024390244	0.001626016260163	0.000813008130081	0.002439024390244
Locus_1311	scaffold_329:242163-242675	2	intergene		Yes	ms145174	NA	No	NA	513	593	30.612	107	0.379	.	UUGUAGUAAGUAGAAAUAGGCCU	67	0.379	25	N6	-1	0	0	0.001686340640809	0.008431703204047	0.013490725126476	0.047217537942664	0.059021922428331	0.198988195615514	0.200674536256324	0.317032040472175	0.111298482293423	0.023608768971332	0.011804384485666	0.003372681281619	0.003372681281619	0	0	0	0	0
Locus_1312	scaffold_329:248336-249105	2	intergene		No	NA	NA	No	NA	770	300	15.486	64	0.35	.	UGGACGGUACAGCGAAUAAAGUAAC	28	0.503	25	N6	-1	0	0	0.01	0.013333333333333	0.013333333333333	0.026666666666667	0.066666666666667	0.153333333333333	0.19	0.37	0.116666666666667	0.033333333333333	0.003333333333333	0.003333333333333	0	0	0	0	0	0
Locus_1313	scaffold_330:190973-191849	2	intergene		Yes	ms618937	NA	No	NA	877	584	30.147	538	0.906	+	UGCACCUUUUUCAGUCAGCAGGCCU	80	0.373	25	N11	-1	0	0	0.006849315068493	0.006849315068493	0.006849315068493	0.00513698630137	0.041095890410959	0.068493150684932	0.261986301369863	0.417808219178082	0.138698630136986	0.025684931506849	0.01541095890411	0.003424657534247	0.001712328767123	0	0	0	0	0
Locus_1314	scaffold_330:213173-214570	2	intergene		Yes	ms618929;ms618930;ms618968	NA	No	NA	1398	3259	168.235	3254	0.06	-	UUUUCAUUAGGUAGAUGCGAACCUCU	241	0.141	25	N5	-1	0	0	0.003682111077017	0.017490027615833	0.007977907333538	0.009818962872047	0.024240564590365	0.160785517029764	0.236882479288125	0.264191469776005	0.253451979134704	0.01687634243633	0.002454740718012	0.000920527769254	0.000920527769254	0	0	0	0	0.000306842589751
Locus_1315	scaffold_330:338786-339317	1	intergene		Yes	ms694116	NA	No	NA	532	44899	2317.757	42853	0.995	+	AACUAAUUUUUGUCUUUGGGG	3638	0.019	24	N12	-1	0	0	0.001737232455066	0.004588075458251	0.003697187019755	0.089868371233212	0.100113588275908	0.120269939196864	0.182097596828437	0.128911557050268	0.101739459676162	0.065547116862291	0.055034633288047	0.040268157419987	0.034922826789015	0.013496959843204	0.0117819995991	0.016681886010824	0.015635092095592	0.013608320898016
Locus_1316	scaffold_330:430287-434019	1	gene	g26014.t1	Yes	ms1044568	NA	No	NA	3733	211	10.892	192	0.995	+	UUGCUAUUGAAAUGCUUGAUGCUGG	4	0.863	25	N5	-1	0	0	0.018957345971564	0.014218009478673	0.037914691943128	0.104265402843602	0.09478672985782	0.118483412322275	0.118483412322275	0.137440758293839	0.080568720379147	0.056872037914692	0.056872037914692	0.056872037914692	0.028436018957346	0.023696682464455	0.018957345971564	0.018957345971564	0.004739336492891	0.009478672985782
Locus_1317	scaffold_333:8258-11821	2	intergene		Yes	ms562621;ms562672	NA	No	NA	3564	394	20.339	119	0.03	-	UACUGGGACCCGCUCUGAACUUGA	17	0.627	25	N5	-1	0	0	0.00253807106599	0	0.010152284263959	0.00761421319797	0.032994923857868	0.086294416243655	0.266497461928934	0.373096446700508	0.16497461928934	0.032994923857868	0.017766497461929	0.00253807106599	0	0	0.00253807106599	0	0	0
Locus_1318	scaffold_333:12054-16845	2	intergene		Yes	ms562672;ms562683	Tad1-67_BG	Yes	NA	4792	778	40.162	298	0.091	-	UCGAUGUAGAAUGCUUAAAGUCAG	48	0.519	25	N5	-1	0	0	0.002570694087404	0.003856041131105	0.006426735218509	0.005141388174807	0.042416452442159	0.083547557840617	0.281491002570694	0.314910025706941	0.22879177377892	0.017994858611825	0.010282776349614	0.002570694087404	0	0	0	0	0	0
Locus_1319	scaffold_333:32445-34588	2	intergene		Yes	ms562594	Helitron-1_PSt;Helitron-1_ROr;Helitron-1_SLL;Helitron-1_TMe;Helitron-2_PSt;Helitron-2_PTrit;Helitron-3_PGr;Helitron-3_PSt;Helitron-5_PGr;Helitron-6B_PSt	Yes	NA	2144	378	19.513	73	0.021	-	UACUUGAUGUUUCACUUGUACUUGU	17	0.474	25	N5	-1	0	0	0.002645502645503	0.005291005291005	0.005291005291005	0.007936507936508	0.021164021164021	0.076719576719577	0.288359788359788	0.373015873015873	0.198412698412698	0.013227513227513	0.005291005291005	0.002645502645503	0	0	0	0	0	0
Locus_132	scaffold_21:61190-66386	2	gene	g18639.t1	Yes	ms1390258	Merlin-1_Roryzae;Merlin-2_Roryzae;Merlin-3_Roryzae;Merlin-4_Roryzae;Merlin-5_ROr	Yes	NA	5197	404	20.855	245	0.946	+	UCGGUUAUCAUGUAUGGUUCUACUA	12	0.666	25	N5	-1	0	0	0.002475247524752	0.012376237623762	0.00990099009901	0.007425742574257	0.02970297029703	0.101485148514851	0.294554455445545	0.363861386138614	0.150990099009901	0.022277227722772	0.004950495049505	0	0	0	0	0	0	0
Locus_1320	scaffold_333:44228-45541	2	intergene		Yes	ms562596;ms562688	Helitron-1_AN;Helitron-1N1_SLL;Helitron-1_PSt;Helitron-1_PTrit;Helitron-1_SLL;Helitron-1_TMe;Helitron-2_PTrit;Helitron-5_PGr;Helitron-6_PGr;Helitron-9_PGr	Yes	NA	1314	318	16.416	51	0.113	-	UAUUUUCACUGUCCAAGACUAUAUU	139	0.352	25	N5	-1	0	0	0	0.00314465408805	0	0.00314465408805	0.00314465408805	0.069182389937107	0.166666666666667	0.591194968553459	0.128930817610063	0.025157232704403	0.006289308176101	0	0	0.00314465408805	0	0	0	0
Locus_1321	scaffold_333:98395-100763	2	intergene		Yes	ms562634;ms562636;ms562646	CACTA-1_Mlaricis;CACTA-1_Roryzae;CACTA-2_Ccinerea;CACTA-2_Mlaricis;EnSpm-1_PGr;EnSpm-2B_ROr;EnSpm-2_PGr;EnSpm-2_ROr;EnSpm-4_PGr;EnSpm-5_PGr	Yes	NA	2369	260	13.422	33	0.208	.	UAUAUCAUUAUAAAUGUUCGCCAU	25	0.642	25	N5	-1	0	0	0	0	0.003846153846154	0.011538461538462	0.007692307692308	0.080769230769231	0.323076923076923	0.357692307692308	0.196153846153846	0.007692307692308	0.007692307692308	0.003846153846154	0	0	0	0	0	0
Locus_1322	scaffold_333:101944-102373	2	intergene		Yes	ms562636	NA	No	NA	430	592	30.56	97	0.032	-	UAUGGCGAGCUGAGAAUGUAGAUC	172	0.145	24	N11	-1	0	0	0	0	0.003378378378378	0.003378378378378	0.02027027027027	0.113175675675676	0.491554054054054	0.300675675675676	0.059121621621622	0.005067567567568	0	0.003378378378378	0	0	0	0	0	0
Locus_1323	scaffold_333:212151-216405	2	intergene		Yes	ms120474	I-1_AO;I-6_AO;Tad1-38_BG	Yes	NA	4255	378	19.513	138	0.974	+	UACAGUUUCUUUAUAACUCUGCCU	9	0.746	25	N5	-1	0	0	0.002645502645503	0.007936507936508	0.005291005291005	0.018518518518519	0.026455026455027	0.105820105820106	0.251322751322751	0.378306878306878	0.161375661375661	0.018518518518519	0.021164021164021	0.002645502645503	0	0	0	0	0	0
Locus_1324	scaffold_333:338935-341329	2	intergene		Yes	ms766592	NA	No	NA	2395	586	30.25	586	0.973	+	UUGAUAUUGGAAUUGUAUUUGGCCU	88	0.367	25	N5	-1	0	0	0	0.006825938566553	0.006825938566553	0.003412969283276	0.010238907849829	0.046075085324232	0.382252559726962	0.395904436860068	0.083617747440273	0.051194539249147	0.008532423208191	0.005119453924915	0	0	0	0	0	0
Locus_1325	scaffold_335:445509-446274	2	intergene		Yes	ms1425588;ms709523	NA	No	NA	766	207	10.686	36	0.401	.	UUAUUACAGUACGGAAGGAUCUUC	23	0.585	25	N6	-1	0	0	0	0	0.004830917874396	0.009661835748792	0.019323671497585	0.043478260869565	0.236714975845411	0.478260869565217	0.159420289855072	0.028985507246377	0.019323671497585	0	0	0	0	0	0	0
Locus_1326	scaffold_335:457702-458534	2	intergene		Yes	ms709521	NA	No	NA	833	5580	288.048	4371	0.986	+	UUUUCGAGACAUUUAGGCGAACCCC	722	0.055	25	N11	-1	0	0	0.00089605734767	0.001792114695341	0.005376344086022	0.025985663082437	0.027956989247312	0.108960573476703	0.29336917562724	0.36594982078853	0.127598566308244	0.025089605734767	0.010035842293907	0.003225806451613	0.001612903225806	0.000716845878136	0.000358422939068	0.000358422939068	0.000179211469534	0.000537634408602
Locus_1327	scaffold_336:93629-96046	1	gene	g2904.t1	No	NA	NA	No	Locus_474	2418	418	21.578	418	0.974	+	UUACCGGAAUGUUGUUGGAAAUG	7	0.797	25	N5	-1	0	0	0.038277511961723	0.062200956937799	0.066985645933014	0.066985645933014	0.100478468899522	0.107655502392345	0.076555023923445	0.126794258373206	0.102870813397129	0.074162679425837	0.057416267942584	0.038277511961723	0.033492822966507	0.014354066985646	0.019138755980861	0.007177033492823	0.002392344497608	0.004784688995215
Locus_1328	scaffold_337:161938-163008	2	intergene		Yes	ms200931;ms200968	NA	No	NA	1071	3111	160.595	3095	0.036	-	UUUCAGAUUCCAACUCUGUGUGCCU	647	0.142	25	N5	-1	0	0	0.000642880102861	0.006107360977178	0.005785920925747	0.007071681131469	0.019286403085825	0.081645773063324	0.23657987785278	0.371906139504982	0.188042430086789	0.075216972034716	0.005143040822887	0.001607200257152	0.00032144005143	0.00032144005143	0	0.00032144005143	0	0
Locus_1329	scaffold_337:198129-199883	2	intergene		Yes	ms247740	NA	No	NA	1755	1159	59.829	201	0.936	+	UGGUUCAGAUCCAAGACUUGUGAU	112	0.345	25	N5	-1	0	0	0.000862812769629	0.003451251078516	0.012079378774806	0.010353753235548	0.019844693701467	0.062985332182916	0.330457290767903	0.413287316652286	0.113028472821398	0.01725625539258	0.00862812769629	0.003451251078516	0.001725625539258	0.001725625539258	0.000862812769629	0	0	0
Locus_133	scaffold_21:69153-72560	2	intergene		Yes	ms1390216;ms1390257	NA	No	NA	3408	406	20.958	77	0.968	+	UGGUCGGAUAAUUCUAUGUUUGGU	24	0.552	25	N5	-1	0	0	0	0.002463054187192	0.004926108374384	0	0.022167487684729	0.088669950738916	0.320197044334975	0.431034482758621	0.110837438423645	0.017241379310345	0	0	0	0.002463054187192	0	0	0	0
Locus_1330	scaffold_338:7897-8923	2	intergene		Yes	ms1369086	NA	No	NA	1027	250	12.905	10	0.008	-	UAUCAAUAACUGUAUGUGUAGCUUU	123	0.248	25	N5	-1	0	0	0	0	0.012	0	0.008	0.044	0.196	0.608	0.108	0.016	0	0.008	0	0	0	0	0	0
Locus_1331	scaffold_338:295400-296911	2	intergene		Yes	ms632566	Gypsy-13_RO-I;Gypsy-15_RO-I;Gypsy-18_RO-I;Gypsy-1_GDe-I;Gypsy-1-I_RO;Gypsy-4_CPu-I	Yes	NA	1512	212	10.944	25	0.382	.	UUUCAACCGAGAACCAGACAUGAUC	24	0.684	25	N5	-1	0	0	0	0.009433962264151	0.004716981132075	0.009433962264151	0.023584905660377	0.075471698113208	0.221698113207547	0.462264150943396	0.132075471698113	0.028301886792453	0.014150943396226	0.004716981132075	0.004716981132075	0.004716981132075	0	0	0.004716981132075	0
Locus_1332	scaffold_341:380037-381292	2	gene	g18792.t1	No	NA	NA	No	NA	1256	18076	933.112	13176	0.043	-	UUUGACGUUUAUCGGCAGUUCGG	900	0.082	25	N5	-1	0	0	0.004093826067714	0.005255587519363	0.007468466474884	0.01067714096039	0.02301394113742	0.135538836025669	0.249502102235008	0.408608099136977	0.132496127461828	0.014273069263111	0.006085417127683	0.001825625138305	0.000663863686656	0.000387253817216	5.53219738880283E-05	0	0	5.53219738880283E-05
Locus_1333	scaffold_341:395430-397420	2	gene	g18794.t1	Yes	ms268784;ms268874	NA	No	NA	1991	22629	1168.145	16760	0.975	+	UCCGGACAAUUAUGUAUAAUAUAGC	5218	0.086	25	N5	-1	0	0	0.001369923549428	0.002342127358699	0.006275133678024	0.008440496707764	0.016527464757612	0.052189668124972	0.224225551283751	0.59370718988908	0.078350788810818	0.01003137566839	0.003756241990366	0.001723452207345	0.000574484069115	0.000176764328958	0.000176764328958	4.4191082239604E-05	4.4191082239604E-05	4.4191082239604E-05
Locus_1334	scaffold_342:64178-64404	0	intergene		Yes	ms93060	NA	No	NA	227	209	10.789	2	0.23	.	GUGUAGAAUUAAUGUUCCUAGUGGGACC	44	0.335	28	N6	-1	0	0	0	0.004784688995215	0.014354066985646	0.038277511961723	0.023923444976077	0.057416267942584	0.186602870813397	0.22488038277512	0.110047846889952	0.066985645933014	0.239234449760766	0.023923444976077	0	0	0	0	0	0.009569377990431
Locus_1335	scaffold_343:31437-33514	2	intergene		Yes	ms32900;ms32978	Mariner-2_BG;Mariner-3a_AN;Mariner-3_AN;Mariner-3_PSt;Mariner-6_MLP;Mariner-7_AF	Yes	NA	2078	514	26.533	404	0.947	+	UUGUAUGCUGAAAAUCACUGGGCCU	29	0.496	25	N5	-1	0	0	0.003891050583658	0.011673151750973	0.001945525291829	0.005836575875486	0.025291828793774	0.068093385214008	0.313229571984436	0.464980544747082	0.071984435797665	0.025291828793774	0.003891050583658	0.001945525291829	0.001945525291829	0	0	0	0	0
Locus_1336	scaffold_343:68835-71901	2	intergene		Yes	ms708814;ms708824	NA	No	NA	3067	322	16.622	322	0.031	-	UCAAUCAUAUAUGUAAAACUGCCU	32	0.562	25	N5	-1	0	0	0.006211180124224	0	0.009316770186335	0.021739130434783	0.024844720496894	0.08695652173913	0.239130434782609	0.375776397515528	0.198757763975155	0.021739130434783	0.012422360248447	0.003105590062112	0	0	0	0	0	0
Locus_1337	scaffold_344:130220-131590	2	gene	g23762.t1	Yes	ms421656	NA	No	NA	1371	8555	441.623	8038	0.95	+	UACAGUAACCUUUGAACUUUUCAGG	667	0.134	25	N5	-1	0	0	0.003623611922852	0.006078316773816	0.007948568088837	0.014611338398597	0.023261250730567	0.08135593220339	0.314202220923437	0.404675628287551	0.115254237288136	0.020572764465225	0.003974284044418	0.003272939801286	0.000350672121566	0.000701344243133	0.000116890707189	0	0	0
Locus_1338	scaffold_344:456309-457076	2	intergene		Yes	ms66489	NA	No	NA	768	923	47.647	124	0.836	+	UUCCAAUGGACCAGCUGAGAGUACGU	107	0.28	25	N11	-1	0	0	0.001083423618635	0.006500541711809	0.015167930660888	0.027085590465872	0.042253521126761	0.138678223185265	0.255687973997833	0.278439869989166	0.185265438786566	0.014084507042254	0.020585048754063	0.008667388949079	0.001083423618635	0	0.001083423618635	0.00216684723727	0.001083423618635	0.001083423618635
Locus_1339	scaffold_344:457432-457727	2	intergene		No	NA	NA	No	NA	296	714	36.858	148	0.85	+	UUCCAAUGGACCAGCUGAUAGUACGU	91	0.311	25	N11	-1	0	0	0.004201680672269	0.015406162464986	0.012605042016807	0.018207282913165	0.054621848739496	0.068627450980392	0.187675070028011	0.392156862745098	0.196078431372549	0.022408963585434	0.012605042016807	0.012605042016807	0	0.00140056022409	0	0.00140056022409	0	0
Locus_134	scaffold_21:73497-76357	2	gene	g18640.t1;g18641.t1;g18642.t1	No	NA	NA	No	NA	2861	608	31.386	220	0.957	+	UUCUCCUAUGUGUUCUCUAAAGCCU	51	0.457	25	N5	-1	0	0	0.014802631578947	0.008223684210526	0.006578947368421	0.009868421052632	0.03125	0.064144736842105	0.310855263157895	0.4375	0.087171052631579	0.014802631578947	0.009868421052632	0.003289473684211	0.001644736842105	0	0	0	0	0
Locus_1340	scaffold_345:9078-11438	2	intergene		Yes	ms66311	Gypsy-12_RO-I;Gypsy-13_RO-I;Gypsy-15_RO-I;Gypsy-18_RO-I;Gypsy-18_SCH-I;Gypsy-22_RO-I;Gypsy-2_PCR-I;Gypsy-2_PPM-I;Gypsy-4_CPu-I;Gypsy-5_RO-I	Yes	NA	2361	206	10.634	53	0.626	.	UGAAACCGAAGAAGAACUUGAAGAACC	9	0.689	25	N5	-1	0	0	0	0.009708737864078	0.004854368932039	0.009708737864078	0.004854368932039	0.092233009708738	0.29126213592233	0.368932038834951	0.140776699029126	0.063106796116505	0.009708737864078	0.004854368932039	0	0	0	0	0	0
Locus_1341	scaffold_345:15941-17001	2	intergene		Yes	ms1426189	NA	No	NA	1061	234	12.079	118	0.081	-	UGGGAAUUCUGGUCAUAAUAGUACU	42	0.594	25	N5	-1	0	0	0.004273504273504	0	0.017094017094017	0.02991452991453	0.017094017094017	0.051282051282051	0.264957264957265	0.487179487179487	0.098290598290598	0.021367521367521	0.008547008547009	0	0	0	0	0	0	0
Locus_1342	scaffold_345:83843-87557	2	intergene		Yes	ms1426158;ms1426161;ms650459	NA	No	NA	3715	477	24.623	432	0.954	+	UAGGCGCAACUCUGUUUCUAAGUGU	135	0.44	25	N5	-1	0	0	0	0	0.006289308176101	0.014675052410902	0.023060796645702	0.060796645702306	0.169811320754717	0.515723270440252	0.167714884696017	0.029350104821803	0.008385744234801	0.0020964360587	0	0	0.0020964360587	0	0	0
Locus_1343	scaffold_345:126922-128495	2	intergene		Yes	ms317953;ms317959	Gypsy-14_PGr-I;Gypsy-1-I_AF	Yes	NA	1574	351	18.119	302	0.966	+	UACGUGAACAAGAACCUUAGCUCU	47	0.325	24	N5	-1	0	0	0	0	0.005698005698006	0.017094017094017	0.025641025641026	0.148148148148148	0.387464387464387	0.284900284900285	0.088319088319088	0.017094017094017	0.017094017094017	0.008547008547009	0	0	0	0	0	0
Locus_1344	scaffold_345:164555-167865	2	intergene		Yes	ms1097550	hAT-1_MLP;hAT-1_PGr;hAT-1_PSt;hAT-2_MLP;hAT-2_PGr;hAT-3_PGr;hAT-3_PTrit;hAT-5_PGr;hAT-9_PGr;RESTLESS	Yes	NA	3311	447	23.075	209	0.953	+	UAUAAAUUACUUGAACAUUGGCAC	16	0.629	25	N5	-1	0	0	0.002237136465324	0.004474272930649	0.004474272930649	0.029082774049217	0.044742729306488	0.129753914988814	0.284116331096197	0.306487695749441	0.143176733780761	0.038031319910515	0.006711409395973	0.002237136465324	0.002237136465324	0	0.002237136465324	0	0	0
Locus_1345	scaffold_345:192197-195624	2	intergene		Yes	ms1097507;ms1097546	NA	No	Locus_1227	3428	884	45.633	478	0.94	+	UUUUCCACACAGUUCCUUCAUUAUC	48	0.45	25	N5	-1	0	0	0.001131221719457	0.010180995475113	0.003393665158371	0.007918552036199	0.037330316742081	0.117647058823529	0.21606334841629	0.349547511312217	0.221719457013575	0.028280542986425	0.003393665158371	0.001131221719457	0.001131221719457	0	0.001131221719457	0	0	0
Locus_1346	scaffold_345:195858-197231	2	intergene		Yes	ms1097623	NA	No	NA	1374	375	19.358	363	0.968	+	UUUACUUUGAAACCUUGAUCUAGCC	16	0.565	25	N5	-1	0	0	0.002666666666667	0	0.002666666666667	0.013333333333333	0.056	0.085333333333333	0.192	0.442666666666667	0.144	0.050666666666667	0.005333333333333	0.005333333333333	0	0	0	0	0	0
Locus_1347	scaffold_345:197850-201618	2	intergene		Yes	ms1097515;ms1097552;ms1097623;ms1097632	NA	No	NA	3769	1407	72.632	1377	0.979	+	UAGUUUGGUCUUCCCUUGUAGCCU	139	0.429	25	N5	-1	0	0	0.000710732054016	0.005685856432125	0.004264392324094	0.009239516702203	0.024875621890547	0.067519545131485	0.258706467661692	0.348258706467662	0.24591329068941	0.022032693674485	0.009239516702203	0.002842928216063	0	0.000710732054016	0	0	0	0
Locus_1348	scaffold_345:201886-205877	2	intergene		Yes	ms1097491;ms1097492;ms1097524;ms1097555;ms1097562;ms1097575	NA	No	NA	3992	957	49.402	908	0.937	+	UCUUAUAUGAUCGUAAGGGUUCUAGU	45	0.511	25	N5	-1	0	0	0.001044932079415	0.00208986415883	0.012539184952978	0.018808777429467	0.042842215256008	0.06478578892372	0.19644723092999	0.3521421107628	0.253918495297806	0.041797283176594	0.009404388714734	0.003134796238245	0.001044932079415	0	0	0	0	0
Locus_1349	scaffold_345:227618-231157	2	intergene		Yes	ms243642;ms243701;ms243707	NA	No	NA	3540	1173	60.552	1016	0.936	+	UAUUAUUAACUGCAUUGUCUGAGCCU	122	0.464	25	N5	-1	0	0	0.000852514919011	0.001705029838022	0.010230179028133	0.012787723785166	0.030690537084399	0.075873827791986	0.193520886615516	0.319693094629156	0.289002557544757	0.048593350383632	0.014492753623188	0.001705029838022	0.000852514919011	0	0	0	0	0
Locus_135	scaffold_21:76811-78885	2	intergene		Yes	ms1006595	NA	No	NA	2075	443	22.868	86	0.964	+	UCGCCCUGUACACGUUGGUCGCUGU	28	0.51	25	N5	-1	0	0	0.00451467268623	0.011286681715576	0.009029345372461	0.013544018058691	0.018058690744921	0.054176072234763	0.311512415349887	0.395033860045147	0.151241534988713	0.006772009029345	0.015801354401806	0.002257336343115	0.00451467268623	0.002257336343115	0	0	0	0
Locus_1350	scaffold_345:231358-233504	2	intergene		Yes	ms243637	NA	No	NA	2147	402	20.752	355	0.95	+	UUUUUGGAACAAGUAAGAUUAUUAUU	11	0.624	25	N5	-1	0	0	0	0.002487562189055	0.004975124378109	0.019900497512438	0.017412935323383	0.087064676616915	0.223880597014925	0.333333333333333	0.223880597014925	0.067164179104478	0.014925373134328	0.002487562189055	0	0	0	0.002487562189055	0	0
Locus_1351	scaffold_345:235205-237542	2	gene	g17672.t1	Yes	ms1426166;ms243658	NA	No	NA	2338	2806	144.85	2444	0.953	+	UAAUACACUGUGACGAUCGUAAGAU	108	0.303	25	N5	-1	0	0	0	0.003563791874555	0.009265858873842	0.013542409123307	0.030292230933714	0.081254454739843	0.236279401282965	0.387384176764077	0.174982181040627	0.048111190306486	0.005702066999287	0.00784034212402	0.000712758374911	0.000356379187455	0	0.000356379187455	0.000356379187455	0
Locus_1352	scaffold_345:261835-264758	2	intergene		Yes	ms1426182;ms243733	NA	No	NA	2924	534	27.566	478	0.979	+	UCAAUUAGUAGAAGCAAAAGGCCU	94	0.421	25	N5	-1	0	0	0	0.00561797752809	0.02621722846442	0.00936329588015	0.02434456928839	0.061797752808989	0.305243445692884	0.352059925093633	0.192883895131086	0.01498127340824	0.00561797752809	0.00187265917603	0	0	0	0	0	0
Locus_1353	scaffold_345:294958-297313	2	gene	g17675.t1	No	NA	NA	No	NA	2356	379	19.565	204	0.873	+	UCGUGAUAUAAUAUUUGCUAAAGG	10	0.665	25	N5	-1	0	0	0	0.005277044854881	0.010554089709763	0.015831134564644	0.071240105540897	0.100263852242744	0.287598944591029	0.343007915567282	0.145118733509235	0.013192612137203	0.005277044854881	0.002638522427441	0	0	0	0	0	0
Locus_1354	scaffold_345:379336-382756	2	intergene		Yes	ms195497;ms195542	CRYPT1;hAT-1_MLP;hAT-1_PGr;hAT-1_PSt;hAT-2_MLP;hAT-2_PGr;hAT-3_PGr;hAT-4_PGr;hAT-5_PGr;hAT-9_PGr	Yes	NA	3421	2204	113.774	1329	0.955	+	UCAUCAUCACUAGUACUUUCAUAU	90	0.387	25	N5	-1	0	0	0.001814882032668	0.002268602540835	0.012704174228675	0.014519056261343	0.032214156079855	0.096188747731398	0.262704174228675	0.36070780399274	0.16470054446461	0.034936479128857	0.009074410163339	0.004083484573503	0.003176043557169	0.000453720508167	0	0	0.000453720508167	0
Locus_1355	scaffold_345:384391-388646	2	intergene		Yes	ms195548;ms195570;ms195661	NA	No	NA	4256	2576	132.977	2362	0.965	+	UCAAUUAGUAGAAUCAAAAUGCCU	915	0.283	24	N5	-1	0	0	0.000776397515528	0.002329192546584	0.008540372670807	0.008928571428571	0.020186335403727	0.060170807453416	0.460791925465839	0.253105590062112	0.148291925465838	0.023291925465839	0.008152173913043	0.003493788819876	0.001552795031056	0.000388198757764	0	0	0	0
Locus_1356	scaffold_346:257619-262241	2	intergene		Yes	ms438040;ms438045	Tad1-24_BG;Tad1-39_BG;Tad1-57_BG;Tad1-70B_BG;Tad1-70_BG;Tad1-75_BG;Tad1-7_PGr	Yes	NA	4623	907	46.821	276	0.987	+	UUGACAUGCCUAAGUUUUCUAAGUG	43	0.528	25	N5	-1	0	0	0	0.003307607497244	0.005512679162073	0.008820286659316	0.018743109151047	0.088202866593164	0.205071664829107	0.472987872105843	0.169790518191841	0.023153252480706	0.002205071664829	0.002205071664829	0	0	0	0	0	0
Locus_1357	scaffold_346:267677-270292	2	gene	g25890.t1	Yes	ms438038	NA	No	NA	2616	6966	359.596	6960	0.99	+	UCACCUUUAUCACAUCUGUUGCCU	2528	0.106	24	N5	-1	0	0	0.000574217628481	0.002583979328165	0.002296870513925	0.005455067470571	0.009043927648579	0.030002871088142	0.450330175136377	0.365776629342521	0.106948033304622	0.022107378696526	0.002871088142406	0.001291989664083	0.000574217628481	0	0	0.00014355440712	0	0
Locus_1358	scaffold_347:43832-45416	2	intergene		Yes	ms77024	NA	No	NA	1585	8506	439.093	8500	0.877	+	UCCGAGACAAUAUCCCAUUCGAGAA	359	0.144	25	N5	-1	0	0	0.002351281448389	0.00658358805549	0.008229485069363	0.027157300728897	0.038678579826005	0.111685868798495	0.198330590171644	0.362450035269222	0.194333411709382	0.034446273218904	0.010698330590172	0.002939101810487	0.001175640724195	0.000587820362097	0.000235128144839	0	0	0.000117564072419
Locus_1359	scaffold_347:82028-84046	2	intergene		Yes	ms77045;ms77104;ms77126	Mariner-10_PGr;Mariner-1_MLP;Mariner-1_PGr;Mariner-1_PSt;Mariner-2_MLP;Mariner-2_PGr;Mariner-3_MLP;Mariner-3_PGr;Mariner-4_PGr;Mariner-5_MLP	Yes	NA	2019	1405	72.528	1292	0.04	-	UUAACAUUAGGAUCUUCAUAACGCCU	80	0.268	25	N5	-1	0	0	0.002846975088968	0.012811387900356	0.013523131672598	0.022775800711744	0.014946619217082	0.066192170818505	0.190747330960854	0.400711743772242	0.2355871886121	0.031316725978648	0.006405693950178	0.001423487544484	0	0.000711743772242	0	0	0	0
Locus_136	scaffold_22:8450-11577	2	gene	g3334.t1	Yes	ms1415423;ms47964;ms47977;ms47985;ms48003	NA	No	NA	3128	7859	405.694	7415	0.02	-	UCACAAACGCAACAAGUUGGCUAUG	3974	0.099	25	N5	-1	0	0	0.000381727955211	0.002544853034737	0.00852525766637	0.005089706069474	0.015141875556687	0.030919964372058	0.131568901895916	0.706323959791322	0.084870848708487	0.010688382745896	0.002926580989948	0.000508970606947	0.000127242651737	0.000254485303474	0.000127242651737	0	0	0
Locus_1360	scaffold_348:17968-19332	2	intergene		Yes	ms15229;ms15233	NA	No	NA	1365	8253	426.033	8246	0.923	+	UACAUCUCUGCAUCGUAGACGCUUU	1330	0.141	25	N5	-1	0	0	0.000969344480795	0.00375620986308	0.008360596146856	0.018175209014904	0.034411729068218	0.085181146249849	0.216042651157155	0.383254574094269	0.200290803344238	0.039985459832788	0.006058403004968	0.001696352841391	0.000848176420696	0.000363504180298	0.000363504180298	0	0.000242336120199	0
Locus_1361	scaffold_348:41250-43765	2	gene	g24156.t1;g24157.t1	Yes	ms15267	NA	No	NA	2516	574	29.631	268	0.064	-	UCUUCGUCAAUAUCAGAUUCGCUAU	129	0.348	25	N5	-1	0	0	0.001742160278746	0.001742160278746	0.003484320557491	0.003484320557491	0.020905923344948	0.047038327526132	0.261324041811847	0.445993031358885	0.193379790940767	0.008710801393728	0.005226480836237	0.006968641114983	0	0	0	0	0	0
Locus_1362	scaffold_348:268159-271128	2	gene	g24170.t1;g24171.t1;g24172.t1;g24173.t1	Yes	ms765504;ms765525	NA	No	NA	2970	21925	1131.803	21401	0.963	+	UCGGAGAAACAUACAGAACCCGCCC	1771	0.1	25	N5	-1	0	0	0.002964652223489	0.006567844925884	0.007251995438997	0.008939566704675	0.025678449258837	0.080456100342075	0.215279361459521	0.429464082098062	0.190513112884835	0.020433295324972	0.007206385404789	0.002827822120867	0.001231470923603	0.000501710376283	0.000273660205245	0.000228050171038	0.000136830102623	4.56100342075257E-05
Locus_1363	scaffold_348:300372-301906	2	intergene		Yes	ms683025	NA	No	NA	1535	1033	53.325	490	0.964	+	UGUACGAUUCGUUGAAGCCC	286	0.219	25	N5	-1	0	0	0	0.000968054211036	0.278799612778316	0.008712487899322	0.010648596321394	0.054211035818006	0.232333010648596	0.315585672797677	0.069699903194579	0.019361084220716	0.006776379477251	0.000968054211036	0.001936108422072	0	0	0	0	0
Locus_1364	scaffold_349:4-1023	2	intergene		Yes	ms541287	Gypsy-12_RO-I;Gypsy-13_RO-I;Gypsy-15_RO-I;Gypsy-18_RO-I;Gypsy-1_ADe-I;Gypsy-21_ADe-I;Gypsy-29_ADe-I;Gypsy-2_ADe-I;Gypsy-3_Trm-I;Gypsy-7_ADe-I	Yes	NA	1020	213	10.995	18	0.451	.	UGAACCCAUGUUCAACAAGAAGCCU	13	0.648	25	N5	-1	0	0	0	0	0.004694835680751	0.014084507042254	0.056338028169014	0.107981220657277	0.140845070422535	0.460093896713615	0.173708920187793	0.028169014084507	0.009389671361502	0.004694835680751	0	0	0	0	0	0
Locus_1365	scaffold_349:264650-266405	2	gene	g9009.t1	Yes	ms689948	NA	No	NA	1756	1607	82.956	1569	0.693	.	AACGUAUUACGGAAUUCAUAACGCCU	170	0.248	25	N5	-1	0	0	0.003111387678905	0.005600497822029	0.007467330429372	0.007467330429372	0.017423771001867	0.054138145612943	0.187927815805849	0.413814561294337	0.250155569383945	0.031736154324829	0.014934660858743	0.001866832607343	0.002489110143124	0	0.000622277535781	0.001244555071562	0	0
Locus_1366	scaffold_349:311263-311837	2	intergene		Yes	ms576061;ms576118	NA	No	NA	575	201	10.376	125	0.114	-	AAAGAUGGACCAGUGGAAGUAAGACU	19	0.498	25	N11	-1	0	0	0.004975124378109	0	0.004975124378109	0.009950248756219	0.014925373134328	0.109452736318408	0.238805970149254	0.328358208955224	0.228855721393035	0.014925373134328	0.019900497512438	0.019900497512438	0.004975124378109	0	0	0	0	0
Locus_1367	scaffold_350:240530-245275	2	intergene		Yes	ms909533	MGR583;Tad1-10_BG;Tad1-16_BG;Tad1-17B_BG;Tad1-17_BG;Tad1-19_BG;Tad1-1_CCi;Tad1-21_BG;Tad1-22_BG;Tad1-34_BG	Yes	NA	4746	353	18.222	118	0.008	-	UCAGCCCACUUAUUUGUUUCGUUGU	45	0.618	25	N5	-1	0	0	0	0	0.005665722379603	0.008498583569405	0.01699716713881	0.067988668555241	0.235127478753541	0.419263456090652	0.198300283286119	0.045325779036827	0	0.002832861189802	0	0	0	0	0	0
Locus_1368	scaffold_350:365456-369680	2	intergene		Yes	ms309092;ms309093	I-1_AN;I-6_AO;MGR583;Tad1-1_CCi;Tad1-1_PGr;Tad1-59_BG	Yes	NA	4225	464	23.952	160	0.963	+	UCUAUCUGUGCUCGGAAUCGCUUU	26	0.593	25	N5	-1	0	0	0.002155172413793	0.006465517241379	0.006465517241379	0.008620689655172	0.030172413793103	0.09698275862069	0.252155172413793	0.398706896551724	0.170258620689655	0.025862068965517	0.002155172413793	0	0	0	0	0	0	0
Locus_1369	scaffold_351:41205-42081	2	intergene		Yes	ms1346197;ms1346218;ms1346235	NA	No	Locus_261	877	235	12.131	20	0.06	-	UAAUCUCUGACCAGUCCGUGGAUGU	21	0.506	25	N11	-1	0	0	0.004255319148936	0.004255319148936	0.004255319148936	0.008510638297872	0.038297872340426	0.11063829787234	0.28936170212766	0.429787234042553	0.072340425531915	0.021276595744681	0.008510638297872	0.008510638297872	0	0	0	0	0	0
Locus_137	scaffold_22:42068-43785	2	intergene		Yes	ms48056;ms48058	NA	No	NA	1718	280	14.454	280	0.05	-	UUUAUCAUUGUUCUGUUCAUUAUA	13	0.546	25	N5	-1	0	0	0	0	0.003571428571429	0.007142857142857	0.039285714285714	0.071428571428571	0.260714285714286	0.4	0.167857142857143	0.025	0.014285714285714	0.003571428571429	0.007142857142857	0	0	0	0	0
Locus_1370	scaffold_351:43967-44565	2	intergene		Yes	ms1346198	NA	No	NA	599	196	10.118	8	0.02	-	UUGUUCCUGUAACCAAUCCUGUACU	40	0.434	25	N11	-1	0	0	0.005102040816327	0.005102040816327	0.01530612244898	0.005102040816327	0.035714285714286	0.081632653061225	0.357142857142857	0.464285714285714	0.020408163265306	0.010204081632653	0	0	0	0	0	0	0	0
Locus_1371	scaffold_351:45052-48060	2	intergene		Yes	ms1346198	L1-1_OSp;Tad1-19_BG;Tad1-1_EP;Tad1-20_BG;Tad1-21_BG;Tad1-22_BG;Tad1-68_BG;Tad1-9C_BG;Ylli;Zorro	Yes	NA	3009	1166	60.191	443	0.045	-	UCAUAUGUUAGUCUAUCUGAGCCU	175	0.348	24	N5	-1	0	0	0	0.006003430531732	0.004288164665523	0.020583190394511	0.023156089193825	0.107204116638079	0.410806174957118	0.334476843910806	0.072041166380789	0.014579759862779	0.005145797598628	0	0.000857632933105	0.000857632933105	0	0	0	0
Locus_1372	scaffold_351:435608-437010	2	intergene		Yes	ms550735	NA	No	NA	1403	699	36.083	66	0.976	+	UUGAUUUUGUACUUGGGUUUGCAU	66	0.451	25	N5	-1	0	0	0	0.001430615164521	0.015736766809728	0.015736766809728	0.022889842632332	0.094420600858369	0.340486409155937	0.370529327610873	0.117310443490701	0.017167381974249	0.002861230329041	0	0.001430615164521	0	0	0	0	0
Locus_1373	scaffold_351:468905-469671	2	intergene		Yes	ms106101	NA	No	NA	767	468	24.159	53	0.912	+	UAAUUUCUUUUCCAUCAGUUAUGGCU	39	0.38	24	N11	-1	0	0	0.002136752136752	0	0.008547008547009	0.014957264957265	0.036324786324786	0.162393162393162	0.288461538461538	0.254273504273504	0.188034188034188	0.025641025641026	0.008547008547009	0.006410256410256	0.004273504273504	0	0	0	0	0
Locus_1374	scaffold_351:469880-470275	2	intergene		Yes	ms106101	Gypsy-12_RO-I;Gypsy-13_RO-I;Gypsy-15_RO-I;Gypsy-16_ADe-I;Gypsy-18_RO-I;Gypsy-1_BFB-I;Gypsy-1-I_RO;Gypsy-25_RO-I;Gypsy-5_RO-I;Gypsy-91_MLP-I	Yes	NA	396	277	14.299	69	0.502	.	UGUUGUUGCAUGUCGUUUGGUCCU	13	0.531	24	N6	0.7	0	0	0.003610108303249	0.007220216606498	0.007220216606498	0.010830324909747	0.021660649819495	0.083032490974729	0.379061371841155	0.24187725631769	0.187725631768953	0.021660649819495	0.028880866425993	0.003610108303249	0	0	0	0.003610108303249	0	0
Locus_1375	scaffold_352:376578-376717	2	intergene		No	NA	NA	No	NA	140	273	14.093	22	0.161	-	UCAGUGGACAUUAAACUCGACAGCU	32	0.403	25	N11	-1	0	0	0.007326007326007	0.014652014652015	0.010989010989011	0.036630036630037	0.043956043956044	0.102564102564103	0.216117216117216	0.293040293040293	0.153846153846154	0.043956043956044	0.014652014652015	0.010989010989011	0.007326007326007	0.025641025641026	0.003663003663004	0.010989010989011	0.003663003663004	0
Locus_1376	scaffold_353:21500-23466	2	intergene		Yes	ms694396;ms694411	NA	No	NA	1967	285	14.712	43	0.204	.	UGAGAAUUCUGGUCAUAAUAGUACU	47	0.495	25	N5	-1	0	0	0	0	0.007017543859649	0.014035087719298	0.014035087719298	0.147368421052632	0.168421052631579	0.452631578947368	0.157894736842105	0.031578947368421	0.003508771929825	0	0.003508771929825	0	0	0	0	0
Locus_1377	scaffold_353:129863-130486	2	intergene		Yes	ms1246163	Gypsy-126_MLP-I;Gypsy-14_PGr-I;Gypsy-16_LBS-I;Gypsy-35_MLP-I;Gypsy-6_LBS-I;Gypsy-70_MLP-I;Gypsy-74_MLP-I;Gypsy-81_MLP-I	Yes	NA	624	242	12.492	17	0.95	+	UUCACUACAUCUUUGUCUUGCUAUA	24	0.471	25	N11	-1	0	0	0.004132231404959	0.004132231404959	0.008264462809917	0.016528925619835	0.028925619834711	0.107438016528926	0.272727272727273	0.396694214876033	0.119834710743802	0.033057851239669	0.004132231404959	0	0	0	0.004132231404959	0	0	0
Locus_1378	scaffold_354:127363-129242	2	intergene		Yes	ms338966	NA	No	NA	1880	2059	106.289	2059	0.981	+	UUUGCCUGGCAAACACACUGUACU	182	0.23	25	N5	-1	0	0	0.001942690626518	0.004371053909665	0.004371053909665	0.007285089849441	0.021369596891695	0.062166100048567	0.284118504128218	0.329771733851384	0.263234579893152	0.016027197668771	0.004371053909665	0.000971345313259	0	0	0	0	0	0
Locus_1379	scaffold_354:272359-275112	2	intergene		Yes	ms386629	NA	No	NA	2754	8230	424.846	8228	0.964	+	UAACGUAGGACCAAUUUUCAAGAUGU	1646	0.127	25	N5	-1	0	0	0.001944106925881	0.003766707168894	0.0044957472661	0.010328068043742	0.016889428918591	0.048845686512758	0.293560145808019	0.302308626974484	0.287606318347509	0.020291616038882	0.007168894289186	0.001701093560146	0.000364520048603	0.00048602673147	0	0	0.000243013365735	0
Locus_138	scaffold_22:59282-65566	2	intergene		Yes	ms48059	NA	No	NA	6285	1889	97.513	543	0.019	-	UCUUCUGUGAGUGCUAUUUCUAGGU	50	0.489	25	N5	-1	0	0	0.001058761249338	0.002646903123346	0.006881948120699	0.008999470619375	0.026998411858126	0.06723133933298	0.204870301746956	0.369507676019058	0.260984647961885	0.039703546850185	0.007411328745368	0.002117522498677	0.000529380624669	0.000529380624669	0	0.000529380624669	0	0
Locus_1380	scaffold_354:428461-430531	2	intergene		Yes	ms198915	NA	No	NA	2071	5872	303.122	5605	0.012	-	UAGACUGAAUGAAUUCCAACCCCACU	899	0.12	25	N5	-1	0	0	0.001192098092643	0.002043596730245	0.004938692098093	0.009877384196185	0.022990463215259	0.092813351498638	0.25374659400545	0.362738419618529	0.219005449591281	0.026055858310627	0.003065395095368	0.000851498637602	0.000510899182561	0.00017029972752	0	0	0	0
Locus_1381	scaffold_355:213366-216265	2	intergene		Yes	ms1047518;ms1047525;ms1426706;ms856053	Gypsy-118_MLP-I;Gypsy-126_MLP-I;Gypsy-12_RO-I;Gypsy-13_RO-I;Gypsy-14_PGr-I;Gypsy-15_RO-I;Gypsy-18_RO-I;Gypsy-1-I_RO;Gypsy-35_MLP-I;Gypsy-74_MLP-I	Yes	Locus_643	2900	424	21.888	417	0.038	-	UCAAAGUGCUGUGGGUACUGCCU	147	0.403	23	N5	-1	0	0	0.004716981132075	0.002358490566038	0.004716981132075	0.014150943396226	0.018867924528302	0.415094339622642	0.150943396226415	0.299528301886792	0.075471698113208	0.007075471698113	0.004716981132075	0.002358490566038	0	0	0	0	0	0
Locus_1382	scaffold_355:457324-458786	2	intergene		Yes	ms479477	NA	No	NA	1463	405	20.907	32	0.889	+	UUCUAGGGCUGUCGAAUGGUACCCC	46	0.41	25	N5	-1	0	0	0.002469135802469	0.002469135802469	0.017283950617284	0.014814814814815	0.024691358024691	0.051851851851852	0.269135802469136	0.437037037037037	0.145679012345679	0.024691358024691	0.002469135802469	0.004938271604938	0	0	0.002469135802469	0	0	0
Locus_1383	scaffold_355:459050-460006	2	intergene		Yes	ms479477	NA	No	NA	957	216	11.15	60	0.968	+	UCCUCAUCAAGAAGUACAUUGCUAUC	28	0.528	25	N11	-1	0	0	0	0.00462962962963	0	0.013888888888889	0.055555555555556	0.046296296296296	0.185185185185185	0.37962962962963	0.24537037037037	0.055555555555556	0.013888888888889	0	0	0	0	0	0	0
Locus_1384	scaffold_356:383778-385439	2	intergene		Yes	ms726568	NA	No	NA	1662	457	23.591	15	0.993	+	UGACUUUCCUCAGCUGUAGUUCGAU	114	0.219	25	N5	-1	0	0	0	0.00437636761488	0.006564551422319	0.008752735229759	0	0.052516411378556	0.207877461706783	0.599562363238512	0.102844638949672	0.010940919037199	0.006564551422319	0	0	0	0	0	0	0
Locus_1385	scaffold_357:252413-254854	2	intergene		Yes	ms1338885;ms1338966;ms1338984;ms1426775	Gypsy-118_MLP-I;Gypsy-12_RO-I;Gypsy-13_RO-I;Gypsy-15_RO-I;Gypsy-18_RO-I;Gypsy-1-I_RO;Gypsy-25_RO-I;Gypsy-4_CCO-I;Gypsy-5_RO-I;Gypsy-8_RO-I	Yes	NA	2442	1078	55.648	1049	0.942	+	UCUUUUGAUUUUGUUCAGUUCUAGU	49	0.452	24	N5	-1	0	0	0.000927643784787	0.00278293135436	0.012059369202226	0.015769944341373	0.022263450834879	0.089981447124304	0.399814471243043	0.323747680890538	0.101113172541744	0.021335807050093	0.00834879406308	0.000927643784787	0	0.000927643784787	0	0	0	0
Locus_1386	scaffold_357:364937-369917	2	intergene		Yes	ms1367002;ms1367023;ms1367028;ms1367054;ms1367056;ms1426783	NA	No	NA	4981	1608	83.007	1576	0.034	-	UUUUCAUAUCUUUUUAACUUGUGCU	136	0.384	25	N5	-1	0	0	0.003109452736318	0.003731343283582	0.007462686567164	0.012437810945274	0.032960199004975	0.093283582089552	0.209577114427861	0.396766169154229	0.189054726368159	0.03544776119403	0.011194029850746	0.003731343283582	0.001243781094527	0	0	0	0	0
Locus_1387	scaffold_357:419757-427829	2	intergene		Yes	ms114010	Tad1-1_CCi	Yes	NA	8073	2850	147.121	1018	0.03	-	UCUUUCUCUUUUGGUAUCUGUGCU	92	0.466	25	N5	-1	0	0	0.000701754385965	0.004912280701754	0.007719298245614	0.010877192982456	0.032631578947368	0.067719298245614	0.302456140350877	0.35719298245614	0.180701754385965	0.02421052631579	0.007368421052632	0.003157894736842	0.000350877192982	0	0	0	0	0
Locus_1388	scaffold_358:81704-82863	2	intergene		Yes	ms321737	NA	No	NA	1160	2978	153.729	2764	0.021	-	UCUUUAAAAUUAGAGUUGGCUUGAG	392	0.184	25	N5	-1	0	0	0.008059100067159	0.006380120886501	0.008394895903291	0.024177300201478	0.021490933512424	0.071524513096038	0.170920080591001	0.412693082605776	0.25319006044325	0.01645399597045	0.00402955003358	0.001678979180658	0.000335795836132	0	0.000335795836132	0.000335795836132	0	0
Locus_1389	scaffold_358:83654-86407	2	intergene		Yes	ms321772;ms321776	NA	No	NA	2754	10476	540.788	10354	0.946	+	UAAUUCUUGGAAGUAACACUUUGCC	898	0.146	25	N5	-1	0	0	0.002577319587629	0.004295532646048	0.008972890416189	0.011645666284842	0.035223367697595	0.074742268041237	0.311855670103093	0.379152348224513	0.131061473844979	0.028064146620848	0.008018327605956	0.002863688430699	0.000763650248186	0.000381825124093	0.00028636884307	0	0	9.54562810232913E-05
Locus_139	scaffold_22:85280-87401	2	intergene		Yes	ms1162628;ms1162748	NA	No	NA	2122	224	11.563	182	0.071	-	UUGCACUGCAUAAUCCUGGACACCC	44	0.482	25	N5	-1	0	0	0.004464285714286	0	0.004464285714286	0.008928571428571	0.03125	0.084821428571429	0.160714285714286	0.459821428571429	0.178571428571429	0.058035714285714	0.004464285714286	0.004464285714286	0	0	0	0	0	0
Locus_1390	scaffold_358:96964-101056	2	gene	g19395.t1	Yes	ms321753;ms321757;ms321758;ms321759;ms321798;ms321806	NA	No	Locus_261	4093	5451	281.389	4992	0.043	-	UCCUUAGAAUCGUCUCACUGAGA	309	0.235	25	N5	-1	0	0	0.001834525775087	0.006971197945331	0.011190607228032	0.022564667033572	0.058337919647771	0.136305265088975	0.231700605393506	0.339754173546138	0.158503026967529	0.02421574023115	0.00568702990277	0.00146762062007	0.000183452577509	0.000550357732526	0.000366905155017	0.000183452577509	0.000183452577509	0
Locus_1391	scaffold_358:238161-241366	2	gene	g19398.t1	Yes	ms935254	NA	No	NA	3206	8533	440.487	8130	0.019	-	UUCGUUCUAAGAGCUUCUGGCAUC	1122	0.125	24	N5	-1	0	0	0.000820344544709	0.004336106879175	0.00550802765733	0.006679948435486	0.013477088948787	0.064455642798547	0.48212820813313	0.314309152701277	0.093753662252432	0.01078167115903	0.001875073245049	0.00105472870034	0.000234384155631	0.000117192077816	0.000117192077816	0.000117192077816	0.000234384155631	0
Locus_1392	scaffold_358:330299-330537	2	intergene		Yes	ms1321537	NA	No	NA	239	258	13.318	2	0.027	-	UAUUCCGUCUGAUUCGUAUUUGGA	28	0.202	24	N11	-1	0	0	0	0.011627906976744	0	0.003875968992248	0.01937984496124	0.127906976744186	0.5	0.267441860465116	0.062015503875969	0.003875968992248	0	0	0.003875968992248	0	0	0	0	0
Locus_1393	scaffold_358:396241-398451	2	gene	g19402.t1;g19403.t1;g19403.t1.1.5ab8ba1a;g19403.t1.2.5ab8ba1a;g19403.t1.3.5ab8ba1a	Yes	ms142572	NA	No	Locus_519	2211	9525	491.695	9145	0.991	+	UUUGUCCUGAGAUCAAGAUGAACCU	2200	0.091	25	N5	-1	0	0	0.002204724409449	0.003569553805774	0.003254593175853	0.006194225721785	0.010708661417323	0.049133858267717	0.222887139107612	0.475905511811024	0.213648293963255	0.009763779527559	0.001574803149606	0.000524934383202	0.000209973753281	0.000209973753281	0.00010498687664	0	0.00010498687664	0
Locus_1394	scaffold_358:398656-399801	2	gene	g19403.t1;g19403.t1.1.5ab8ba1a;g19403.t1.2.5ab8ba1a;g19403.t1.3.5ab8ba1a	No	NA	NA	No	NA	1146	6353	327.952	6342	0.984	+	UUUUCAACAUUACGUCUCACUGUGU	1907	0.088	25	N5	-1	0	0	0.00031481189989	0.004092554698568	0.006768455847631	0.006768455847631	0.015425783094601	0.069888241775539	0.30788603809224	0.49551393042657	0.069416023925704	0.019990555643003	0.002361089249174	0.000944435699669	0.000157405949945	0.000157405949945	0.00031481189989	0	0	0
Locus_1395	scaffold_360:25383-26556	2	gene	g9308.t1	No	NA	NA	No	NA	1174	191	9.86	191	0.01	-	UGACUGUAGAAUUCAAUAAUAAUAAU	21	0.592	25	N5	-1	0	0	0.015706806282723	0.026178010471204	0.041884816753927	0.047120418848168	0.041884816753927	0.120418848167539	0.136125654450262	0.230366492146597	0.225130890052356	0.047120418848168	0.015706806282723	0.015706806282723	0.015706806282723	0.010471204188482	0	0	0.005235602094241	0.005235602094241
Locus_1396	scaffold_360:59150-59614	2	intergene		Yes	ms856081;ms856101	NA	No	NA	465	351	18.119	24	0.154	-	UGUAGUACAUCAUUGCGCCCGCGAG	90	0.242	25	N11	-1	0	0	0	0	0.002849002849003	0.008547008547009	0.202279202279202	0.031339031339031	0.102564102564103	0.41025641025641	0.142450142450142	0.056980056980057	0.028490028490029	0.002849002849003	0	0.005698005698006	0	0.002849002849003	0.002849002849003	0
Locus_1397	scaffold_360:144328-146063	2	gene	g9312.t1	Yes	ms213122	NA	No	NA	1736	1699	87.705	1315	0.852	+	UCAAAAUCAGUUCUUAGUUUGCUAU	255	0.346	25	N5	-1	0	0	0.001765744555621	0.002942907592702	0.008240141259564	0.007651559741024	0.01883460859329	0.065921130076516	0.208946439081813	0.414361389052384	0.208946439081813	0.042966450853443	0.014714537963508	0.002354326074161	0.001177163037081	0	0.00058858151854	0	0	0.00058858151854
Locus_1398	scaffold_360:155582-158555	2	gene	g9315.t1;g9315.t1.1.5ab8ba1a;g9315.t1.2.5ab8ba1a;g9315.t1.2.5ab8ba1a.1.5ad4b141;g9315.t1.2.5ab8ba1a.2.5ad4b141;g9315.t1.2.5ab8ba1a.3.5ad4b141;g9315.t1.3.5ab8ba1a;g9315.t1.4.5ab8ba1a	No	NA	NA	No	NA	2974	12167	628.08	12151	0.421	.	UCUGGCAUAUGGAAGUCUUGGGACC	770	0.184	25	N5	-1	0	0	0.002958823045944	0.004602613627024	0.008136763376346	0.011013396893236	0.019561107914852	0.082764855757377	0.286183940166023	0.434864798224706	0.12476370510397	0.017752938275664	0.004849182214186	0.00164379058108	0.000493137174324	0.000246568587162	8.21895290539985E-05	8.21895290539985E-05	0	0
Locus_1399	scaffold_361:293767-294975	2	intergene		Yes	ms1427046;ms671423;ms671427;ms671429	NA	No	NA	1209	230	11.873	199	0.048	-	UCCAUGGACCAUCAGCAAUUUGACC	25	0.609	25	N5	-1	0	0	0.008695652173913	0.01304347826087	0.01304347826087	0.004347826086957	0.047826086956522	0.08695652173913	0.191304347826087	0.408695652173913	0.160869565217391	0.056521739130435	0	0.004347826086957	0.004347826086957	0	0	0	0	0
Locus_14	scaffold_1:357433-358915	2	intergene		Yes	ms1333612	Gypsy-21_ADe-I;Gypsy-7_ADe-I	Yes	NA	1483	202	10.428	39	0.663	.	UUCGGCAAGAAUUCGUUGUAACGUU	6	0.668	24	N5	0.7	0	0	0	0.014851485148515	0	0.02970297029703	0.044554455445545	0.108910891089109	0.316831683168317	0.247524752475248	0.202970297029703	0.02970297029703	0.004950495049505	0	0	0	0	0	0	0
Locus_140	scaffold_22:321928-322783	2	gene	g3347.t1	No	NA	NA	No	NA	856	205	10.582	205	0.044	-	UGACACUAGUAGAAACGCUGGCAUC	20	0.488	25	N11	-1	0	0	0.009756097560976	0.009756097560976	0	0.024390243902439	0.04390243902439	0.141463414634146	0.239024390243902	0.370731707317073	0.107317073170732	0.034146341463415	0.004878048780488	0.009756097560976	0	0.004878048780488	0	0	0	0
Locus_1400	scaffold_361:312326-315194	2	intergene		Yes	ms1427031;ms286115	Helitron-1_PGr;Helitron-3_PGr	Yes	NA	2869	361	18.635	142	0.028	-	UUGGUUGGUAAAGGGUCUCCAUUGU	60	0.524	25	N5	-1	0	0	0.002770083102493	0.002770083102493	0.011080332409972	0.008310249307479	0.03601108033241	0.088642659279778	0.224376731301939	0.512465373961219	0.088642659279778	0.024930747922438	0	0	0	0	0	0	0	0
Locus_1401	scaffold_361:315840-317792	2	intergene		Yes	ms1427031;ms286053;ms286093	FoHeli1;FoHeli2_10;FoHeli2_2;FoHeli2_7;FoHeli2_8;FoHeli2_9;Helitron-1_PSt;Helitron-1_TMe;Helitron-2_PSt;Helitron-6_PSt	Yes	NA	1953	335	17.293	252	0.024	-	UGACUAGUAGCACAGAAAUUCCACC	94	0.436	25	N5	-1	0	0	0	0.005970149253731	0.008955223880597	0.014925373134328	0.026865671641791	0.050746268656716	0.182089552238806	0.552238805970149	0.125373134328358	0.02089552238806	0.011940298507463	0	0	0	0	0	0	0
Locus_1402	scaffold_361:318045-320139	2	intergene		Yes	ms286053;ms286054;ms286055;ms286056	NA	No	NA	2095	552	28.495	439	0.036	-	UUAUUGUUUGAACUGGAAGGGAGU	54	0.38	24	N5	-1	0	0	0.001811594202899	0.003623188405797	0.01268115942029	0.014492753623188	0.023550724637681	0.081521739130435	0.394927536231884	0.340579710144928	0.110507246376812	0.014492753623188	0	0.001811594202899	0	0	0	0	0	0
Locus_1403	scaffold_361:380588-382870	2	intergene		Yes	ms17034;ms17113	NA	No	NA	2283	334	17.242	322	0.063	-	UUGCAAAUCUAUCUGAACUAAGCCU	137	0.362	25	N5	-1	0	0	0	0.005988023952096	0.011976047904192	0.011976047904192	0.023952095808383	0.068862275449102	0.18562874251497	0.565868263473054	0.098802395209581	0.008982035928144	0.008982035928144	0.002994011976048	0.002994011976048	0	0.002994011976048	0	0	0
Locus_1404	scaffold_361:460120-460892	2	intergene		Yes	ms1021938	NA	No	NA	773	194	10.015	107	0.479	.	UCCAACGGGCGGCGAAAACUCUGCC	14	0.593	25	N6	-1	0	0	0	0.015463917525773	0.020618556701031	0.010309278350516	0.087628865979381	0.118556701030928	0.262886597938144	0.329896907216495	0.103092783505155	0.025773195876289	0.015463917525773	0.005154639175258	0.005154639175258	0	0	0	0	0
Locus_1405	scaffold_361:461106-463517	2	intergene		No	NA	NA	No	NA	2412	392	20.236	362	0.051	-	UCGUUUGAUCGUUAUGAAAUGGGCC	45	0.459	25	N5	-1	0	0	0.005102040816327	0.010204081632653	0.012755102040816	0.00765306122449	0.017857142857143	0.089285714285714	0.232142857142857	0.375	0.216836734693878	0.022959183673469	0.002551020408163	0.002551020408163	0.005102040816327	0	0	0	0	0
Locus_1406	scaffold_362:407839-409734	2	intergene		Yes	ms332206;ms332208	Zorro	Yes	NA	1896	2749	141.908	2633	0.966	+	UCUGCAUCAACCGGGCCUUGGUC	154	0.315	25	N5	-1	0	0	0.001818843215715	0.003273917788287	0.005456529647144	0.008730447435431	0.022553655874864	0.119316114950891	0.306293197526373	0.374317933794107	0.122590032739178	0.025100036376864	0.00618406693343	0.002546380502001	0	0.001091305929429	0	0.000727537286286	0	0
Locus_1407	scaffold_363:21850-22116	2	intergene		Yes	ms737790;ms737804	NA	No	NA	267	309	15.951	2	0.256	.	UUCUGUAAUCUCCAUGACUUGAACC	22	0.476	24	N6	1.4	0	0	0.003236245954693	0.006472491909385	0.009708737864078	0.016181229773463	0.045307443365696	0.116504854368932	0.294498381877023	0.249190938511327	0.174757281553398	0.045307443365696	0.022653721682848	0.003236245954693	0	0.006472491909385	0.003236245954693	0	0	0.003236245954693
Locus_1408	scaffold_363:34663-34845	2	intergene		Yes	ms503051	NA	No	NA	183	202	10.428	1	0	-	UGAGAGAGGAUCUCCUUGGCGCACC	115	0.124	25	N12	-1	0	0	0	0	0	0	0	0.014851485148515	0.03960396039604	0.618811881188119	0.287128712871287	0.02970297029703	0	0	0.00990099009901	0	0	0	0	0
Locus_1409	scaffold_364:280419-281831	2	gene	g22113.t1	No	NA	NA	No	NA	1413	7001	361.403	6434	0.115	-	UGCACUGGAUUACGAUCUCGGUAUC	1168	0.129	25	N5	-1	0	0	0.002999571489787	0.003428081702614	0.009570061419797	0.0144265104985	0.022711041279817	0.070561348378803	0.173832309670047	0.512926724753607	0.147264676474789	0.025282102556778	0.012426796171975	0.003285244965005	0.000714183688045	0.000428510212827	0.000142836737609	0	0	0
Locus_141	scaffold_22:635065-635198	2	intergene		Yes	ms26456	NA	No	NA	134	245	12.647	3	0.02	-	UCGAAGUUGGUCAAGAACUCAUGG	127	0.069	24	N15	-1	0	0	0	0.03265306122449	0.004081632653061	0.004081632653061	0.008163265306122	0.024489795918367	0.53469387755102	0.371428571428571	0.012244897959184	0.008163265306122	0	0	0	0	0	0	0	0
Locus_1410	scaffold_364:405756-406694	2	intergene		Yes	ms279461	NA	No	NA	939	599	30.921	94	0.022	-	UACUUUUUUGACUGCUUAAGGAAG	139	0.274	24	N11	-1	0	0	0.001669449081803	0.008347245409015	0.008347245409015	0.003338898163606	0.011686143572621	0.018363939899833	0.484140233722871	0.32220367278798	0.106844741235392	0.01669449081803	0.011686143572621	0.005008347245409	0	0.001669449081803	0	0	0	0
Locus_1411	scaffold_366:40053-43330	2	intergene		Yes	ms536263;ms536265;ms536277	NA	No	NA	3278	1221	63.03	1123	0.029	-	UUGAGUGAUCAAAGACUUGAGCCU	447	0.283	24	N5	-1	0	0	0.000819000819001	0.002457002457002	0.004914004914005	0.005733005733006	0.014742014742015	0.139230139230139	0.509418509418509	0.192465192465192	0.088452088452088	0.032760032760033	0.006552006552007	0.000819000819001	0	0.001638001638002	0	0	0	0
Locus_1412	scaffold_366:225191-229035	2	intergene		Yes	ms1167	FoHeli2_8;FoHeli2_9;Helitron-1_PGr;Helitron-1_PSt;Helitron-1_PTrit;Helitron-1_TMe;Helitron-2_PGr;Helitron-2_PSt;Helitron-3_PGr;Helitron-3_PTrit	Yes	NA	3845	636	32.831	336	0.929	+	UGCUCAUAAAGGUUAGUAGUUCACU	17	0.575	25	N5	-1	0	0	0.001572327044025	0.011006289308176	0.014150943396226	0.015723270440252	0.04559748427673	0.078616352201258	0.278301886792453	0.40251572327044	0.127358490566038	0.017295597484277	0.004716981132075	0	0.001572327044025	0	0	0.001572327044025	0	0
Locus_1413	scaffold_366:311355-315850	2	intergene		Yes	ms1179271	Gypsy-126_MLP-I;Gypsy-12_RO-I;Gypsy-13_RO-I;Gypsy-15_RO-I;Gypsy-18_RO-I;Gypsy-19_MLP-I;Gypsy-35_MLP-I;Gypsy-70_MLP-I;Gypsy-74_MLP-I;Gypsy-81_MLP-I	Yes	NA	4496	197	10.169	64	0.528	.	UGACUGUUGUUGAAUCUGAAGCCU	6	0.766	24	N5	0.6	0	0	0.015228426395939	0.010152284263959	0.00507614213198	0.00507614213198	0.020304568527919	0.126903553299492	0.34010152284264	0.294416243654822	0.126903553299492	0.040609137055838	0.015228426395939	0	0	0	0	0	0	0
Locus_1414	scaffold_366:395720-397186	2	gene	g2068.t1	Yes	ms1427207	NA	No	NA	1467	1689	87.189	1660	0.929	+	UCUGGCACAUUUUCAUUAUCCUCAC	630	0.162	25	N5	-1	0	0	0	0.006512729425696	0.004144464179988	0.005328596802842	0.027827116637063	0.030787448194198	0.16696269982238	0.628774422735346	0.121965660153937	0.006512729425696	0	0.001184132622854	0	0	0	0	0	0
Locus_1415	scaffold_367:195834-196007	2	intergene		Yes	ms1286045	NA	No	NA	174	1415	73.045	0	0.011	-	UCAGCAAUCCAAUCUUUUGGCACC	387	0.109	24	N11	-1	0	0	0.001413427561837	0.007773851590106	0.013427561837456	0.002826855123675	0.0113074204947	0.062897526501767	0.47773851590106	0.302473498233216	0.106713780918728	0.012720848056537	0.000706713780919	0	0	0	0	0	0	0
Locus_1416	scaffold_367:392939-393128	2	intergene		Yes	ms322432	NA	No	NA	190	475	24.52	2	0.998	+	UAAUUCCAUCAGUGACUAUAGCUGU	335	0.086	25	N11	-1	0	0	0	0.002105263157895	0.006315789473684	0	0.006315789473684	0.018947368421053	0.04421052631579	0.850526315789474	0.063157894736842	0.008421052631579	0	0	0	0	0	0	0	0
Locus_1417	scaffold_367:399614-400343	2	intergene		Yes	ms1335340	NA	No	NA	730	225	11.615	12	0.142	-	UUGUAGACCCAGAAACAUUCGAGAA	76	0.324	25	N11	-1	0	0	0.004444444444444	0.004444444444444	0	0.008888888888889	0.013333333333333	0.031111111111111	0.288888888888889	0.457777777777778	0.133333333333333	0.035555555555556	0.017777777777778	0.004444444444444	0	0	0	0	0	0
Locus_1418	scaffold_368:85202-86226	2	gene	g14241.t1	Yes	ms704442	NA	No	NA	1025	274	14.144	151	0.985	+	UAUGGAGAUUCUGGGCUUUCGUC	34	0.496	25	N5	-1	0	0	0.007299270072993	0.003649635036496	0	0.010948905109489	0.007299270072993	0.197080291970803	0.22992700729927	0.430656934306569	0.087591240875912	0.007299270072993	0.014598540145985	0.003649635036496	0	0	0	0	0	0
Locus_1419	scaffold_368:225670-226020	2	intergene		Yes	ms807759	NA	No	NA	351	327	16.88	16	0.043	-	UUGAUCUGAUUGUAUAGGAGUGCCU	28	0.391	24	N13	-1	0	0	0.00611620795107	0	0.003058103975535	0.009174311926606	0.012232415902141	0.097859327217125	0.431192660550459	0.345565749235474	0.085626911314985	0.00611620795107	0	0.003058103975535	0	0	0	0	0	0
Locus_142	scaffold_23:708452-709803	2	intergene		Yes	ms1265640	Tad1-10_BG;Tad1-22_BG;Tad1-39_BG;Tad1-57_BG;Tad1-70B_BG;Tad1-70_BG;Tad1-75_BG;Tad1-7_PGr	Yes	NA	1352	404	20.855	16	0.342	.	UGGAGUUGAUGUGUUGAGUUCAGGU	98	0.282	24	N5	3.3	0	0	0.002475247524752	0.002475247524752	0	0.007425742574257	0.00990099009901	0.059405940594059	0.408415841584158	0.400990099009901	0.099009900990099	0.007425742574257	0	0.002475247524752	0	0	0	0	0	0
Locus_1420	scaffold_368:226451-228066	2	intergene		Yes	ms807759	L1-1_OSp;Tad1-1B_PGr;Tad1-1_PPl;Tad1-2_PGr;Tad1-3_PGr;Tad1-4_PGr;Tad1-6_PGr;Tad1-70B_BG;Tad1-70_BG;Ylli	Yes	NA	1616	656	33.864	28	0.023	-	UUAAUUCCUCUUGCAGUUCUGAGU	67	0.418	24	N5	-1	0	0	0.001524390243902	0.003048780487805	0.001524390243902	0.009146341463415	0.021341463414634	0.088414634146342	0.38109756097561	0.364329268292683	0.092987804878049	0.027439024390244	0.003048780487805	0.001524390243902	0.003048780487805	0	0.001524390243902	0	0	0
Locus_1421	scaffold_368:228552-229065	2	intergene		Yes	ms807759	NA	No	NA	514	198	10.221	13	0.101	-	UAUGCUGUAAUCUUAAAAGAGGUAG	24	0.48	25	N11	-1	0	0	0	0.005050505050505	0.005050505050505	0.005050505050505	0.03030303030303	0.106060606060606	0.262626262626263	0.429292929292929	0.116161616161616	0.04040404040404	0	0	0	0	0	0	0	0
Locus_1422	scaffold_368:229288-229825	2	intergene		Yes	ms807759	NA	No	NA	538	274	14.144	17	0.026	-	UGGACUUCAUCUGAACACCAUGGGC	72	0.431	25	N11	-1	0	0	0.007299270072993	0.010948905109489	0.014598540145985	0	0.010948905109489	0.072992700729927	0.266423357664234	0.474452554744526	0.12043795620438	0.014598540145985	0.003649635036496	0	0.003649635036496	0	0	0	0	0
Locus_1423	scaffold_369:425467-425793	2	intergene		Yes	ms1344104;ms1344145	NA	No	NA	327	376	19.41	42	0.809	+	AACUGUACAACUACAAAGAACACAACU	68	0.319	24	N11	-1	0	0	0	0.002659574468085	0.018617021276596	0.050531914893617	0.050531914893617	0.101063829787234	0.220744680851064	0.164893617021277	0.106382978723404	0.186170212765957	0.042553191489362	0.039893617021277	0.015957446808511	0	0	0	0	0
Locus_1424	scaffold_370:37652-39675	2	intergene		Yes	ms84316;ms84359;ms84366;ms84409;ms84420	NA	No	Locus_486	2024	621	32.057	300	0.219	.	UCAUGUGAAGUUAGGAACUGCGGACC	73	0.477	24	N5	3.3	0	0	0.001610305958132	0.009661835748792	0.00805152979066	0.033816425120773	0.037037037037037	0.082125603864734	0.262479871175523	0.256038647342995	0.225442834138486	0.048309178743961	0.019323671497585	0.006441223832528	0.006441223832528	0.003220611916264	0	0	0	0
Locus_1425	scaffold_370:57363-59141	2	intergene		Yes	ms84369;ms84408	NA	No	NA	1779	223	11.512	56	0.166	-	UGUUGUUGCUUGAGGGAUUGCACC	25	0.596	24	N5	-1	0	0	0.004484304932735	0.008968609865471	0.008968609865471	0.013452914798206	0.044843049327354	0.116591928251121	0.403587443946188	0.237668161434978	0.098654708520179	0.044843049327354	0.013452914798206	0.004484304932735	0	0	0	0	0	0
Locus_1426	scaffold_370:80947-84098	2	intergene		Yes	ms1347938;ms1347996;ms1348071;ms1348096	NA	No	NA	3152	2360	121.827	2316	0.031	-	UCACUUUGAAGUACUACAGAGGGCCU	102	0.336	25	N5	-1	0	0	0	0.002542372881356	0.007203389830508	0.011016949152542	0.024576271186441	0.057203389830509	0.261016949152542	0.369491525423729	0.218220338983051	0.033474576271186	0.009745762711864	0.002966101694915	0.002118644067797	0.000423728813559	0	0	0	0
Locus_1427	scaffold_370:178299-181255	2	intergene		No	NA	NA	No	NA	2957	439	22.662	428	0.05	-	UUGACUAGUGGGCAUAACAGAGAA	44	0.556	25	N5	-1	0	0	0.004555808656036	0.002277904328018	0.011389521640091	0.022779043280182	0.020501138952164	0.070615034168565	0.28246013667426	0.375854214123007	0.182232346241458	0.015945330296128	0.011389521640091	0	0	0	0	0	0	0
Locus_1428	scaffold_370:204951-206390	2	intergene		Yes	ms844610;ms844611	NA	No	NA	1440	377	19.461	217	0.013	-	UACUUUCUGUGCUGUUGCCUUGGUA	25	0.592	25	N5	-1	0	0	0	0.005305039787798	0.013262599469496	0.029177718832891	0.029177718832891	0.063660477453581	0.29973474801061	0.405835543766578	0.129973474801061	0.021220159151194	0.002652519893899	0	0	0	0	0	0	0
Locus_1429	scaffold_370:263279-267306	2	intergene		Yes	ms135354;ms135359;ms135361	NA	No	NA	4028	575	29.682	481	0.019	-	UUUAUUCGAUGUACUUUUCGGGCCU	21	0.588	25	N5	-1	0	0	0.003478260869565	0.00695652173913	0.005217391304348	0.013913043478261	0.026086956521739	0.067826086956522	0.241739130434783	0.455652173913043	0.151304347826087	0.020869565217391	0.005217391304348	0.001739130434783	0	0	0	0	0	0
Locus_143	scaffold_24:130635-134691	2	intergene		Yes	ms1417674;ms475528;ms475529	NA	No	NA	4057	944	48.731	902	0.062	-	UUUGUGACCCAGGAUUUUGUAAU	27	0.489	25	N5	-1	0	0	0	0.003177966101695	0.005296610169492	0.020127118644068	0.025423728813559	0.120762711864407	0.201271186440678	0.393008474576271	0.198093220338983	0.023305084745763	0.007415254237288	0.002118644067797	0	0	0	0	0	0
Locus_1430	scaffold_370:279167-282792	2	intergene		Yes	ms135356	I-4_AO;I-6_AO;Tad1;Tad1-21_BG;Tad1-22_BG;Tad1-23_BG;Tad1-9B_BG;Tad1-9_BG;Tad1-9C_BG	Yes	NA	3626	400	20.649	147	0.028	-	UAUAGAAUUUACAAGGACGGUAGCU	38	0.64	25	N5	-1	0	0	0.0025	0.005	0.01	0.01	0.035	0.0825	0.235	0.4225	0.155	0.025	0.01	0.0075	0	0	0	0	0	0
Locus_1431	scaffold_370:284291-287923	2	intergene		Yes	ms135362	Tad1-40_BG;Tad1-41B_BG;Tad1-59_BG;Tad1-7B_BG;Tad1-7_PGr;Tad1-8_PGr;Tad1-9B_BG;Tad1-9_BG;Tad1-9C_BG;Zorro	Yes	NA	3633	1028	53.067	184	0.016	-	UUUCUAACAAGAUCGUGAGUAUUGU	162	0.304	25	N5	-1	0	0	0.000972762645914	0.003891050583658	0.006809338521401	0.009727626459144	0.013618677042802	0.050583657587549	0.242217898832685	0.523346303501946	0.131322957198444	0.013618677042802	0.002918287937743	0.000972762645914	0	0	0	0	0	0
Locus_1432	scaffold_370:362223-363925	1	gene	g13409.t1	No	NA	NA	No	Locus_474	1703	832	42.949	628	0.992	+	UGAUGACGAAGAAUGUGAAGACGAUGAAUCU	7	0.828	24	N5	-1	0	0	0.008413461538462	0.022836538461539	0.040865384615385	0.070913461538462	0.085336538461539	0.085336538461539	0.100961538461538	0.090144230769231	0.079326923076923	0.067307692307692	0.050480769230769	0.069711538461539	0.038461538461539	0.050480769230769	0.040865384615385	0.050480769230769	0.033653846153846	0.014423076923077
Locus_1433	scaffold_372:81124-82725	2	gene	g12934.t1	No	NA	NA	No	NA	1602	7093	366.152	7087	0.97	+	UCCAGUCGUCAAGGAUAUGUUGAGC	2285	0.089	25	N5	-1	0	0	0.003242633582405	0.003806569857606	0.010714789228817	0.008318060059213	0.014239390948823	0.037783730438461	0.342450303115748	0.458480191738334	0.102777386155364	0.01268856619202	0.002537713238404	0.001268856619202	0.000422952206401	0.000986888481602	0.0002819681376	0	0	0
Locus_1434	scaffold_372:169759-170314	2	intergene		Yes	ms453191	NA	No	NA	556	1325	68.399	646	0.838	+	UACCAAACUUUCACAACCUGGAUGU	289	0.223	25	N11	-1	0	0	0.003018867924528	0.011320754716981	0.007547169811321	0.01811320754717	0.038490566037736	0.086792452830189	0.21811320754717	0.464905660377358	0.113962264150943	0.012830188679245	0.006792452830189	0.008301886792453	0.00377358490566	0.000754716981132	0.000754716981132	0	0.004528301886792	0
Locus_1435	scaffold_372:201119-202339	2	intergene		Yes	ms802315;ms802357	NA	No	NA	1221	683	35.258	673	0.06	-	UUUGACUGUCCAAAAAUUACCGAGU	39	0.375	25	N5	-1	0	0	0.004392386530015	0.013177159590044	0.005856515373353	0.01610541727672	0.023426061493411	0.068814055636896	0.158125915080527	0.442166910688141	0.222547584187408	0.038067349926794	0.004392386530015	0	0	0.001464128843338	0.001464128843338	0	0	0
Locus_1436	scaffold_372:230651-231406	2	intergene		No	NA	NA	No	NA	756	232	11.976	20	0.711	.	UGUUGAUUUAUCAUUAUGUGUUCGC	20	0.634	25	N6	-1	0	0	0.008620689655172	0.008620689655172	0.017241379310345	0.021551724137931	0.043103448275862	0.086206896551724	0.15948275862069	0.362068965517241	0.150862068965517	0.056034482758621	0.051724137931035	0.021551724137931	0.004310344827586	0	0.004310344827586	0.004310344827586	0	0
Locus_1437	scaffold_372:238421-239796	2	gene	g12947.t1	No	NA	NA	No	NA	1376	1016	52.448	748	0.936	+	UCCGGAUAUAUACUAUGAUAAACCC	141	0.26	25	N5	-1	0	0	0.000984251968504	0.005905511811024	0.007874015748032	0.023622047244095	0.043307086614173	0.102362204724409	0.215551181102362	0.451771653543307	0.122047244094488	0.021653543307087	0.002952755905512	0.001968503937008	0	0	0	0	0	0
Locus_1438	scaffold_373:360644-365025	2	intergene		Yes	ms886385	Gypsy-10_RO-I;Gypsy-12_RO-I;Gypsy-13_RO-I;Gypsy-15_RO-I;Gypsy-18_RO-I;Gypsy-19_ADe-I;Gypsy-29_ADe-I;Gypsy-2_ADe-I;Gypsy-3_Trm-I;Gypsy-7_ADe-I	Yes	Locus_1389	4382	273	14.093	97	0.421	.	UCCAGGAAUCCAAAUCAACUCAGAUC	9	0.788	25	N5	-1	0	0	0.007326007326007	0.010989010989011	0.007326007326007	0.010989010989011	0.021978021978022	0.098901098901099	0.326007326007326	0.344322344322344	0.128205128205128	0.029304029304029	0.003663003663004	0	0.010989010989011	0	0	0	0	0
Locus_1439	scaffold_375:36290-42045	2	intergene		Yes	ms272919	Gypsy-10_RO-I;Gypsy-12_RO-I;Gypsy-13_RO-I;Gypsy-15_RO-I;Gypsy-18_RO-I;Gypsy-1-I_RO;Gypsy-21_ADe-I;Gypsy-29_ADe-I;Gypsy-7_ADe-I;Gypsy-7_Trm-I	Yes	NA	5756	468	24.159	157	0.395	.	UCUGGUACAGUUUUGGCUUCUGGC	14	0.709	25	N5	-1	0	0	0.002136752136752	0.006410256410256	0.010683760683761	0.017094017094017	0.025641025641026	0.085470085470086	0.33974358974359	0.346153846153846	0.123931623931624	0.014957264957265	0.014957264957265	0.002136752136752	0.004273504273504	0.002136752136752	0.004273504273504	0	0	0
Locus_144	scaffold_24:153565-157139	2	intergene		Yes	ms1417675;ms475470;ms475505;ms475506;ms475543;ms475592	hAT-10_PGr;hAT-1_MLP;hAT-1_PGr;hAT-1_PSt;hAT-2_PGr;hAT-5_PGr	Yes	NA	3575	1224	63.185	1165	0.033	-	UUUUUGAAAUUGUGCCCUGGAUUG	142	0.39	24	N5	-1	0	0	0.000816993464052	0.001633986928105	0.008986928104575	0.008986928104575	0.033496732026144	0.061274509803922	0.325980392156863	0.313725490196078	0.187091503267974	0.044934640522876	0.009803921568627	0.003267973856209	0	0	0	0	0	0
Locus_1440	scaffold_375:250062-252678	2	intergene		Yes	ms599704	Tad1-26B_BG;Tad1-26C_BG;Tad1-32_BG;Tad1-67_BG	Yes	NA	2617	355	18.326	81	0.961	+	UCAUCUGCUGUAAUUUGGUUUGUGU	19	0.594	25	N5	-1	0	0	0	0.005633802816901	0.008450704225352	0.016901408450704	0.050704225352113	0.101408450704225	0.205633802816901	0.354929577464789	0.219718309859155	0.028169014084507	0.005633802816901	0	0	0	0.002816901408451	0	0	0
Locus_1441	scaffold_375:323296-326842	2	intergene		Yes	ms101009	NA	No	NA	3547	30322	1565.269	30181	0.946	+	UUGGGAGGACAUUCAGGCUUGAGG	2116	0.119	25	N5	-1	0	0	0.002968141943144	0.006958643888926	0.008937405184355	0.013752391003232	0.036673042675285	0.093463491854099	0.298661038190093	0.385990370028362	0.127366268715784	0.018567376822109	0.004419233559792	0.001286194842029	0.000494690323857	0.000263834839391	9.89380647714531E-05	0	6.59587098476354E-05	3.29793549238177E-05
Locus_1442	scaffold_375:400808-401010	2	intergene		Yes	ms388021;ms388051	NA	No	NA	203	209	10.789	2	0.981	+	UAGAAUCCAUUCUGCCAGAACCGUC	31	0.316	25	N11	-1	0	0	0	0.004784688995215	0	0.023923444976077	0.004784688995215	0.038277511961723	0.291866028708134	0.4688995215311	0.119617224880383	0.033492822966507	0	0	0.014354066985646	0	0	0	0	0
Locus_1443	scaffold_376:118151-121370	2	intergene		Yes	ms224286	Gypsy-12_RO-I;Gypsy-13_RO-I;Gypsy-15_RO-I;Gypsy-18_RO-I;Gypsy-18_SCH-I;Gypsy-19_SCH-I;Gypsy-22_RO-I;Gypsy-2_PCR-I;Gypsy-4_CPu-I	Yes	NA	3220	316	16.312	117	0.785	.	UUCAGAAGGACAUACUUGAAGCCU	11	0.665	24	N5	1.3	0	0	0.006329113924051	0.006329113924051	0.012658227848101	0.009493670886076	0.034810126582279	0.09493670886076	0.341772151898734	0.272151898734177	0.177215189873418	0.025316455696203	0.009493670886076	0.003164556962025	0.006329113924051	0	0	0	0	0
Locus_1444	scaffold_376:122479-125647	2	intergene		Yes	ms224238;ms224287	Gypsy-12_RO-I;Gypsy-13_RO-I;Gypsy-15_RO-I;Gypsy-18_RO-I;Gypsy-1-I_RO;Gypsy-21_ADe-I;Gypsy-29_ADe-I;Gypsy-2_ADe-I;Gypsy-3_Trm-I;Gypsy-7_ADe-I	Yes	NA	3169	1408	72.683	564	0.668	.	UAUAUUCAACAUUCUGGGCAGCCU	42	0.44	25	N5	-1	0	0	0.002840909090909	0.004971590909091	0.0078125	0.015625	0.037642045454546	0.1015625	0.257102272727273	0.364346590909091	0.162642045454545	0.033380681818182	0.006392045454545	0.002130681818182	0.001420454545455	0	0.001420454545455	0.000710227272727	0	0
Locus_1445	scaffold_376:126583-127985	2	intergene		Yes	ms224287	NA	No	NA	1403	2334	120.485	577	0.043	-	UAAAACAUCCUUUCCGUCGGUUACU	184	0.233	25	N5	-1	0	0	0.000856898029135	0.002570694087404	0.010711225364182	0.019708654670094	0.0235646958012	0.087403598971722	0.242502142245073	0.41216795201371	0.177806341045416	0.017994858611825	0.002999143101971	0.001285347043702	0.000428449014567	0	0	0	0	0
Locus_1446	scaffold_378:79139-80679	2	intergene		Yes	ms37261	NA	No	NA	1541	493	25.449	75	0.061	-	UUAUCAUACUCUCCAUUCUGUUCU	53	0.487	25	N5	-1	0	0	0.002028397565923	0	0.018255578093306	0.008113590263692	0.022312373225152	0.107505070993915	0.296146044624746	0.350912778904665	0.119675456389452	0.038539553752536	0.018255578093306	0.010141987829615	0.004056795131846	0.002028397565923	0.002028397565923	0	0	0
Locus_1447	scaffold_379:406703-407920	2	gene	g16240.t1	Yes	ms737350	NA	No	NA	1218	3035	156.671	3027	0.958	+	UGGCAAUGAGGUCUGAUGUAGCUU	654	0.197	24	N5	-1	0	0	0.005930807248764	0.002635914332784	0.006919275123558	0.010873146622735	0.016144975288303	0.054695222405272	0.409884678747941	0.355848434925865	0.106095551894563	0.021416803953872	0.003624382207578	0.001976935749588	0.00164744645799	0.00164744645799	0.000329489291598	0.000329489291598	0	0
Locus_1448	scaffold_381:274256-275678	2	intergene		Yes	ms710184	NA	No	NA	1423	323	16.674	20	0.019	-	UAAAAAUUUUUCUAUCAUCGUCCU	56	0.368	25	N5	-1	0	0	0	0.003095975232198	0.003095975232198	0.003095975232198	0.024767801857585	0.052631578947368	0.371517027863777	0.396284829721362	0.120743034055728	0.018575851393189	0	0	0.006191950464396	0	0	0	0	0
Locus_1449	scaffold_382:211228-211381	2	intergene		Yes	ms137189;ms137239	NA	No	NA	154	700	36.135	4	0.999	+	UUGGAAUUGGAACAUUUGAACUGGUC	505	0.027	26	N11	-1	0	0	0	0	0	0	0	0.011428571428571	0.014285714285714	0.237142857142857	0.724285714285714	0.008571428571429	0.001428571428571	0	0.001428571428571	0	0.001428571428571	0	0	0
Locus_145	scaffold_24:162347-165420	2	intergene		Yes	ms475517;ms475546;ms475554;ms475613	NA	No	NA	3074	422	21.784	396	0.057	-	UGGGUUUGGACUUUGUAAAUAGGCCU	20	0.509	25	N5	-1	0	0	0.007109004739336	0.002369668246446	0.018957345971564	0.018957345971564	0.037914691943128	0.061611374407583	0.234597156398104	0.417061611374408	0.172985781990521	0.02132701421801	0	0.004739336492891	0.002369668246446	0	0	0	0	0
Locus_1450	scaffold_382:251373-252430	2	intergene		Yes	ms72455	NA	No	NA	1058	334	17.242	13	0.024	-	UCCCUUGUAAACACUUCCAGAAAGU	59	0.332	25	N5	-1	0	0	0.008982035928144	0	0.005988023952096	0.005988023952096	0.01497005988024	0.026946107784431	0.095808383233533	0.514970059880239	0.284431137724551	0.035928143712575	0.002994011976048	0.002994011976048	0	0	0	0	0	0
Locus_1451	scaffold_382:326639-327762	0	gene	g26553.t1	No	NA	NA	No	NA	1124	1766	91.164	1766	0.001	-	UUAUAUGAUGAUAGGGGAUU	908	0.069	20	N5	-1	0	0	0.002265005662514	0.004530011325028	0.523782559456399	0.139864099660249	0.091732729331823	0.032842582106455	0.034541336353341	0.020385050962627	0.014722536806342	0.048131370328426	0.025481313703284	0.022083805209513	0.016987542468856	0.006795016987542	0.006228765571914	0.002831257078143	0.0039637599094	0.002831257078143
Locus_1452	scaffold_382:371651-373268	2	gene	g26554.t1	Yes	ms156653	NA	No	NA	1618	4826	249.126	2514	0.916	+	UCGUUAGUGUUAUUGUUUCCGUUGU	785	0.165	25	N5	-1	0	0	0.003315375051803	0.006837961044343	0.006423539162868	0.014711976792375	0.033153750518027	0.062163282221301	0.174264401160381	0.502486531288852	0.093659345213427	0.083506009117281	0.011189390799834	0.005594695399917	0.001036054703688	0.000828843762951	0.000621632822213	0	0.000207210940738	0
Locus_1453	scaffold_382:373550-378142	2	intergene		Yes	ms156629	Helitron-1_AN;Helitron-1_PGr;Helitron-1_PSt;Helitron-1_TMe;Helitron-2_PGr;Helitron-2_PSt;Helitron-3_PGr;Helitron-3_PTrit;Helitron-6B_PSt;Helitron-6_PSt	Yes	NA	4593	798	41.194	770	0.959	+	UUCCUUGAUCGAUGCUUACAGUGG	24	0.518	24	N5	-1	0	0	0.006265664160401	0.021303258145363	0.012531328320802	0.042606516290727	0.025062656641604	0.095238095238095	0.329573934837093	0.274436090225564	0.132832080200501	0.023809523809524	0.008771929824561	0.012531328320802	0.003759398496241	0.00125313283208	0.00250626566416	0.003759398496241	0.003759398496241	0
Locus_1454	scaffold_384:33674-39580	2	gene	g12707.t1;g12708.t1	Yes	ms30663;ms30761	NA	No	NA	5907	956	49.35	936	0.953	+	UUUUCCAGAUAUGUUAACUAAGAGUC	22	0.576	25	N5	-1	0	0	0.001046025104603	0.006276150627615	0.011506276150628	0.01255230125523	0.049163179916318	0.114016736401674	0.205020920502092	0.352510460251046	0.200836820083682	0.036610878661088	0.00836820083682	0.002092050209205	0	0	0	0	0	0
Locus_1455	scaffold_384:90773-95265	2	intergene		Yes	ms643708;ms643709;ms643742;ms643750	Copia-3_ADe-I;Copia-6_LBS-I	Yes	Locus_1040	4493	2167	111.864	1826	0.965	+	UCUCUUGAAGUUGAAUCUGAAGCCU	178	0.379	25	N5	-1	0	0	0.000461467466544	0.004153207198892	0.004614674665436	0.010613751730503	0.029533917858791	0.095523765574527	0.191508998615598	0.46931241347485	0.160590678357176	0.019843101061375	0.006460544531611	0.00507614213198	0.001384402399631	0	0.000461467466544	0.000461467466544	0	0
Locus_1456	scaffold_384:100705-106955	2	intergene		Yes	ms643710;ms643720;ms643729;ms643748	NA	No	NA	6251	605	31.231	580	0.944	+	UAGAAGUACUGCAGAUCCAAAGAGU	39	0.621	25	N5	-1	0	0	0.003305785123967	0.008264462809917	0.00495867768595	0.011570247933884	0.031404958677686	0.089256198347107	0.218181818181818	0.439669421487603	0.143801652892562	0.029752066115703	0.016528925619835	0	0	0.003305785123967	0	0	0	0
Locus_1457	scaffold_384:120367-121969	2	intergene		Yes	ms1009607	Gypsy-10_RO-I;Gypsy-12_RO-I;Gypsy-13_RO-I;Gypsy-15_RO-I;Gypsy-18_RO-I;Gypsy-1-I_RO;Gypsy-3_RO-I;Gypsy-3_Trm-I;Gypsy-7_ADe-I;Gypsy-8_RO-I	Yes	NA	1603	421	21.733	419	0.952	+	UAGGGUUGUAAUAAGAUGAAGUAGG	32	0.525	25	N5	-1	0	0	0.004750593824228	0.009501187648456	0.01187648456057	0.019002375296912	0.028503562945368	0.097387173396675	0.206650831353919	0.391923990498812	0.166270783847981	0.04750593824228	0.009501187648456	0.002375296912114	0	0	0.004750593824228	0	0	0
Locus_1458	scaffold_384:154819-156463	2	intergene		Yes	ms1372608;ms1372688	NA	No	NA	1645	251	12.957	232	0.948	+	UUUGAACAUGAACAUGAACCUGAGC	6	0.693	25	N5	-1	0	0	0	0	0.02390438247012	0.01195219123506	0.063745019920319	0.099601593625498	0.195219123505976	0.378486055776892	0.167330677290837	0.039840637450199	0.00796812749004	0.00796812749004	0	0.00398406374502	0	0	0	0
Locus_1459	scaffold_384:190165-191644	2	intergene		Yes	ms1372496;ms1372715;ms1372721	NA	No	NA	1480	353	18.222	218	0.926	+	AAUUUCCAAUUGAUUAGUCAACUAGU	23	0.499	25	N5	-1	0	0	0.002832861189802	0.002832861189802	0.014164305949009	0.005665722379603	0.048158640226629	0.070821529745043	0.172804532577904	0.390934844192635	0.240793201133144	0.028328611898017	0.008498583569405	0.008498583569405	0	0.002832861189802	0	0	0	0.002832861189802
Locus_146	scaffold_24:167982-169329	2	intergene		Yes	ms475607;ms475644	NA	No	NA	1348	262	13.525	188	0.011	-	UUUUUAUUGAUAUGCAUUAAGAAUG	29	0.435	25	N5	-1	0	0	0	0.00381679389313	0.00763358778626	0.00763358778626	0.038167938931298	0.099236641221374	0.217557251908397	0.480916030534351	0.103053435114504	0.026717557251908	0.00763358778626	0	0.00763358778626	0	0	0	0	0
Locus_1460	scaffold_384:198798-204055	2	intergene		Yes	ms1372440;ms1372539;ms1372635;ms1372715;ms1372716;ms1372740	NA	No	NA	5258	1965	101.436	1794	0.909	+	UCUAACAGAUAUAUAAACUCUGCCU	85	0.424	25	N5	-1	0	0	0.000508905852417	0.008651399491094	0.007124681933842	0.019338422391858	0.038167938931298	0.091603053435115	0.238676844783715	0.382188295165394	0.149618320610687	0.043765903307888	0.014249363867685	0.001526717557252	0.003562340966921	0.000508905852417	0.000508905852417	0	0	0
Locus_1461	scaffold_384:213459-215996	2	intergene		Yes	ms1372446;ms1372644	piggyBac-1_Mcir	Yes	NA	2538	1323	68.295	1276	0.924	+	UAAUCUGCUAAAAUCUAACUAGAAGC	63	0.416	25	N5	-1	0	0	0.000755857898715	0.017384731670446	0.010582010582011	0.013605442176871	0.028722600151172	0.076341647770219	0.198790627362056	0.396069538926682	0.218442932728647	0.026455026455027	0.006802721088435	0.00453514739229	0.000755857898715	0.000755857898715	0	0	0	0
Locus_1462	scaffold_384:217703-219320	2	intergene		Yes	ms1372447	hAT-1_MLP;hAT-1_PGr;hAT-1_PTrit;hAT-2_MLP;hAT-2_PGr;hAT-3_PTrit;hAT-4_PGr;hAT-5_PGr;hAT-7_PGr;hAT-9_PGr	Yes	NA	1618	483	24.933	190	0.983	+	UGCAAAUUGUCUUCUUCAUUAGUGCU	28	0.422	25	N5	-1	0	0	0	0.006211180124224	0.008281573498965	0.002070393374741	0.037267080745342	0.05175983436853	0.240165631469979	0.331262939958592	0.285714285714286	0.024844720496894	0.006211180124224	0.006211180124224	0	0	0	0	0	0
Locus_1463	scaffold_384:245994-248408	2	gene	g12712.t1	Yes	ms1372454;ms1372489;ms1372726	NA	No	NA	2415	2234	115.323	2076	0.036	-	UGACCUGAGCUAAGAAUUGUGAGACU	922	0.256	26	N5	-1	0	0	0.000447627573859	0.002685765443151	0.004923903312444	0.008057296329454	0.023276633840645	0.056848701880036	0.119964189794091	0.183974932855864	0.536257833482543	0.039838854073411	0.012533572068039	0.006714413607878	0.002238137869293	0.002238137869293	0	0	0	0
Locus_1464	scaffold_384:248644-249172	2	gene	g12712.t1	No	NA	NA	No	NA	529	281	14.506	249	0.032	-	UUGAUAAAUUUGUCCAUCCAUCAC	52	0.356	25	N11	-1	0	0	0	0.00355871886121	0.00711743772242	0.01423487544484	0.02491103202847	0.056939501779359	0.355871886120996	0.373665480427046	0.142348754448399	0.01067615658363	0.00355871886121	0.00355871886121	0.00355871886121	0	0	0	0	0
Locus_1465	scaffold_384:250034-250729	2	intergene		Yes	ms1372668	NA	No	NA	696	189	9.756	155	0.032	-	UAAUUUCAUAAACCUCAUUACUUGU	43	0.423	25	N11	-1	0	0	0	0.005291005291005	0.005291005291005	0.005291005291005	0.005291005291005	0.068783068783069	0.137566137566138	0.423280423280423	0.306878306878307	0.037037037037037	0.005291005291005	0	0	0	0	0	0	0
Locus_1466	scaffold_384:259267-262220	2	intergene		Yes	ms1372588;ms1372722	Gypsy-12_RO-I;Gypsy-13_RO-I;Gypsy-15_RO-I;Gypsy-18_RO-I;Gypsy-18_SCH-I;Gypsy-1_GDe-I;Gypsy-22_RO-I;Gypsy-2_PCR-I;Gypsy-4_CPu-I	Yes	NA	2954	2226	114.91	748	0.234	.	UAAAAUGAGAGAAACGUUGGGCCU	107	0.392	25	N5	-1	0	0	0.000898472596586	0.01392632524708	0.009883198562444	0.012578616352201	0.026504941599281	0.119946091644205	0.277178796046721	0.362982929020665	0.12848158131177	0.027403414195867	0.009883198562444	0.004492362982929	0.001347708894879	0.002246181491465	0.001347708894879	0.000449236298293	0	0.000449236298293
Locus_1467	scaffold_384:266372-267747	2	intergene		Yes	ms1372485;ms1372581;ms1427937;ms1427945	NA	No	NA	1376	555	28.65	321	0.036	-	UAUUGGAUGGCUAGAGGAUUUACCU	32	0.456	25	N5	-1	0	0	0	0.005405405405405	0.012612612612613	0.014414414414414	0.036036036036036	0.09009009009009	0.246846846846847	0.356756756756757	0.151351351351351	0.05045045045045	0.01981981981982	0.016216216216216	0	0	0	0	0	0
Locus_1468	scaffold_384:269244-271463	2	intergene		Yes	ms1372719;ms1427937;ms1427945	NA	No	NA	2220	522	26.946	352	0.033	-	UCCAUCAUCGUCAAUUGACAUAGU	54	0.466	25	N5	-1	0	0	0.001915708812261	0.005747126436782	0.007662835249042	0.019157088122605	0.030651340996169	0.088122605363985	0.24904214559387	0.348659003831418	0.208812260536398	0.032567049808429	0.001915708812261	0.001915708812261	0.001915708812261	0	0.001915708812261	0	0	0
Locus_1469	scaffold_384:302048-304525	2	intergene		Yes	ms348385;ms348398;ms348405;ms348427	NA	No	NA	2478	412	21.268	301	0.199	-	UGGCACCGGAUGAAAAUAGCGUGAA	43	0.527	25	N5	-1	0	0	0	0.014563106796117	0.004854368932039	0.026699029126214	0.029126213592233	0.063106796116505	0.264563106796116	0.422330097087379	0.114077669902913	0.050970873786408	0.004854368932039	0.004854368932039	0	0	0	0	0	0
Locus_147	scaffold_24:238689-243034	2	intergene		Yes	ms83318;ms83321;ms83322	Gypsy-10_RO-I;Gypsy-12_RO-I;Gypsy-13_RO-I;Gypsy-15_RO-I;Gypsy-18_RO-I;Gypsy-1-I_RO;Gypsy-2_SPDB-I;Gypsy-34_BG-I;Gypsy-3_Trm-I;Gypsy-4_Trm-I	Yes	NA	4346	651	33.606	388	0.091	-	UAUUGUUGGAAUUAUGUUUGGCCU	115	0.488	24	N5	-1	0	0	0.001536098310292	0.004608294930876	0.009216589861751	0.010752688172043	0.032258064516129	0.119815668202765	0.313364055299539	0.262672811059908	0.19047619047619	0.04147465437788	0.010752688172043	0.001536098310292	0.001536098310292	0	0	0	0	0
Locus_1470	scaffold_384:382180-384431	2	intergene		Yes	ms117178	Gypsy-13_RO-I;Gypsy-15_RO-I;Gypsy-18_RO-I;Gypsy-1-I_RO	Yes	NA	2252	398	20.545	60	0.437	.	UGAGAAACACUUUUGAACAAUGCCU	33	0.487	25	N5	-1	0	0	0	0	0.007537688442211	0.012562814070352	0.032663316582915	0.07286432160804	0.241206030150754	0.35427135678392	0.226130653266332	0.032663316582915	0.017587939698493	0	0.00251256281407	0	0	0	0	0
Locus_1471	scaffold_385:45679-46826	2	intergene		Yes	ms484315	NA	No	NA	1148	2283	117.852	579	0.073	-	UAUGUUGCAACGGAUAAGGCUGAUU	219	0.275	25	N5	-1	0	0	0.001752080595707	0.008760402978537	0.010074463425318	0.017958826106001	0.024529128339904	0.091984231274639	0.238282961016207	0.471747700394218	0.102496714848883	0.022339027595269	0.005256241787122	0.002190100744634	0.000876040297854	0.001314060446781	0	0	0.000438020148927	0
Locus_1472	scaffold_385:49775-50374	2	gene	g7080.t1	No	NA	NA	No	NA	600	2598	134.113	781	0.069	-	UGUUUCUCUCUUGAUUGUUACUGGU	253	0.211	25	N11	-1	0	0	0.005003849114704	0.003079291762895	0.011162432640493	0.014626635873749	0.02540415704388	0.059661277906082	0.287528868360277	0.410700538876059	0.150115473441109	0.019245573518091	0.005773672055427	0.00423402617398	0.003079291762895	0.000384911470362	0	0	0	0
Locus_1473	scaffold_385:269306-270438	2	intergene		Yes	ms1427989	NA	No	NA	1133	192	9.911	17	0.01	-	UUCUGUAGCUAGAGCCUCUGUACC	33	0.318	24	N5	-1	0	0	0	0	0.005208333333333	0.005208333333333	0.005208333333333	0.046875	0.416666666666667	0.307291666666667	0.15625	0.046875	0.005208333333333	0	0.005208333333333	0	0	0	0	0
Locus_1474	scaffold_385:378528-378709	0	intergene		No	NA	NA	No	Locus_1497	182	16472	850.311	16472	0.959	+	UCUGUCUCCACGACCUUCU	2836	0.02	20	N12	-1	0	0	0.002914035939777	0.191537153958232	0.197972316658572	0.036000485672657	0.022887323943662	0.02161243322001	0.017119961146188	0.023980087421078	0.043224866440019	0.052331228751821	0.099502185526955	0.155233122875182	0.105148130160272	0.014934434191355	0.007770762506071	0.003035454103934	0.001639145216124	0.003156872268091
Locus_1475	scaffold_386:251860-252951	2	gene	g8377.t1	No	NA	NA	No	NA	1092	1847	95.345	1847	0.915	+	UGGUAUUGCUUCAUCUGGAUAUGCU	133	0.287	25	N5	-1	0	0	0.001082837033027	0.006497022198159	0.02490525175961	0.021656740660531	0.041689225771521	0.095289658906335	0.28695181375203	0.407688142934488	0.087709799675149	0.016783974011911	0.006497022198159	0.002165674066053	0	0.000541418516513	0.000541418516513	0	0	0
Locus_1476	scaffold_387:221371-222857	2	gene	g22593.t1	Yes	ms773667;ms773677	NA	No	NA	1487	821	42.381	821	0.03	-	UGGACUCAACUUCGGAACAGCGCC	163	0.225	24	N5	-1	0	0	0.00121802679659	0.006090133982948	0.003654080389769	0.012180267965895	0.012180267965895	0.035322777101096	0.395858708891596	0.362971985383678	0.116930572472594	0.015834348355664	0.015834348355664	0.013398294762485	0.007308160779537	0	0.00121802679659	0	0	0
Locus_1477	scaffold_387:290921-291861	2	intergene		Yes	ms488780	NA	No	NA	941	433	22.352	89	0.896	+	UAUCAAGAACUAGUAGACCUUAUGU	23	0.483	25	N11	-1	0	0	0	0.006928406466513	0.011547344110855	0.018475750577367	0.039260969976905	0.062355658198614	0.173210161662818	0.387990762124711	0.207852193995381	0.069284064665127	0.013856812933025	0.002309468822171	0.004618937644342	0.002309468822171	0	0	0	0
Locus_1478	scaffold_387:376169-376734	2	intergene		Yes	ms534718;ms534723;ms534726	NA	No	NA	566	508	26.224	2	0.055	-	UCUAGAACUUUUUCGUCCUCGAGG	193	0.167	24	N11	-1	0	0	0	0.007874015748032	0.001968503937008	0.007874015748032	0.007874015748032	0.053149606299213	0.596456692913386	0.175196850393701	0.047244094488189	0.061023622047244	0.02755905511811	0.003937007874016	0.007874015748032	0.001968503937008	0	0	0	0
Locus_1479	scaffold_388:341470-349799	2	intergene		Yes	ms835064;ms835081	Gypsy-10_RO-I;Gypsy-12_RO-I;Gypsy-13_RO-I;Gypsy-15_RO-I;Gypsy-18_RO-I;Gypsy-1-I_RO;Gypsy-25_RO-I;Gypsy-2_SPDB-I;Gypsy-3_Trm-I;Gypsy-5_RO-I	Yes	Locus_43	8330	1142	58.952	528	0.903	+	UAUCAAUUUAUCCCAUUCUGUAUU	33	0.569	25	N5	-1	0	0	0.000875656742557	0.007005253940455	0.007005253940455	0.020140105078809	0.037653239929948	0.122591943957968	0.31260945709282	0.33800350262697	0.128721541155867	0.019264448336252	0.004378283712785	0	0.000875656742557	0	0	0.000875656742557	0	0
Locus_148	scaffold_24:245170-248165	2	intergene		Yes	ms83276	Helitron-1_TMe;Helitron-5_PGr	Yes	NA	2996	506	26.121	462	0.014	-	UCAAGCUUCUGUAGAGAUUGUGCCU	85	0.449	25	N5	-1	0	0	0	0	0.007905138339921	0.009881422924901	0.053359683794466	0.088932806324111	0.201581027667984	0.49802371541502	0.118577075098814	0.021739130434783	0	0	0	0	0	0	0	0
Locus_1480	scaffold_389:318284-320168	2	intergene		Yes	ms1228140	NA	No	NA	1885	404	20.855	50	0.983	+	UCGACCAUAUUUGAUUCGCUAUUG	22	0.547	25	N5	-1	0	0	0.002475247524752	0.002475247524752	0.004950495049505	0.00990099009901	0.037128712871287	0.091584158415842	0.297029702970297	0.386138613861386	0.150990099009901	0.017326732673267	0	0	0	0	0	0	0	0
Locus_1481	scaffold_390:48736-49722	2	gene	g11243.t1	No	NA	NA	No	NA	987	1782	91.99	1269	0.074	-	UAAUUCAUCCUCGUCGCUGCAACU	186	0.282	24	N11	-1	0	0	0.002244668911336	0.006734006734007	0.007295173961841	0.013468013468014	0.026936026936027	0.104377104377104	0.335016835016835	0.327160493827161	0.144781144781145	0.017396184062851	0.01010101010101	0.001122334455668	0.000561167227834	0.001122334455668	0.001122334455668	0.000561167227834	0	0
Locus_1482	scaffold_390:370431-372435	2	gene	g11264.t1	Yes	ms234431;ms234460;ms234482	NA	No	NA	2005	3208	165.602	1692	0.929	+	UCUUUCACGUGCUUUUUCGAAAUC	182	0.244	24	N5	-1	0	0	0.000623441396509	0.006546134663342	0.009039900249377	0.010598503740648	0.023690773067332	0.061720698254364	0.354426433915212	0.348503740648379	0.131546134663342	0.039900249376559	0.005299251870324	0.004675810473815	0.001870324189526	0.001246882793017	0.000311720698254	0	0	0
Locus_1483	scaffold_391:84550-85278	2	intergene		Yes	ms800898	NA	No	NA	729	749	38.665	1	0.984	+	UUUCAUCAUGUUCGAAUUCACUUU	115	0.278	24	N11	-1	0	0	0.002670226969292	0.001335113484646	0.006675567423231	0.006675567423231	0.016021361815754	0.096128170894526	0.36849132176235	0.331108144192256	0.126835781041389	0.024032042723632	0.013351134846462	0.006675567423231	0	0	0	0	0	0
Locus_1484	scaffold_391:85533-85808	2	intergene		Yes	ms800898	NA	No	NA	276	671	34.638	0	0.979	+	UGUUGAUGCUUGAGGGAUGGCACC	481	0.121	24	N11	-1	0	0	0	0	0.001490312965723	0.002980625931446	0.007451564828614	0.04769001490313	0.771982116244411	0.077496274217586	0.068554396423249	0.008941877794337	0.007451564828614	0.004470938897168	0	0.001490312965723	0	0	0	0
Locus_1485	scaffold_392:332339-333157	2	intergene		Yes	ms179186;ms179226	NA	No	NA	819	387	19.978	297	0.111	-	UAUUUUGAGUGUAUACGUUCUUGCA	34	0.537	25	N12	-1	0	0	0.012919896640827	0.002583979328165	0.010335917312662	0.028423772609819	0.0671834625323	0.051679586563308	0.260981912144703	0.395348837209302	0.116279069767442	0.031007751937985	0.018087855297158	0.002583979328165	0	0	0	0.002583979328165	0	0
Locus_1486	scaffold_393:10005-11613	2	intergene		Yes	ms1193830	NA	No	NA	1609	231	11.925	114	0.952	+	UAAAGAAUAGUUAUUAAGUUCAGCU	13	0.623	25	N5	-1	0	0	0	0	0	0.004329004329004	0.025974025974026	0.082251082251082	0.255411255411255	0.38961038961039	0.212121212121212	0.025974025974026	0.004329004329004	0	0	0	0	0	0	0
Locus_1487	scaffold_393:39468-43408	2	gene	g16990.t1	Yes	ms422019;ms422049	CRYPT1;hAT-1_Cglob;hAT-1_MLP;hAT-1_PGr;hAT-1_PSt;hAT-2_PGr;hAT-3_MLP;hAT-4_PGr;hAT-5_PGr;hAT-9_PGr	Yes	NA	3941	782	40.368	511	0.959	+	UAUUGGUUGCGACUGAAAAAGCCU	63	0.51	25	N5	-1	0	0	0.001278772378517	0.005115089514067	0.006393861892583	0.017902813299233	0.017902813299233	0.066496163682865	0.264705882352941	0.39769820971867	0.181585677749361	0.025575447570333	0.008951406649616	0.00383631713555	0.001278772378517	0.001278772378517	0	0	0	0
Locus_1488	scaffold_393:203234-209876	2	intergene		Yes	ms625221;ms625310	Gypsy-10_RO-I;Gypsy-12_RO-I;Gypsy-13_RO-I;Gypsy-14_PGr-I;Gypsy-15_RO-I;Gypsy-18_RO-I;Gypsy-1-I_RO;Gypsy-3_RO-I;Gypsy-8_RO-I;Gypsy-91_MLP-I	Yes	NA	6643	428	22.094	343	0.965	+	UUAUAGGUCUUCCAAUCAGUGUAUU	23	0.678	25	N5	-1	0	0	0	0.002336448598131	0.007009345794393	0.016355140186916	0.021028037383178	0.079439252336449	0.30607476635514	0.427570093457944	0.119158878504673	0.011682242990654	0.007009345794393	0.002336448598131	0	0	0	0	0	0
Locus_1489	scaffold_393:260168-263176	2	intergene		Yes	ms402236	NA	No	NA	3009	385	19.874	245	0.039	-	UAAGAUAGUAAGCUCUGUUAGCCU	56	0.569	25	N5	-1	0	0	0	0	0.005194805194805	0.01038961038961	0.028571428571429	0.072727272727273	0.309090909090909	0.348051948051948	0.181818181818182	0.031168831168831	0.002597402597403	0.002597402597403	0.005194805194805	0.002597402597403	0	0	0	0
Locus_149	scaffold_24:271083-273059	2	intergene		Yes	ms83324	Gypsy-10_RO-I;Gypsy-12_RO-I;Gypsy-13_RO-I;Gypsy-15_RO-I;Gypsy-18_RO-I;Gypsy-1-I_RO;Gypsy-3_RO-I;Gypsy-3_Trm-I;Gypsy-70_MLP-I;Gypsy-8_RO-I	Yes	NA	1977	393	20.287	389	0.031	-	UCUUCCGUCCAUUCAUAAGCUGUAUU	141	0.369	26	N5	-1	0	0	0.002544529262087	0	0.010178117048346	0.017811704834606	0.015267175572519	0.053435114503817	0.162849872773537	0.251908396946565	0.468193384223919	0.012722646310433	0.002544529262087	0	0.002544529262087	0	0	0	0	0
Locus_1490	scaffold_393:307902-309225	2	intergene		Yes	ms1261745	NA	No	NA	1324	381	19.668	57	0.995	+	UCUUCACUUGUAACUUGCUUGUUUU	91	0.273	25	N5	-1	0	0	0.002624671916011	0	0.002624671916011	0.007874015748032	0.023622047244095	0.097112860892389	0.233595800524934	0.401574803149606	0.215223097112861	0.013123359580053	0	0.002624671916011	0	0	0	0	0	0
Locus_1491	scaffold_394:57300-58179	2	intergene		Yes	ms842018	NA	No	NA	880	16320	842.464	16305	0.024	-	UCUCUUGUACUGCAAUAUCGUUAUC	5809	0.047	25	N11	-1	0	0	0.000919117647059	0.000735294117647	0.004411764705882	0.006188725490196	0.00968137254902	0.018872549019608	0.09828431372549	0.503186274509804	0.344975490196078	0.010416666666667	0.001348039215686	0.000735294117647	0.000183823529412	0	6.12745098039216E-05	0	0	0
Locus_1492	scaffold_394:139850-141285	2	intergene		Yes	ms564283	NA	No	NA	1436	4396	226.928	3419	0.08	-	UAAUUGGACAACCACGGACUAUCACC	374	0.141	25	N5	-1	0	0	0.000454959053685	0.005004549590537	0.00705186533212	0.010919017288444	0.029344858962693	0.062556869881711	0.240673339399454	0.304367606915378	0.238398544131028	0.088717015468608	0.00796178343949	0.002729754322111	0.000682438580528	0.000682438580528	0.000454959053685	0	0	0
Locus_1493	scaffold_394:396630-398972	2	gene	g12212.t1	Yes	ms504231;ms504307	NA	No	NA	2343	1183	61.068	1130	0.106	-	UUCGGACCACUUGGGAUUACAUUGU	438	0.22	25	N5	-1	0	0	0	0.001690617075232	0.002535925612849	0.00676246830093	0.021132713440406	0.054945054945055	0.31614539306847	0.482671174978867	0.07185122569738	0.019442096365173	0.014370245139476	0.00676246830093	0.001690617075232	0	0	0	0	0
Locus_1494	scaffold_395:93590-94525	2	intergene		Yes	ms1353778;ms1353832	I-4_AO;I-6_AO;MGR583;Tad1-10_BG;Tad1-17_BG;Tad1-22_BG;Tad1-23_BG;Tad1-36_BG;Tad1-57_BG;Tad1-7_PGr	Yes	NA	936	202	10.428	5	0.005	-	UAACUAAUCUUUCACAUCUAGUAUU	127	0.252	25	N11	-1	0	0	0	0.004950495049505	0.00990099009901	0.00990099009901	0	0.024752475247525	0.089108910891089	0.777227722772277	0.04950495049505	0.024752475247525	0.004950495049505	0.004950495049505	0	0	0	0	0	0
Locus_1495	scaffold_395:189294-192537	2	intergene		Yes	ms111555	NA	No	NA	3244	353	18.222	173	0.96	+	UAUCGGUACGAUCUUUUCUGUAUU	24	0.569	25	N5	-1	0	0	0.002832861189802	0.002832861189802	0	0.01699716713881	0.01699716713881	0.056657223796034	0.320113314447592	0.43342776203966	0.124645892351275	0.008498583569405	0.014164305949009	0	0.002832861189802	0	0	0	0	0
Locus_1496	scaffold_395:256888-262610	2	intergene		Yes	ms111534	Gypsy-10_RO-I;Gypsy-12_RO-I;Gypsy-13_RO-I;Gypsy-15_RO-I;Gypsy-18_RO-I;Gypsy-1-I_RO;Gypsy-29_ADe-I;Gypsy-3_RO-I;Gypsy-3_Trm-I;Gypsy-7_ADe-I	Yes	NA	5723	280	14.454	109	0.336	.	UCUGGGUCUGCGAGUAACUGUGGUCC	18	0.75	24	N5	1.9	0	0	0	0.003571428571429	0.014285714285714	0.014285714285714	0.028571428571429	0.078571428571429	0.335714285714286	0.289285714285714	0.203571428571429	0.028571428571429	0.003571428571429	0	0	0	0	0	0	0
Locus_1497	scaffold_395:311268-314596	2	intergene		Yes	ms1108027	NA	No	NA	3329	637	32.883	128	0.039	-	UCGGUGUAGAAUGCUUAAAGUCAG	44	0.524	24	N5	-1	0	0	0.001569858712716	0.007849293563579	0.006279434850863	0.015698587127159	0.061224489795918	0.081632653061225	0.32182103610675	0.30298273155416	0.17425431711146	0.021978021978022	0.003139717425432	0	0	0	0.001569858712716	0	0	0
Locus_1498	scaffold_396:47305-51158	2	intergene		Yes	ms407649;ms407657	Deceiver-1_CCO;I-2_CH;L1-1_OSp;Tad1-1B_PGr;Tad1-1_EP;Tad1-44_BG;Tad1-57_BG;Tad1-63C_BG;Ylli;Zorro	Yes	NA	3854	651	33.606	67	0.959	+	UGUUAGUCCAUCUGAGCCUGGAGCC	54	0.458	25	N5	-1	0	0	0.003072196620584	0.001536098310292	0.006144393241167	0.007680491551459	0.029185867895545	0.118279569892473	0.331797235023041	0.353302611367127	0.129032258064516	0.01689708141321	0.003072196620584	0	0	0	0	0	0	0
Locus_1499	scaffold_396:389708-391387	2	intergene		Yes	ms126940;ms126956	NA	No	NA	1680	4008	206.899	260	0.027	-	UUCUUCAUUUUUUUAUCGCUGUCCU	370	0.22	25	N5	-1	0	0	0.000998003992016	0.004241516966068	0.005988023952096	0.00748502994012	0.019710578842315	0.057634730538922	0.296157684630739	0.454341317365269	0.118013972055888	0.027944111776447	0.00374251497006	0.002245508982036	0.00124750499002	0	0.000249500998004	0	0	0
Locus_15	scaffold_1:478303-478571	2	intergene		Yes	ms1078507	NA	No	NA	269	264	13.628	22	0.038	-	UUUUUAUCUCUACUUUGGUUUGCAU	24	0.443	25	N11	-1	0	0	0	0.003787878787879	0.011363636363636	0.015151515151515	0.018939393939394	0.075757575757576	0.287878787878788	0.435606060606061	0.132575757575758	0.015151515151515	0	0	0.003787878787879	0	0	0	0	0
Locus_150	scaffold_24:275918-277848	2	intergene		Yes	ms83324;ms83362	Gypsy-10_RO-I;Gypsy-12_RO-I;Gypsy-13_RO-I;Gypsy-15_RO-I;Gypsy-18_RO-I;Gypsy-1-I_PPl;Gypsy-1-I_RO;Gypsy-25_RO-I;Gypsy-5_RO-I;Gypsy-8_RO-I	Yes	NA	1931	270	13.938	201	0.067	-	UCGGAUAAUAUAUAUUGCAGGCACC	32	0.493	25	N5	-1	0	0	0	0.003703703703704	0.011111111111111	0.022222222222222	0.062962962962963	0.077777777777778	0.214814814814815	0.366666666666667	0.222222222222222	0.007407407407407	0.007407407407407	0	0	0	0	0.003703703703704	0	0
Locus_1500	scaffold_396:398908-403018	2	intergene		Yes	ms126942;ms126957	Deceiver-1_CCO;L1-1_OSp;Tad1-19_BG;Tad1-1_EP;Tad1-20_BG;Tad1-21_BG;Tad1-22_BG;Tad1-2_PTrit;Ylli;Zorro	Yes	NA	4111	3177	164.002	541	0.049	-	UUGUCUGUAUUUCAUUUGGGCACC	125	0.355	25	N5	-1	0	0	0.000629524708845	0.005665722379603	0.010072395341517	0.00912810827825	0.033364809568776	0.101353478124016	0.327982373308152	0.364809568775574	0.13314447592068	0.008498583569405	0.003462385898647	0.00125904941769	0.000314762354422	0	0.000314762354422	0	0	0
Locus_1501	scaffold_396:420114-422373	2	intergene		Yes	ms126911;ms126937	GORPI;Gypsy-12_RO-I;Gypsy-13_RO-I;Gypsy-15_RO-I;Gypsy-17_MLP-I;Gypsy-18_RO-I;Gypsy-1-I_RO;Gypsy-43_BG-I;Gypsy-4_PSH-I;Gypsy-82_MLP-I	Yes	NA	2260	309	15.951	87	0.981	+	UUCCUGGAACUGGUCUUGUGCUCUU	26	0.434	25	N5	-1	0	0	0	0.003236245954693	0.006472491909385	0.016181229773463	0.016181229773463	0.084142394822007	0.213592233009709	0.466019417475728	0.187702265372168	0.006472491909385	0	0	0	0	0	0	0	0
Locus_1502	scaffold_396:423786-425572	2	intergene		Yes	ms126937	NA	No	NA	1787	303	15.641	37	0.983	+	UUUAUCGAAGUAGAGCCAGGCACGG	54	0.386	25	N5	-1	0	0	0	0.003300330033003	0.006600660066007	0.003300330033003	0.02970297029703	0.089108910891089	0.323432343234323	0.445544554455446	0.072607260726073	0.023102310231023	0	0.003300330033003	0	0	0	0	0	0
Locus_1503	scaffold_396:433700-433968	2	intergene		Yes	ms126950	NA	No	NA	269	473	24.417	43	0.869	+	UCGACGAGAUUGUUUAAACUUGGGU	72	0.281	25	N11	-1	0	0	0.002114164904863	0.002114164904863	0.010570824524313	0.00845665961945	0.019027484143763	0.109936575052854	0.247357293868922	0.363636363636364	0.093023255813954	0.112050739957717	0.019027484143763	0.00845665961945	0.004228329809725	0	0	0	0	0
Locus_1504	scaffold_398:33156-35920	2	gene	g21374.t1	Yes	ms930919;ms930934;ms930935	NA	No	NA	2765	2265	116.923	1841	0.953	+	UGUUCAUCACUUUCAGACCAGUACU	120	0.319	25	N5	-1	0	0	0.000883002207506	0.002207505518764	0.003090507726269	0.017218543046358	0.02075055187638	0.041942604856512	0.181015452538631	0.483885209713024	0.192494481236203	0.041501103752759	0.009713024282561	0.003090507726269	0.001324503311258	0.000441501103753	0	0.000441501103753	0	0
Locus_1505	scaffold_399:72732-74107	2	intergene		Yes	ms1380966	NA	No	NA	1376	2084	107.579	1972	0.918	+	ACGAUCCUUUCUUGCUUUAACCUGG	95	0.292	25	N5	-1	0	0	0.002879078694818	0.006238003838772	0.008157389635317	0.016314779270633	0.032629558541267	0.084452975047985	0.236084452975048	0.333973128598848	0.210172744721689	0.045585412667946	0.009117082533589	0.004318618042226	0.005758157389635	0.001919385796545	0.001439539347409	0.000959692898273	0	0
Locus_1506	scaffold_399:114547-117350	2	intergene		Yes	ms1337139	CcNgaro3;Copia-3_ADe-I;Copia-6_LBS-I;DIRS-1_PGr-I;DIRS-2_MLP-I;DIRS-2_PGr-I;DIRS-2_PTrit;DIRS-3_PGr-I;DIRS-4_PGr;Gypsy-33_ADe-I	Yes	NA	2804	355	18.326	201	0.986	+	UUUCGUAUCGUUUGAUUAUAGCCU	94	0.521	24	N5	-1	0	0	0	0.005633802816901	0.011267605633803	0.019718309859155	0.016901408450704	0.092957746478873	0.4	0.28169014084507	0.140845070422535	0.019718309859155	0.005633802816901	0.002816901408451	0	0	0	0	0	0.002816901408451
Locus_1507	scaffold_399:145400-147943	2	intergene		Yes	ms1337068	NA	No	NA	2544	1695	87.499	445	0.988	+	UACUUCUUUCAAUCUCUUUUGUACU	190	0.277	25	N5	-1	0	0	0.0023598820059	0	0.005899705014749	0.005899705014749	0.012389380530974	0.113274336283186	0.269616519174041	0.387610619469027	0.175811209439528	0.021828908554572	0.00353982300885	0.000589970501475	0.000589970501475	0.000589970501475	0	0	0	0
Locus_1508	scaffold_399:151784-152857	2	intergene		Yes	ms1337065;ms1337108	NA	No	NA	1074	372	19.203	213	0.981	+	UUCCGUUUGACAGUAGCACCUGCAGG	45	0.355	25	N5	-1	0	0	0	0	0.002688172043011	0.013440860215054	0.010752688172043	0.064516129032258	0.282258064516129	0.403225806451613	0.185483870967742	0.029569892473118	0.008064516129032	0	0	0	0	0	0	0
Locus_1509	scaffold_399:164485-166070	2	intergene		Yes	ms1337128	NA	No	NA	1586	394	20.339	223	0.939	+	UUUGAAGAACUCGAGUAUCAGUAAU	28	0.533	25	N5	-1	0	0	0.00507614213198	0.00507614213198	0.022842639593909	0.025380710659899	0.081218274111675	0.071065989847716	0.225888324873096	0.279187817258883	0.256345177664975	0.027918781725888	0	0	0	0	0	0	0	0
Locus_151	scaffold_24:287168-288591	2	intergene		Yes	ms1165948;ms1165953	NA	No	Locus_1853	1424	5943	306.787	541	0.71	.	UGACGGAUUACGCCUUUUCUGGUC	238	0.232	24	N5	15.7	0	0	0.008413259296652	0.022042739357227	0.024230186774356	0.045768130573784	0.070839643277806	0.114420326434461	0.255931347804139	0.233047282517247	0.113074204946996	0.06882046104661	0.019350496382299	0.008244994110718	0.006730607437321	0.002523977788995	0.002860508160862	0.002187447417129	0.000673060743732	0.000841325929665
Locus_1510	scaffold_399:396020-398590	2	intergene		Yes	ms749896;ms749936;ms749937	Gypsy-1_ADJ-I;Gypsy-1_Trm-I;Gypsy-2_Trm-I;Gypsy-34_BG-I;Gypsy-42_BG-I;Gypsy-49_BG-I;Gypsy-57_BG-I;Gypsy-63_BG-I;Gypsy-6_Trm-I;TCN1-I	Yes	NA	2571	477	24.623	271	0.906	+	UGGCCAGACUUAAGUAGGACUUAUC	187	0.358	25	N5	-1	0	0	0.0041928721174	0.006289308176101	0.006289308176101	0.006289308176101	0.037735849056604	0.079664570230608	0.224318658280922	0.542976939203354	0.067085953878407	0.010482180293501	0.010482180293501	0.0041928721174	0	0	0	0	0	0
Locus_1511	scaffold_399:432164-433330	2	gene	g1067.t1	No	NA	NA	No	NA	1167	841	43.414	429	0.985	+	UUUCUUUCAGUACUUGCAUCUAUGU	121	0.247	25	N5	-1	0	0	0.001189060642093	0.004756242568371	0.004756242568371	0.004756242568371	0.010701545778835	0.042806183115339	0.255648038049941	0.485136741973841	0.160523186682521	0.016646848989299	0.009512485136742	0.001189060642093	0.001189060642093	0	0	0	0.001189060642093	0
Locus_1512	scaffold_400:61901-62277	2	intergene		Yes	ms937244	NA	No	NA	377	315	16.261	8	0.035	-	UACUCCCAACUAGGGUCGUAGUACU	193	0.213	25	N11	-1	0	0	0	0	0.012698412698413	0	0.019047619047619	0.031746031746032	0.13015873015873	0.758730158730159	0.034920634920635	0.00952380952381	0	0.003174603174603	0	0	0	0	0	0
Locus_1513	scaffold_400:252300-252769	2	intergene		Yes	ms790880	NA	No	NA	470	231	11.925	13	0.991	+	UAUUUUCUUUUGUACUAGUUCUAUGU	55	0.251	24	N11	-1	0	0	0.004329004329004	0	0.008658008658009	0.017316017316017	0.012987012987013	0.021645021645022	0.385281385281385	0.164502164502165	0.363636363636364	0.017316017316017	0	0.004329004329004	0	0	0	0	0	0
Locus_1514	scaffold_400:277900-280736	2	intergene		Yes	ms702563	Merlin-1_Roryzae;Merlin-2_Roryzae;Merlin-3_Roryzae;Merlin-4_Roryzae;Merlin-5_ROr	Yes	NA	2837	302	15.59	146	0.871	+	UUGACAUAUAGGACAUUCGAUAAUU	10	0.642	24	N5	-1	0	0	0.003311258278146	0.013245033112583	0.013245033112583	0.013245033112583	0.049668874172185	0.09271523178808	0.344370860927152	0.317880794701987	0.109271523178808	0.029801324503311	0.009933774834437	0.003311258278146	0	0	0	0	0	0
Locus_1515	scaffold_400:287176-291650	2	gene	g6963.t1;g6964.t1	Yes	ms300971;ms300994;ms301038	Gypsy-17_PGr-I	Yes	NA	4475	465	24.004	146	0.983	+	UGAAUAUAUCAUAUCGUGCUUGGUC	29	0.551	25	N5	-1	0	0	0.006451612903226	0.004301075268817	0.01505376344086	0.012903225806452	0.025806451612903	0.043010752688172	0.217204301075269	0.462365591397849	0.189247311827957	0.012903225806452	0.008602150537634	0.002150537634409	0	0	0	0	0	0
Locus_1516	scaffold_401:119469-120246	2	intergene		Yes	ms68664;ms68692	NA	No	NA	778	294	15.177	273	0.966	+	UCUCUAAGAACUCUCCAGAAUUGAG	12	0.565	25	N11	-1	0	0	0.003401360544218	0.013605442176871	0.003401360544218	0.017006802721088	0.040816326530612	0.105442176870748	0.23469387755102	0.340136054421769	0.180272108843537	0.051020408163265	0.010204081632653	0	0	0	0	0	0	0
Locus_1517	scaffold_401:120461-121648	2	intergene		Yes	ms68664;ms68848	NA	No	NA	1188	524	27.05	494	0.971	+	UGGCAGACUUGGCAGAAUUCUCAGG	108	0.292	25	N5	-1	0	0	0.001908396946565	0.00381679389313	0.00763358778626	0.005725190839695	0.022900763358779	0.099236641221374	0.16412213740458	0.509541984732824	0.16412213740458	0.011450381679389	0.001908396946565	0.005725190839695	0.001908396946565	0	0	0	0	0
Locus_1518	scaffold_401:128015-130801	2	intergene		Yes	ms68635;ms68826	NA	No	NA	2787	685	35.361	664	0.98	+	UAAUGUCAGGCCUGGGAAUCUUAAA	129	0.359	25	N5	-1	0	0	0.002919708029197	0.004379562043796	0.011678832116788	0.021897810218978	0.018978102189781	0.077372262773723	0.186861313868613	0.436496350364963	0.195620437956204	0.027737226277372	0.013138686131387	0.001459854014599	0.001459854014599	0	0	0	0	0
Locus_1519	scaffold_401:144500-145182	2	intergene		Yes	ms68695;ms68887	NA	No	NA	683	425	21.939	283	0.955	+	UCUGAUCUUUUCUUCCUACGCGUACU	48	0.421	25	N11	-1	0	0	0	0.002352941176471	0.007058823529412	0.018823529411765	0.028235294117647	0.075294117647059	0.296470588235294	0.348235294117647	0.181176470588235	0.025882352941177	0.004705882352941	0.002352941176471	0	0.007058823529412	0.002352941176471	0	0	0
Locus_152	scaffold_24:591522-592795	2	intergene		Yes	ms1000488	NA	No	NA	1274	2087	107.734	711	0.957	+	UUAGAGGAACAGUUGUCUUUGAUGC	230	0.248	24	N5	-1	0	0	0.003833253473886	0.002395783421179	0.007187350263536	0.009583133684715	0.033061811212266	0.08672735984667	0.374221370388117	0.367034020124581	0.101102060373742	0.013416387158601	0.000479156684236	0.000958313368471	0	0	0	0	0	0
Locus_1520	scaffold_403:60031-66447	2	intergene		Yes	ms603804	Gypsy-10_RO-I;Gypsy-12_RO-I;Gypsy-13_RO-I;Gypsy-15_RO-I;Gypsy-18_RO-I;Gypsy-1-I_RO;Gypsy-25_RO-I;Gypsy-3_RO-I;Gypsy-3_Trm-I;Gypsy-8_RO-I	Yes	Locus_486	6417	536	27.669	280	0.935	+	UUCAUUGAAGUAGAGCCAGGCACAG	30	0.642	25	N5	-1	0	0	0.001865671641791	0	0.001865671641791	0.014925373134328	0.03544776119403	0.102611940298507	0.270522388059701	0.39365671641791	0.152985074626866	0.022388059701493	0	0.003731343283582	0	0	0	0	0	0
Locus_1521	scaffold_403:163809-164317	2	intergene		Yes	ms272169	NA	No	NA	509	785	40.523	16	0.041	-	UGAAAACAAUCGUCGUAUAGUGGGU	200	0.112	25	N11	-1	0	0	0	0.001273885350318	0.007643312101911	0.011464968152866	0.011464968152866	0.05859872611465	0.296815286624204	0.382165605095541	0.224203821656051	0.003821656050955	0.002547770700637	0	0	0	0	0	0	0
Locus_1522	scaffold_404:176-1590	2	intergene		Yes	ms1318741	NA	No	NA	1415	302	15.59	17	0.407	.	UGGCUUACUAGUCUCGAGCAUGAGC	29	0.533	25	N5	-1	0	0	0	0	0.006622516556291	0	0.02317880794702	0.112582781456954	0.241721854304636	0.413907284768212	0.142384105960265	0.039735099337748	0.016556291390729	0	0	0	0	0	0.003311258278146	0
Locus_1523	scaffold_404:404389-405665	2	intergene		Yes	ms518381;ms518484	NA	No	NA	1277	3943	203.544	3933	0.928	+	UCCGUCGUUGUUGAAUGCUUGGCCC	1117	0.148	25	N5	-1	0	0	0.000253613999493	0.004818665990363	0.005325893989348	0.020289119959422	0.021303575957393	0.074308901851382	0.164849099670302	0.546791782906416	0.141516611716967	0.017752979964494	0.001775297996449	0.000253613999493	0.000507227998986	0	0.000253613999493	0	0	0
Locus_1524	scaffold_404:428257-428351	0	intergene		No	NA	NA	No	NA	95	6748	348.342	6748	1	+	UUACAUGAUGAUUAAGGCA	3760	0.02	19	N12	-1	0	0	0.000592768227623	0.563574392412567	0.062833432128038	0.063870776526378	0.056609365737996	0.046976882039123	0.068168346176645	0.017931238885596	0.015560165975104	0.022377000592768	0.010225251926497	0.018227622999407	0.039715471250741	0.008002371072911	0.000740960284529	0.000889152341434	0.003556609365738	0.000148192056906
Locus_1525	scaffold_405:4571-5117	2	intergene		No	NA	NA	No	NA	547	762	39.336	54	0.051	-	UACAUGUCGACGUUAACUAUGGGCA	380	0.143	25	N11	-1	0	0	0	0.003937007874016	0.003937007874016	0.010498687664042	0.009186351706037	0.061679790026247	0.213910761154856	0.601049868766404	0.064304461942257	0.011811023622047	0.005249343832021	0.002624671916011	0.006561679790026	0.002624671916011	0	0	0.002624671916011	0
Locus_1526	scaffold_405:154517-154911	2	intergene		Yes	ms1247379	NA	No	NA	395	350	18.068	3	0	-	UCGAGGACAUGUACAAAUAGCUGAUA	159	0.134	26	N11	-1	0	0	0.002857142857143	0.005714285714286	0.008571428571429	0.005714285714286	0.011428571428571	0.04	0.16	0.245714285714286	0.5	0.008571428571429	0.008571428571429	0.002857142857143	0	0	0	0	0	0
Locus_1527	scaffold_405:205229-209785	2	gene	g6877.t1;g6877.t1.1.5ab8ba1a;g6878.t1	Yes	ms669234;ms669243	NA	No	NA	4557	1587	81.923	1581	0.94	+	UCCAUCUGCGCAUACUUGUUCAAGAU	81	0.339	25	N5	-1	0	0	0.003150598613737	0.006931316950221	0.014492753623188	0.020163831127914	0.033396345305608	0.073724007561437	0.224952741020794	0.325141776937618	0.222432262129805	0.039067422810334	0.018273471959672	0.007561436672968	0.005040957781979	0.002520478890989	0.000630119722747	0.001260239445495	0.001260239445495	0
Locus_1528	scaffold_405:211407-212406	2	intergene		Yes	ms669235	NA	No	NA	1000	237	12.234	199	0.059	-	UAUGAGCCUGAAAAGAAUUCCAGAU	17	0.54	25	N11	-1	0	0	0.0042194092827	0.0042194092827	0.016877637130802	0.012658227848101	0.029535864978903	0.054852320675106	0.147679324894515	0.337552742616034	0.185654008438819	0.126582278481013	0.037974683544304	0.0042194092827	0.029535864978903	0	0	0.008438818565401	0	0
Locus_1529	scaffold_405:342330-343588	2	intergene		Yes	ms910832	NA	No	NA	1259	16882	871.475	16326	0.912	+	UAUUUCCUACUUGUUGUGCAUAUUG	4828	0.088	25	N5	-1	0	0	0.00278403032816	0.004501836275323	0.010129131619476	0.021028314180784	0.031572088615093	0.070607747897169	0.212711764009004	0.496979030920507	0.10158748963393	0.024937803577775	0.00983295818031	0.007522805354816	0.00278403032816	0.001421632507997	0.000533112190499	0.000473877502666	0.000473877502666	0.000118469375666
Locus_153	scaffold_25:64002-67560	2	intergene		Yes	ms1186155;ms1418736	Helitron-1_AN;Helitron-1_PGr;Helitron-1_PTrit;Helitron-1_ROr;Helitron-1_SLL;Helitron-1_TMe;Helitron-2_PGr;Helitron-5_PGr;Helitron-6_PGr;Helitron-7_PGr	Yes	NA	3559	2615	134.99	520	0.036	-	UACCGGAUCUAAGAGUUGACCCU	218	0.225	25	N5	-1	0	0	0.00038240917782	0.002676864244742	0.003059273422562	0.007648183556405	0.021414913957935	0.215678776290631	0.258508604206501	0.393116634799235	0.091778202676864	0.004971319311663	0.000764818355641	0	0	0	0	0	0	0
Locus_1530	scaffold_405:345556-348598	2	gene	g6884.t1	No	NA	NA	No	NA	3043	3487	180.004	3245	0.04	-	UAUCCGUCCAAACACUUCUAGCUUC	148	0.284	25	N5	-1	0	0	0.001720676799541	0.004875250932033	0.010324060797247	0.01433897332951	0.034987094924003	0.123601950100373	0.236019501003728	0.352451964439346	0.185833094350445	0.023802695726986	0.005735589331804	0.002007456266131	0.002581015199312	0.000860338399771	0.000860338399771	0	0	0
Locus_1531	scaffold_406:401836-401923	0	intergene		Yes	ms121690;ms121728	NA	No	NA	88	202	10.428	1	0.995	+	GUUUCCGCCAGAAGGCACCA	199	0.02	20	N13	-1	0	0	0	0	0.985148514851485	0.004950495049505	0	0.004950495049505	0	0	0	0.004950495049505	0	0	0	0	0	0	0	0
Locus_1532	scaffold_407:324902-326297	2	intergene		Yes	ms909038;ms909039	NA	No	NA	1396	3053	157.601	412	0.023	-	UCCCUGGCUGAGUCUGGCGGGCCU	621	0.138	24	N5	-1	0	0	0.000655093350802	0.003603013429414	0.00786112020963	0.004585653455617	0.019652800524075	0.114313789715034	0.365214543072388	0.273829020635441	0.197183098591549	0.008843760235834	0.001965280052407	0.000982640026204	0.000655093350802	0.000655093350802	0	0	0	0
Locus_1533	scaffold_407:330651-332278	2	intergene		Yes	ms1428907	NA	No	NA	1628	297	15.332	84	0.024	-	UAUGACGAGUUGUAGUAUUGGAUA	16	0.512	25	N5	-1	0	0	0	0.006734006734007	0.003367003367003	0	0.026936026936027	0.04040404040404	0.28956228956229	0.400673400673401	0.185185185185185	0.04040404040404	0.003367003367003	0.003367003367003	0	0	0	0	0	0
Locus_1534	scaffold_407:332814-333853	2	intergene		Yes	ms1428907;ms909041	NA	No	NA	1040	777	40.11	179	0.026	-	UGUUAUGUAGUUGCUGUAGUUCAG	116	0.227	24	N5	-1	0	0	0.005148005148005	0.005148005148005	0.005148005148005	0.01029601029601	0.011583011583012	0.091377091377091	0.505791505791506	0.277992277992278	0.075933075933076	0.009009009009009	0.002574002574003	0	0	0	0	0	0	0
Locus_1535	scaffold_409:79211-81391	2	gene	g2642.t1	Yes	ms390629;ms390688	NA	No	NA	2181	2763	142.63	2690	0.026	-	UCUGCUCCAUCACUUCCCAGCUACG	140	0.225	25	N5	-1	0	0	0.000361925443359	0.006152732537097	0.007238508867173	0.007600434310532	0.020991675714803	0.051393412956931	0.285559174809989	0.370611653999276	0.223307998552298	0.019905899384727	0.004705030763663	0.001447701773435	0	0.000361925443359	0.000361925443359	0	0	0
Locus_1536	scaffold_410:152848-154429	2	gene	g16409.t1	No	NA	NA	No	Locus_956	1582	30668	1583.13	30583	0.932	+	UGUGGAGACGAGACCAAGAAAUGCC	2307	0.06	25	N5	-1	0	0	0.003032476848833	0.005706273640277	0.006586670144776	0.008836572322942	0.016107995304552	0.068149210903874	0.261216903612886	0.445871918612234	0.152895526281466	0.019596974044607	0.007140993869832	0.001956436676666	0.001336898395722	0.000913003782444	0.000260858223555	0.000228250945611	0.000130429111778	3.26072779444372E-05
Locus_1537	scaffold_410:156310-157644	2	intergene		Yes	ms100324	NA	No	NA	1335	2417	124.769	2413	0.969	+	UCAUAUUUGUCGCCAUCCUGAUAUU	187	0.238	25	N5	-1	0	0	0.004964832436905	0.002068680182044	0.007860984691767	0.010343400910219	0.027306578402979	0.046752172114191	0.192387256930079	0.489863467107985	0.173355399255275	0.035995035167563	0.005378568473314	0.002896152254861	0.000413736036409	0	0	0	0	0.000413736036409
Locus_1538	scaffold_410:435966-436491	0	gene	g16421.t1	No	NA	NA	No	NA	526	2245	115.89	2245	0.999	+	UAGAAUGAUGAUCAAAAAAAAAU	1124	0.045	23	N11	-1	0	0	0.001336302895323	0.00890868596882	0.01380846325167	0.103786191536748	0.105122494432071	0.50913140311804	0.085968819599109	0.053897550111359	0.005790645879733	0.030734966592428	0.007572383073497	0.021380846325167	0.008463251670379	0.017371937639198	0.012917594654788	0.008017817371938	0.004899777282851	0.000890868596882
Locus_1539	scaffold_411:338877-339032	0	intergene		No	NA	NA	No	NA	156	1564	80.736	82	0.022	-	CGGUGUAUUGAAAUCUGAUAGAGA	260	0.171	24	N14	-1	0	0	0.005115089514067	0.005754475703325	0.031969309462916	0.029411764705882	0.04156010230179	0.034526854219949	0.202046035805627	0.187979539641944	0.132352941176471	0.058184143222506	0.044117647058824	0.043478260869565	0.049872122762148	0.031329923273657	0.014066496163683	0.025575447570333	0.008951406649616	0.053708439897698
Locus_154	scaffold_25:67801-68930	2	intergene		Yes	ms1418736	Helitron-1_AN;Helitron-1N1_SLL;Helitron-1_PTrit;Helitron-1_SLL;Helitron-1_TMe;Helitron-2_PTrit;Helitron-5_PGr;Helitron-6_PGr;Helitron-6_PSt;Helitron-9_PGr	Yes	NA	1130	350	18.068	26	0.026	-	UGCAAAUCUAUUCAUCAUUGGUGCU	119	0.286	25	N5	-1	0	0	0	0	0.002857142857143	0.002857142857143	0.011428571428571	0.06	0.237142857142857	0.605714285714286	0.071428571428571	0.008571428571429	0	0	0	0	0	0	0	0
Locus_1540	scaffold_412:143219-143516	2	intergene		Yes	ms260728;ms260793	NA	No	NA	298	449	23.178	4	0.964	+	UGAAACGUAGACCUGUUCCGCGG	100	0.216	24	N11	-1	0	0	0.002227171492205	0	0.006681514476615	0.00890868596882	0.069042316258352	0.285077951002227	0.302895322939866	0.22271714922049	0.084632516703786	0.011135857461025	0.006681514476615	0	0	0	0	0	0	0
Locus_1541	scaffold_412:310706-312052	2	gene	g13014.t1;g13014.t2	Yes	ms309223;ms309276	NA	No	NA	1347	6744	348.136	2636	0.089	-	UAAGAUCAAGAGUGUUAAAACGACU	1407	0.108	25	N5	-1	0	0	0.002224199288256	0.001927639383155	0.005782918149466	0.009934756820878	0.026393831553974	0.063463819691578	0.212633451957295	0.445284697508897	0.140272835112693	0.074733096085409	0.008007117437722	0.004151838671412	0.004448398576512	0.000741399762752	0	0	0	0
Locus_1542	scaffold_413:156261-157701	2	gene	g1953.t1	Yes	ms340665;ms340711	NA	No	Locus_1925	1441	360	18.584	315	0.953	+	UCGGAAGUUGAAUCGUUCCAUCAC	24	0.414	25	N5	-1	0	0	0.002777777777778	0	0.005555555555556	0.027777777777778	0.011111111111111	0.091666666666667	0.338888888888889	0.397222222222222	0.102777777777778	0.008333333333333	0.008333333333333	0.005555555555556	0	0	0	0	0	0
Locus_1543	scaffold_413:302503-304994	2	gene	g1963.t1	Yes	ms477484;ms477522;ms477529	Mariner-2_BG;Mariner-3a_AN;Mariner-3_AN;Mariner-3_PSt;Mariner-6_MLP;Mariner-7_AF	Yes	NA	2492	5141	265.387	4832	0.946	+	ACUGGAAAAUAUUCUAACCCUUGAACC	391	0.212	25	N5	-1	0	0	0.002917720287882	0.005251896518187	0.006613499319199	0.012254425209103	0.016728262983855	0.069830772223303	0.225637035596188	0.40420151721455	0.148414705310251	0.094339622641509	0.009920248978798	0.001750632172729	0.00155611748687	0.000583544057576	0	0	0	0
Locus_1544	scaffold_414:269574-269697	0	intergene		No	NA	5SrRNA_AN	Yes	NA	124	4349	224.502	1	0	-	AAUACUGGGUGCUGUAACUUU	749	0.007	21	N11	-1	0	0	0	0.11060013796275	0.143941135893309	0.17383306507243	0.098183490457577	0.030581742929409	0.010807082087836	0.06323292710968	0.072890319613704	0.119107840882962	0.052655782938607	0.003449068751437	0.078638767532766	0.030121867095884	0.008047827086687	0.001149689583812	0.001609565417337	0.001149689583812
Locus_1545	scaffold_414:270405-270874	2	intergene		Yes	ms701227;ms701266	NA	No	NA	470	192	9.911	43	0.76	.	UCAUUUGUUGACGGAUUACGCCU	32	0.344	23	N6	-1	0	0	0.005208333333333	0	0.005208333333333	0.072916666666667	0.067708333333333	0.28125	0.25	0.21875	0.026041666666667	0.052083333333333	0.010416666666667	0.005208333333333	0	0	0.005208333333333	0	0	0
Locus_1546	scaffold_414:310124-312480	2	gene	g24481.t1	Yes	ms1370025;ms1370115;ms1370132	NA	No	NA	2357	636	32.831	381	0.945	+	UGAAGCGGUACAACGAUCUGGAGU	68	0.498	24	N5	-1	0	0	0.001572327044025	0.011006289308176	0.009433962264151	0.012578616352201	0.037735849056604	0.132075471698113	0.311320754716981	0.257861635220126	0.179245283018868	0.037735849056604	0.00314465408805	0.004716981132075	0.001572327044025	0	0	0	0	0
Locus_1547	scaffold_414:402857-403828	2	intergene		Yes	ms849859	Gypsy-10_RO-I;Gypsy-12_RO-I;Gypsy-13_RO-I;Gypsy-15_RO-I;Gypsy-18_RO-I;Gypsy-1-I_RO;Gypsy-25_RO-I;Gypsy-3_RO-I;Gypsy-5_RO-I;Gypsy-8_RO-I	Yes	NA	972	279	14.402	24	0.692	.	UAAGAGGACAGCCGGUAUGUGUA	14	0.502	25	N6	-1	0	0	0	0.014336917562724	0.007168458781362	0.014336917562724	0.028673835125448	0.132616487455197	0.268817204301075	0.336917562724014	0.150537634408602	0.028673835125448	0.007168458781362	0.010752688172043	0	0	0	0	0	0
Locus_1548	scaffold_416:222565-223990	2	gene	g5109.t1	Yes	ms173269	NA	No	NA	1426	217	11.202	114	0.507	.	UUAAGUUUCGUACCGUUCUAUGCCU	22	0.553	25	N5	-1	0	0	0	0	0.009216589861751	0.013824884792627	0.046082949308756	0.15668202764977	0.202764976958525	0.36405529953917	0.175115207373272	0.018433179723502	0.004608294930876	0.009216589861751	0	0	0	0	0	0
Locus_1549	scaffold_416:226979-228578	2	gene	g5110.t1	No	NA	NA	No	NA	1600	29539	1524.85	29345	0.066	-	UAAAUUCGGAAGCGCUGUAGCAGG	11620	0.06	24	N5	-1	0	0	0.001489556179965	0.003825451098548	0.00616134601713	0.008869629980703	0.024679237618064	0.171637496191476	0.518737939672975	0.165848539219337	0.069975286908832	0.015775754087816	0.006872270557568	0.002640576864484	0.001218727783608	0.00152340972951	0.00050780324317	6.77070990893395E-05	0.000135414198179	3.38535495446698E-05
Locus_155	scaffold_25:196261-196452	2	intergene		No	NA	NA	No	NA	192	353	18.222	5	0.167	-	UCGUGAUCCAUUUCUUUCGCAGGUC	63	0.269	25	N11	-1	0	0	0.002832861189802	0	0.005665722379603	0.014164305949009	0.045325779036827	0.056657223796034	0.325779036827195	0.385269121813031	0.073654390934844	0.053824362606232	0.022662889518414	0.005665722379603	0	0.008498583569405	0	0	0	0
Locus_1550	scaffold_416:352052-352584	2	intergene		Yes	ms425321	NA	No	NA	533	709	36.6	233	0.182	-	UGAAAACAAUCGUCGUAUAGUGGGU	51	0.299	24	N11	-1	0	0	0.001410437235543	0.005641748942172	0.015514809590973	0.022566995768688	0.026798307475317	0.17771509167842	0.383638928067701	0.283497884344147	0.071932299012694	0.009873060648801	0.001410437235543	0	0	0	0	0	0	0
Locus_1551	scaffold_417:111816-115042	2	gene	g13688.t1;g13689.t1	No	NA	NA	No	NA	3227	1341	69.225	724	0.087	-	UACCAAUUCAAUGCUUGCUAUUUGUU	92	0.353	24	N5	-1	0	0	0.002982848620433	0.005965697240865	0.005219985085757	0.009694258016406	0.016405667412379	0.078299776286354	0.315436241610738	0.294556301267711	0.253542132736764	0.013422818791946	0.002982848620433	0.000745712155108	0.000745712155108	0	0	0	0	0
Locus_1552	scaffold_418:31620-31813	0	intergene		No	NA	NA	No	NA	194	16452	849.278	9248	0.989	+	CGGCUGCUGUCUUGAACAUCCU	3021	0.047	22	N12	-1	0	0	0.031728665207878	0.028020909311938	0.173535132506686	0.022489666909798	0.197240457087284	0.053124240213956	0.037624604911257	0.027534646243618	0.033795283248237	0.093909555069293	0.067043520544615	0.063700461949915	0.034403112083637	0.020362265985898	0.041150012156577	0.014162411864819	0.036834427425237	0.023340627279358
Locus_1553	scaffold_418:89403-89617	2	intergene		No	NA	NA	No	NA	215	769	39.697	0	0.495	.	UUAACGGAUGCUAGGUUUCGAACC	256	0.07	24	N6	11.9	0	0	0	0	0.001300390117035	0	0.006501950585176	0.062418725617685	0.70481144343303	0.145643693107932	0.042912873862159	0.016905071521456	0.018205461638492	0.001300390117035	0	0	0	0	0	0
Locus_1554	scaffold_419:38413-41198	2	intergene		Yes	ms31806	Tad1-25_BG;Tad1-26_BG;Tad1-29_BG;Tad1-30B_BG;Tad1-44_BG;Tad1-50_BG;Tad1-58_BG;Tad1-69_BG;Tad1-73_BG;Zorro	Yes	NA	2786	699	36.083	97	0.98	+	UCUACUAUCUACUUUGUACCCGAGU	110	0.368	25	N5	-1	0	0	0	0.001430615164521	0.005722460658083	0.005722460658083	0.03862660944206	0.120171673819742	0.294706723891273	0.369098712446352	0.143061516452074	0.014306151645207	0.004291845493562	0.002861230329041	0	0	0	0	0	0
Locus_1555	scaffold_419:93646-94658	2	intergene		Yes	ms1429302;ms40715;ms40767	NA	No	NA	1013	237	12.234	218	0.949	+	UGCUAACUGGUUCUGAUCUUGGCACC	88	0.241	26	N5	-1	0	0	0.0042194092827	0	0	0.008438818565401	0.09704641350211	0.143459915611814	0.063291139240506	0.219409282700422	0.430379746835443	0.025316455696203	0.008438818565401	0	0	0	0	0	0	0
Locus_1556	scaffold_419:102903-103290	0	intergene		No	NA	NA	No	NA	388	12482	644.34	17	1	+	AAUACUGGGUGCUGUAACUUU	2744	0.005	21	N11	-1	0	0	0	0.162473962506009	0.209341451690434	0.221118410511136	0.135795545585643	0.038615606473322	0.013940073706137	0.020990225925333	0.029562570100945	0.044544143566736	0.017625380547989	0.036452491587887	0.028040378144528	0.012337766383592	0.017064572985099	0.008331998077231	0.002643807082198	0.001121615125781
Locus_1557	scaffold_419:156184-158279	2	intergene		Yes	ms499448	NA	No	NA	2096	243	12.544	222	0.975	+	UGGGCCAAUGCUUUGAAAGAAGUU	44	0.395	24	N5	-1	0	0	0	0.004115226337449	0.008230452674897	0	0.020576131687243	0.049382716049383	0.506172839506173	0.246913580246914	0.123456790123457	0.02880658436214	0.008230452674897	0.004115226337449	0	0	0	0	0	0
Locus_1558	scaffold_419:254161-255390	2	intergene		Yes	ms593137	NA	No	NA	1230	1357	70.05	55	0.973	+	UCUUGGAUGGUUGGAACUCUGUGG	93	0.337	24	N5	-1	0	0	0.002210759027266	0.004421518054532	0.004421518054532	0.012527634487841	0.036845983787767	0.088430361090641	0.351510685335298	0.351510685335298	0.114222549742078	0.025055268975682	0.005158437730287	0.000736919675755	0.000736919675755	0.000736919675755	0	0.000736919675755	0.000736919675755	0
Locus_1559	scaffold_420:225596-226013	2	intergene		Yes	ms1429396	NA	No	NA	418	203	10.479	5	0.148	-	UCGGACAUAAGCUAGAUGGUGUGUU	44	0.355	25	N11	-1	0	0	0	0.044334975369458	0.004926108374384	0.019704433497537	0.029556650246305	0.187192118226601	0.177339901477833	0.379310344827586	0.133004926108374	0.019704433497537	0	0	0.004926108374384	0	0	0	0	0
Locus_156	scaffold_25:683151-685320	2	gene	g2877.t1	Yes	ms477111;ms477219	NA	No	NA	2170	277	14.299	104	0.069	-	UUUAAGGUACUGAUGAAUUGUAAA	22	0.606	25	N5	-1	0	0	0.003610108303249	0.014440433212996	0.021660649819495	0.028880866425993	0.032490974729242	0.075812274368231	0.292418772563177	0.346570397111913	0.137184115523466	0.036101083032491	0.003610108303249	0	0.007220216606498	0	0	0	0	0
Locus_1560	scaffold_421:25395-26584	2	intergene		Yes	ms268771	NA	No	NA	1190	221	11.408	217	0.955	+	UCCUGCAUUUACUUUUUGAAGCCU	28	0.362	25	N5	-1	0	0	0	0	0	0.02262443438914	0.045248868778281	0.040723981900453	0.266968325791855	0.447963800904977	0.171945701357466	0.004524886877828	0	0	0	0	0	0	0	0
Locus_1561	scaffold_421:30756-35148	2	intergene		Yes	ms268697;ms268709	NA	No	NA	4393	2980	153.832	2975	0.973	+	UCUGCAUCAGAAUAGUUUUCAUCAC	188	0.262	25	N5	-1	0	0	0.003355704697987	0.006711409395973	0.011744966442953	0.008389261744966	0.033557046979866	0.144295302013423	0.220805369127517	0.39261744966443	0.137919463087248	0.028523489932886	0.009731543624161	0.001342281879195	0.001006711409396	0	0	0	0	0
Locus_1562	scaffold_421:132730-134255	2	gene	g19628.t1	Yes	ms73815;ms73859	NA	No	NA	1526	4254	219.598	4251	0.216	.	UAUAACAACCUGGGAAUCCUUAUC	269	0.231	25	N5	-1	0	0	0.001880582980724	0.00446638457922	0.011518570756935	0.014809590973202	0.033145275035261	0.087917254348848	0.327926657263752	0.368829337094499	0.129525152797367	0.016455101081335	0.002820874471086	0.000470145745181	0.000235072872591	0	0	0	0	0
Locus_1563	scaffold_421:358363-360677	2	intergene		Yes	ms368625	Tad1-23_BG;Tad1-24_BG;Tad1-39_BG;Tad1-70_BG	Yes	NA	2315	218	11.254	76	0.959	+	UAAAGUUUUCCAGAUCUGUUUUGU	10	0.661	25	N5	-1	0	0	0	0	0.009174311926606	0.004587155963303	0.013761467889908	0.114678899082569	0.325688073394495	0.334862385321101	0.192660550458716	0	0.004587155963303	0	0	0	0	0	0	0
Locus_1564	scaffold_422:158185-159426	2	intergene		Yes	ms469601;ms469635;ms469637	NA	No	NA	1242	571	29.476	293	0.329	.	UACCGGAUCAGUAUAGUAUAGUAUG	78	0.443	25	N5	-1	0	0	0.003502626970228	0.005253940455342	0.012259194395797	0.014010507880911	0.028021015761821	0.092819614711033	0.316987740805604	0.367775831873905	0.122591943957968	0.017513134851138	0.012259194395797	0.001751313485114	0.001751313485114	0	0.003502626970228	0	0	0
Locus_1565	scaffold_422:255825-256044	2	intergene		No	NA	NA	No	NA	220	568	29.321	483	0.537	.	UAACCACCAGCCGGAUUCGAACC	53	0.243	24	N6	3.3	0	0	0	0.01056338028169	0.014084507042254	0.005281690140845	0.035211267605634	0.161971830985915	0.34330985915493	0.204225352112676	0.132042253521127	0.054577464788732	0.017605633802817	0.01056338028169	0.005281690140845	0	0.003521126760563	0.001760563380282	0	0
Locus_1566	scaffold_423:189021-190679	2	intergene		Yes	ms1023883;ms1023884	NA	No	NA	1659	7995	412.714	7523	0.961	+	UCAAAAUAUCCAACAGGUUUAGAACU	454	0.145	25	N5	-1	0	0	0.005003126954346	0.005753595997498	0.004752970606629	0.015759849906191	0.028267667292058	0.07854909318324	0.242401500938086	0.340838023764853	0.2223889931207	0.046654158849281	0.006754221388368	0.001751094434021	0.000750469043152	0	0.000125078173859	0.000125078173859	0	0.000125078173859
Locus_1567	scaffold_423:191024-193531	2	gene	g20048.t1	Yes	ms1023885	PiggyBac-1_FO;piggyBac-1_Mcir;PiggyBac-1_Nha;PiggyBac-1_ParBra	Yes	NA	2508	12342	637.113	12341	0.013	-	UCUCUACCUUUUACUUGUUCGUAUU	3544	0.107	25	N5	-1	0	0	0.001296386323124	0.003970183114568	0.00599578674445	0.008264462809917	0.009479824987846	0.06352292983309	0.246394425538811	0.517744287797764	0.127288932101766	0.010371090584994	0.00291686922703	0.002187651920272	8.10241451952682E-05	0.000162048290391	8.10241451952682E-05	8.10241451952682E-05	8.10241451952682E-05	8.10241451952682E-05
Locus_1568	scaffold_424:123071-123222	1	gene	g25752.t1	No	NA	NA	No	NA	152	442	22.817	442	1	+	AUUGGGAUUCCUCGUUUCUGAUC	70	0.109	23	N11	-1	0	0	0	0	0.002262443438914	0.020361990950226	0.156108597285068	0.165158371040724	0.095022624434389	0.097285067873303	0.104072398190045	0.122171945701357	0.036199095022624	0.052036199095023	0.061085972850679	0.040723981900453	0.024886877828054	0.020361990950226	0.002262443438914	0
Locus_1569	scaffold_424:320153-320745	2	intergene		Yes	ms1429569	Deceiver-1_CCO;Deceiver-2_MLP;Deceiver-3_MLP;L1-1_OSp;Tad1;Tad1-9B_BG;Tad1-9_BG;Tad1-9C_BG;Ylli;Zorro	Yes	NA	593	231	11.925	5	0.991	+	UGAGAGAGGAUCUCCUUGGCGCACC	128	0.147	25	N11	-1	0	0	0	0	0	0	0.021645021645022	0.03030303030303	0.064935064935065	0.645021645021645	0.233766233766234	0.004329004329004	0	0	0	0	0	0	0	0
Locus_157	scaffold_26:13893-16140	2	intergene		Yes	ms262437	NA	No	NA	2248	230	11.873	67	0.435	.	UUAGAACCUUGAAUAUUAGCACC	68	0.465	25	N5	-1	0	0	0	0	0.008695652173913	0.01304347826087	0.021739130434783	0.31304347826087	0.104347826086957	0.391304347826087	0.11304347826087	0.021739130434783	0.01304347826087	0	0	0	0	0	0	0
Locus_1570	scaffold_424:423448-424933	2	intergene		Yes	ms701627	NA	No	NA	1486	201	10.376	56	0.776	.	UUGGACCCGAGUACGUCAUUAUAC	19	0.592	25	N5	-1	0	0	0.004975124378109	0.004975124378109	0.08955223880597	0.014925373134328	0.009950248756219	0.084577114427861	0.26865671641791	0.383084577114428	0.109452736318408	0.014925373134328	0	0.009950248756219	0	0.004975124378109	0	0	0	0
Locus_1571	scaffold_425:161341-162381	1	gene	g10818.t1	No	NA	NA	No	NA	1041	13855	715.217	13855	0	-	UUUUCUGAUGAUAACUUGGUCCG	5331	0.013	23	N5	-1	0	0	0.000216528329123	0.000793937206785	0.011981234211476	0.074918801876579	0.187008300252616	0.3971851317214	0.057380007217611	0.056297365571996	0.053121616744857	0.01154817755323	0.003680981595092	0.002742692168892	0.004402742692169	0.002237459400938	0.004907975460123	0.017683146878383	0.088487910501624	0.025405990617106
Locus_1572	scaffold_425:343036-346554	2	intergene		Yes	ms180035;ms180062	NA	No	NA	3519	324	16.725	88	0.954	+	UGAUAUGGAAGAACUCGUUUGCUAU	14	0.639	25	N5	-1	0	0	0	0.003086419753086	0	0.003086419753086	0.040123456790124	0.08641975308642	0.219135802469136	0.438271604938272	0.188271604938272	0.012345679012346	0.009259259259259	0	0	0	0	0	0	0
Locus_1573	scaffold_426:97457-98037	2	intergene		Yes	ms252135	NA	No	NA	581	344	17.758	51	0.733	.	UAACAUGGAUACUUGUUCAAGGCCC	41	0.451	25	N6	-1	0	0	0.002906976744186	0.002906976744186	0.008720930232558	0.017441860465116	0.113372093023256	0.104651162790698	0.23546511627907	0.357558139534884	0.119186046511628	0.023255813953488	0.008720930232558	0.005813953488372	0	0	0	0	0	0
Locus_1574	scaffold_426:331674-333084	2	intergene		Yes	ms232976	NA	No	NA	1411	276	14.248	201	0.072	-	UAAUUCAAUGUAGGUGUAGUUACU	28	0.547	25	N5	-1	0	0	0.007246376811594	0.007246376811594	0.003623188405797	0.02536231884058	0.003623188405797	0.076086956521739	0.282608695652174	0.427536231884058	0.130434782608696	0.021739130434783	0.014492753623188	0	0	0	0	0	0	0
Locus_1575	scaffold_426:342273-344420	2	intergene		Yes	ms1222069;ms1222070;ms1222071;ms1222073	NA	No	NA	2148	344	17.758	77	0.081	-	UCAAUACUUUGCAACCAGUUCACCU	34	0.581	25	N5	-1	0	0	0	0.002906976744186	0.008720930232558	0.020348837209302	0.023255813953488	0.052325581395349	0.174418604651163	0.494186046511628	0.180232558139535	0.017441860465116	0.011627906976744	0.005813953488372	0.008720930232558	0	0	0	0	0
Locus_1576	scaffold_426:345416-346638	2	intergene		Yes	ms1222071;ms1429603	NA	No	NA	1223	284	14.661	192	0.074	-	UUUUAGACCACUAUUAUAGUUCACU	36	0.461	25	N5	-1	0	0	0	0	0.003521126760563	0.007042253521127	0.028169014084507	0.059859154929578	0.161971830985915	0.447183098591549	0.232394366197183	0.03169014084507	0.024647887323944	0.003521126760563	0	0	0	0	0	0
Locus_1577	scaffold_426:355843-358721	2	intergene		Yes	ms961853	CIRT2_CA;MarCry-1_FO;Mariner-12_SS;Mariner-14_SS;Mariner-1_ABr;Mariner-1_BFu;Mariner-2_AF;Mariner-3_AF;Mariner-5_AF;Mariner-8_SS	Yes	NA	2879	1547	79.859	1458	0.025	-	UUGUGGGCACAACUAGAAUAUGAUC	221	0.304	25	N5	-1	0	0	0.000646412411118	0.002585649644473	0.009049773755656	0.016160310277957	0.03038138332256	0.051066580478345	0.232062055591467	0.431157078215902	0.19715578539108	0.016806722689076	0.008403361344538	0.003232062055591	0.001292824822237	0	0	0	0	0
Locus_1578	scaffold_426:430000-430615	2	intergene		Yes	ms852190	NA	No	NA	616	239	12.338	57	0.205	.	UACCUGAUAUCGUUAAGUGACUUAA	59	0.377	25	N6	-1	0	0	0.00418410041841	0.00418410041841	0.00418410041841	0.01255230125523	0	0.046025104602511	0.167364016736402	0.485355648535565	0.209205020920502	0.02928870292887	0	0.02092050209205	0.00836820083682	0.00836820083682	0	0	0	0
Locus_1579	scaffold_428:151172-153208	2	intergene		Yes	ms667304;ms667309;ms667316	NA	No	NA	2037	372	19.203	368	0.288	.	UCCGCUACGAACUCAUUGAUUGUGG	39	0.532	25	N5	-1	0	0	0.002688172043011	0	0.016129032258065	0.018817204301075	0.040322580645161	0.040322580645161	0.18010752688172	0.540322580645161	0.123655913978495	0.016129032258065	0.008064516129032	0.002688172043011	0	0.005376344086022	0.002688172043011	0	0	0.002688172043011
Locus_158	scaffold_26:36866-38108	2	intergene		Yes	ms262438	NA	No	NA	1243	10900	562.675	4487	0.034	-	UCGGGCAUUCGCCGAAUUUUGAGG	492	0.126	25	N5	-1	0	0	0.001376146788991	0.003761467889908	0.004678899082569	0.011926605504587	0.020825688073395	0.111009174311927	0.35394495412844	0.385688073394495	0.087798165137615	0.01348623853211	0.003394495412844	0.000642201834862	0.000917431192661	0.000275229357798	0.000275229357798	0	0	0
Locus_1580	scaffold_428:401405-402139	2	intergene		Yes	ms24186	NA	No	NA	735	197	10.169	12	0.944	+	UCGGCGGAUAAUGCCCAACUUGGAC	117	0.315	25	N11	-1	0	0	0	0.00507614213198	0.015228426395939	0.010152284263959	0.030456852791878	0.020304568527919	0.111675126903553	0.695431472081218	0.106598984771574	0.00507614213198	0	0	0	0	0	0	0	0
Locus_1581	scaffold_429:275436-275760	2	gene	g23107.t1	No	NA	NA	No	NA	325	1767	91.215	545	0.596	.	UCGGCCAGUGUAUUUGAAUAUAGC	170	0.29	24	N6	13.2	0	0	0.00679117147708	0.020373514431239	0.024335031126203	0.062252405206565	0.066779852857951	0.099603848330504	0.299943406904358	0.220713073005093	0.086587436332767	0.049801924165252	0.027164685908319	0.015846066779853	0.006225240520656	0.00509337860781	0.00339558573854	0.00339558573854	0	0.00169779286927
Locus_1582	scaffold_429:351065-354157	2	gene	g23109.t1	Yes	ms374849	NA	No	NA	3093	12055	622.298	8663	0.023	-	UACCCGGCACGUUUACUUGCAGAACC	1799	0.129	25	N5	-1	0	0	0.002654500207383	0.004064703442555	0.01393612608876	0.013355454168395	0.033098299460805	0.074491912069681	0.191787639983409	0.338780588967234	0.289423475736209	0.023475736209042	0.010203235172128	0.002488593944421	0.000746578183326	0.000912484446288	0.000248859394442	8.29531314807134E-05	0.000165906262961	8.29531314807134E-05
Locus_1583	scaffold_430:34518-40657	2	intergene		Yes	ms1429805	Tad1-10_BG;Tad1-16_BG;Tad1-17B_BG;Tad1-17_BG;Tad1-1_TMe;Tad1-57_BG	Yes	NA	6140	671	34.638	340	0.013	-	UCAGGAUUGCUAGCAGUUCUAGCCU	48	0.614	25	N5	-1	0	0	0.005961251862891	0.007451564828614	0.007451564828614	0.017883755588674	0.058122205663189	0.080476900149031	0.213114754098361	0.43070044709389	0.135618479880775	0.032786885245902	0.01043219076006	0	0	0	0	0	0	0
Locus_1584	scaffold_430:65842-69007	1	gene	g23343.t1;g23343.t1.1.5ab8ba1a	Yes	ms835417	NA	No	NA	3166	602	31.076	595	0.995	+	ACUCCUGGAAGUACUACUGAAGG	7	0.757	25	N5	-1	0	0	0.028239202657807	0.054817275747508	0.069767441860465	0.078073089700997	0.079734219269103	0.099667774086379	0.071428571428571	0.101328903654485	0.091362126245847	0.084717607973422	0.051495016611296	0.049833887043189	0.039867109634552	0.028239202657807	0.033222591362126	0.018272425249169	0.013289036544851	0.006644518272425
Locus_1585	scaffold_430:144561-145649	2	intergene		Yes	ms263697	Helitron-1_AN;Helitron-1_ROr;Helitron-1_SLL;Helitron-1_TMe;Helitron-3_PGr;Helitron-5_PGr;Helitron-6B_PSt;Helitron-7_PGr	Yes	Locus_1889	1089	210	10.841	16	0.024	-	UAAACCUGUAUGACUUUCAGCAUAUC	8	0.59	25	N5	-1	0	0	0.004761904761905	0	0.019047619047619	0.019047619047619	0.019047619047619	0.066666666666667	0.347619047619048	0.404761904761905	0.119047619047619	0	0	0	0	0	0	0	0	0
Locus_1586	scaffold_430:328299-333721	2	intergene		Yes	ms478851	NA	No	NA	5423	392	20.236	218	0.987	+	UAUAGAUAAGACUUGUUAUCUGCCU	27	0.661	25	N5	-1	0	0	0.00765306122449	0.005102040816327	0.00765306122449	0.010204081632653	0.033163265306123	0.091836734693878	0.270408163265306	0.413265306122449	0.127551020408163	0.020408163265306	0.010204081632653	0	0.002551020408163	0	0	0	0	0
Locus_1587	scaffold_430:351294-352523	2	intergene		Yes	ms478855;ms478857	NA	No	NA	1230	216	11.15	132	1	+	UAUUGGAAUCGCGGUGUUGAAGC	19	0.472	25	N5	-1	0	0	0	0.00462962962963	0.009259259259259	0.018518518518519	0.018518518518519	0.212962962962963	0.25462962962963	0.361111111111111	0.101851851851852	0.013888888888889	0	0.00462962962963	0	0	0	0	0	0
Locus_1588	scaffold_430:362360-362580	2	intergene		Yes	ms1056454	NA	No	NA	221	221	11.408	22	0.665	.	UGAAUCAUAACUUUGAGCUCUAAGU	48	0.253	25	N6	-1	0	0	0	0	0.004524886877828	0.013574660633484	0	0.018099547511312	0.117647058823529	0.479638009049774	0.262443438914027	0.076923076923077	0.02262443438914	0.004524886877828	0	0	0	0	0	0
Locus_1589	scaffold_430:404352-407687	2	intergene		Yes	ms1275556;ms1275557	Tad1-16_BG;Tad1-17B_BG;Tad1-17_BG;Tad1-21_BG;Tad1-26B_BG;Tad1-26C_BG;Tad1-34_BG;Tad1-44_BG;Tad1-63C_BG;Tad1-76_BG	Yes	NA	3336	524	27.05	277	0.979	+	UUACUGUUUGACCAUGUUAAUGCCU	24	0.536	25	N5	-1	0	0	0.001908396946565	0.001908396946565	0.00381679389313	0.009541984732824	0.020992366412214	0.07824427480916	0.270992366412214	0.465648854961832	0.116412213740458	0.022900763358779	0.005725190839695	0.001908396946565	0	0	0	0	0	0
Locus_159	scaffold_26:222707-223359	2	intergene		Yes	ms451509	Deceiver-1_CCO;Tad1-3_TMe;Ylli;Zorro	Yes	NA	653	208	10.737	18	0.024	-	UCCCAGGAUUCUGAUUGACCCAUUU	26	0.538	25	N11	-1	0	0	0	0	0	0.014423076923077	0.009615384615385	0.081730769230769	0.264423076923077	0.399038461538462	0.216346153846154	0.009615384615385	0.004807692307692	0	0	0	0	0	0	0
Locus_1590	scaffold_430:409871-411554	2	intergene		Yes	ms1285194;ms1285196;ms1285197	NA	No	NA	1684	361	18.635	215	0.989	+	UAGUAUAACUUCUUUUUUAGAGCCU	40	0.504	25	N5	-1	0	0	0	0.002770083102493	0	0.008310249307479	0.03601108033241	0.074792243767313	0.166204986149584	0.487534626038781	0.18005540166205	0.038781163434903	0.002770083102493	0.002770083102493	0	0	0	0	0	0
Locus_1591	scaffold_430:428658-430207	1	gene	g23357.t1	No	NA	NA	No	NA	1550	245	12.647	245	0.012	-	UCCUUAAUCCUUACAUCGCUAUUCG	4	0.824	24	N5	-1	0	0	0.024489795918367	0.069387755102041	0.093877551020408	0.089795918367347	0.069387755102041	0.114285714285714	0.122448979591837	0.081632653061225	0.069387755102041	0.073469387755102	0.028571428571429	0.036734693877551	0.03265306122449	0.028571428571429	0.012244897959184	0.020408163265306	0.020408163265306	0.012244897959184
Locus_1592	scaffold_433:250365-251701	2	intergene		No	NA	NA	No	NA	1337	2263	116.82	2244	0.023	-	UCACGGAUCAGCGGUAAAUUUGC	604	0.223	23	N5	-1	0	0	0.001767565178966	0.013256738842245	0.005744586831639	0.012814847547503	0.02651347768449	0.329209014582413	0.167918692001768	0.30755634114008	0.109147149801149	0.017233760494918	0.004860804242156	0.002209456473707	0.000883782589483	0.000441891294741	0	0	0	0.000441891294741
Locus_1593	scaffold_435:169901-169965	2	intergene		Yes	ms236724	NA	No	NA	65	276	14.248	276	0.721	.	AGGAUAGCAGAUGUAAUCAGAGGGC	51	0.286	25	N6	-1	0	0	0.014492753623188	0.039855072463768	0.028985507246377	0.028985507246377	0.02536231884058	0.039855072463768	0.079710144927536	0.652173913043478	0.072463768115942	0.003623188405797	0	0.003623188405797	0.003623188405797	0.003623188405797	0	0	0.003623188405797	0
Locus_1594	scaffold_436:195467-197741	2	intergene		Yes	ms1368493	Polinton-1_GI	Yes	NA	2275	257	13.267	51	0.109	-	UGAUCCAUCUGAACCUGUAUCGAGU	24	0.545	25	N5	-1	0	0	0.003891050583658	0.007782101167315	0.003891050583658	0.011673151750973	0.035019455252918	0.09727626459144	0.116731517509728	0.447470817120623	0.206225680933852	0.058365758754864	0	0.007782101167315	0.003891050583658	0	0	0	0	0
Locus_1595	scaffold_436:204481-207120	2	intergene		Yes	ms1368504;ms1368508	Polinton-1_GI	Yes	NA	2640	285	14.712	42	0.484	.	UAGGCAAAUAUUGACUCAUGGCCC	46	0.589	24	N5	2.4	0	0	0	0.007017543859649	0.010526315789474	0.010526315789474	0.03859649122807	0.042105263157895	0.435087719298246	0.263157894736842	0.16140350877193	0.021052631578947	0.003508771929825	0.003508771929825	0.003508771929825	0	0	0	0	0
Locus_1596	scaffold_437:43079-43615	2	intergene		Yes	ms219154;ms219202	NA	No	NA	537	1532	79.084	1509	0.165	-	UGUCCAUCUCCCGACCAGCAUGCU	98	0.238	24	N11	-1	0	0	0.002610966057441	0.008485639686684	0.005221932114883	0.02023498694517	0.046344647519582	0.152741514360313	0.266971279373368	0.248041775456919	0.168407310704961	0.040469973890339	0.016971279373368	0.006527415143603	0.003263707571802	0.003916449086162	0.001305483028721	0.004569190600522	0.001958224543081	0.001958224543081
Locus_1597	scaffold_437:204332-206719	2	intergene		Yes	ms8761;ms8767	Tad1-10_BG;Tad1-16_BG;Tad1-20_BG;Tad1-21_BG;Tad1-67_BG;Tad1-9B_BG;Tad1-9_BG;Tad1-9C_BG;Ylli;Zorro	Yes	NA	2388	1735	89.563	454	0.987	+	UCCAGUACUGUAUCUAUAGUUGAAC	80	0.406	25	N5	-1	0	0	0.001729106628242	0.003458213256484	0.00864553314121	0.017291066282421	0.032276657060519	0.068011527377522	0.315273775216138	0.417867435158501	0.1164265129683	0.015561959654179	0.003458213256484	0	0	0	0	0	0	0
Locus_1598	scaffold_437:207025-207448	2	intergene		Yes	ms8761;ms8767	NA	No	NA	424	520	26.843	54	0.975	+	UGAAGGAUCUCUGUGCCCUGGUGCC	178	0.213	25	N13	-1	0	0	0.053846153846154	0.003846153846154	0.001923076923077	0.048076923076923	0.015384615384615	0.057692307692308	0.201923076923077	0.503846153846154	0.092307692307692	0.021153846153846	0	0	0	0	0	0	0	0
Locus_1599	scaffold_437:208251-209065	2	intergene		Yes	ms8761;ms8768	NA	No	NA	815	462	23.849	87	0.976	+	UGCAAUACCUGAGAUAACUCUGCCU	27	0.394	25	N11	-1	0	0	0	0.002164502164502	0.004329004329004	0.008658008658009	0.021645021645022	0.064935064935065	0.287878787878788	0.439393939393939	0.149350649350649	0.021645021645022	0	0	0	0	0	0	0	0
Locus_16	scaffold_1:478800-479244	2	intergene		Yes	ms1078507	NA	No	NA	445	809	41.762	45	0.069	-	UCGAUUGUAGGAGGAGAGGAUUUGU	111	0.344	25	N11	-1	0	0	0.00123609394314	0.016069221260816	0.019777503090235	0.014833127317676	0.03708281829419	0.064276885043263	0.30655129789864	0.406674907292954	0.095179233621755	0.025957972805933	0.003708281829419	0.003708281829419	0.00123609394314	0	0.002472187886279	0.00123609394314	0	0
Locus_160	scaffold_26:253806-257098	2	intergene		Yes	ms50048	Gypsy-10_RO-I;Gypsy-12_RO-I;Gypsy-13_RO-I;Gypsy-15_RO-I;Gypsy-18_RO-I;Gypsy-1-I_RO;Gypsy-29_ADe-I;Gypsy-3_RO-I;Gypsy-3_Trm-I;Gypsy-8_RO-I	Yes	NA	3293	571	29.476	169	0.513	.	UUCGGCGAGAAUUCAUUGUAACGU	24	0.548	25	N5	-1	0	0	0.001751313485114	0.012259194395797	0.005253940455342	0.007005253940455	0.02276707530648	0.099824868651489	0.292469352014011	0.427320490367776	0.110332749562172	0.005253940455342	0.003502626970228	0.008756567425569	0	0	0	0.001751313485114	0.001751313485114	0
Locus_1600	scaffold_437:209634-210251	2	intergene		Yes	ms8761;ms8768	NA	No	NA	618	502	25.914	324	0.98	+	UUUUCCGUUAAUUUGCUUUGGCCC	116	0.259	24	N11	-1	0	0	0	0.00398406374502	0.00398406374502	0	0.01593625498008	0.091633466135458	0.541832669322709	0.258964143426295	0.073705179282869	0.00597609561753	0.00398406374502	0	0	0	0	0	0	0
Locus_1601	scaffold_438:13767-14116	0	intergene		Yes	ms821884	NA	No	NA	350	260	13.422	238	0.127	-	UCAUUUGUUGACGGAUUAUGCCU	169	0.188	23	N11	-1	0	0	0.007692307692308	0.003846153846154	0.023076923076923	0.1	0.080769230769231	0.665384615384615	0.065384615384615	0.026923076923077	0.019230769230769	0.007692307692308	0	0	0	0	0	0	0	0
Locus_1602	scaffold_438:279033-280590	2	intergene		Yes	ms955031	Gypsy-1_GDe-I	Yes	NA	1558	779	40.213	66	0.139	-	UGCCCAGGAUGUUGAACAUAACCC	488	0.176	24	N5	-1	0	0	0	0.001283697047497	0.001283697047497	0.005134788189987	0.007702182284981	0.088575096277279	0.681643132220796	0.146341463414634	0.030808729139923	0.012836970474968	0.019255455712452	0.00385109114249	0.001283697047497	0	0	0	0	0
Locus_1603	scaffold_439:115752-118921	2	intergene		Yes	ms1082372	Gypsy-12_RO-I;Gypsy-13_RO-I;Gypsy-15_RO-I;Gypsy-18_RO-I	Yes	NA	3170	908	46.872	175	0.795	.	UCUUUACCCUUACUCCUGAAGGCCU	47	0.497	25	N5	-1	0	0	0.001101321585903	0.002202643171806	0.006607929515419	0.013215859030837	0.027533039647577	0.081497797356828	0.283039647577092	0.357929515418502	0.179515418502203	0.034140969162996	0.005506607929515	0.005506607929515	0	0	0.002202643171806	0	0	0
Locus_1604	scaffold_439:119128-119491	2	intergene		Yes	ms1082372	NA	No	NA	364	304	15.693	21	0.691	.	UGUGACCUUGAACACCUUUAUGCCU	39	0.349	25	N6	-1	0	0	0	0	0.006578947368421	0.019736842105263	0.042763157894737	0.072368421052632	0.207236842105263	0.453947368421053	0.134868421052632	0.023026315789474	0.006578947368421	0	0.026315789473684	0.006578947368421	0	0	0	0
Locus_1605	scaffold_439:119802-120461	2	intergene		Yes	ms1082372	NA	No	NA	660	668	34.483	85	0.814	+	UUGUAGACCCAGAAACAUUUGAGAA	328	0.195	25	N11	-1	0	0	0	0	0.005988023952096	0	0.010479041916168	0.040419161676647	0.218562874251497	0.568862275449102	0.124251497005988	0.029940119760479	0	0	0.001497005988024	0	0	0	0	0
Locus_1606	scaffold_440:59364-61773	2	gene	g18587.t1	Yes	ms936432;ms936450	NA	No	NA	2410	3061	158.014	2174	0.962	+	UAUAUUCCCUUUUAUUGGCACCCU	265	0.222	24	N5	-1	0	0	0.002286834367854	0.00359359686377	0.005880431231624	0.01437438745508	0.035609278013721	0.112708265272787	0.360666448872917	0.334204508330611	0.094740280953937	0.02515517804639	0.006860503103561	0.001633453119895	0.001633453119895	0	0	0	0.000326690623979	0.000326690623979
Locus_1607	scaffold_440:70333-70630	1	gene	g18590.t1	No	NA	NA	No	NA	298	468	24.159	339	0	-	CGUGGUUACGAACGUGACGCCGCACC	29	0.408	26	N13	-1	0	0	0.066239316239316	0.057692307692308	0.070512820512821	0.068376068376068	0.05982905982906	0.061965811965812	0.106837606837607	0.038461538461539	0.111111111111111	0.079059829059829	0.070512820512821	0.068376068376068	0.061965811965812	0.02991452991453	0.019230769230769	0.008547008547009	0.017094017094017	0.004273504273504
Locus_1608	scaffold_441:214180-215263	2	intergene		Yes	ms704978	NA	No	NA	1084	194	10.015	14	0.082	-	UUUGUCAGAUAGUCCAUCAUUAGG	52	0.351	24	N5	-1	0	0	0	0.005154639175258	0	0.010309278350516	0.041237113402062	0.072164948453608	0.412371134020619	0.345360824742268	0.087628865979381	0.020618556701031	0	0.005154639175258	0	0	0	0	0	0
Locus_1609	scaffold_444:315551-317394	2	intergene		Yes	ms219813;ms219822	Gypsy-10_RO-I;Gypsy-12_RO-I;Gypsy-13_RO-I;Gypsy-15_RO-I;Gypsy-18_RO-I;Gypsy-1_BFB-I;Gypsy-1-I_RO;Gypsy-25_RO-I;Gypsy-5_RO-I;Gypsy-8_RO-I	Yes	NA	1844	235	12.131	26	0.072	-	UCAUAACACAGUACUUGUUCUUCUU	24	0.515	25	N5	-1	0	0	0	0	0	0.012765957446809	0.05531914893617	0.170212765957447	0.251063829787234	0.263829787234043	0.217021276595745	0.017021276595745	0.008510638297872	0	0.004255319148936	0	0	0	0	0
Locus_161	scaffold_26:257356-258634	2	intergene		Yes	ms50048	NA	No	NA	1279	244	12.596	76	0.172	-	UAUGAACGUCCAAGUUGCUGAACCU	22	0.598	25	N5	-1	0	0	0	0.008196721311475	0.012295081967213	0.016393442622951	0.057377049180328	0.094262295081967	0.192622950819672	0.430327868852459	0.168032786885246	0.012295081967213	0.004098360655738	0.004098360655738	0	0	0	0	0	0
Locus_1610	scaffold_445:114671-115630	2	intergene		Yes	ms959353	NA	No	NA	960	196	10.118	136	0.036	-	UUCCUAGGGGACUGAAAAAGGCGCC	47	0.444	25	N11	-1	0	0	0	0	0.005102040816327	0.035714285714286	0.01530612244898	0.066326530612245	0.229591836734694	0.48469387755102	0.122448979591837	0.030612244897959	0.005102040816327	0.005102040816327	0	0	0	0	0	0
Locus_1611	scaffold_446:94474-95348	2	gene	g5624.t1	Yes	ms357501;ms357523	NA	No	NA	875	815	42.072	716	0.84	+	UAAAUGGAAUACCGGCUGAAAAAC	45	0.357	24	N11	-1	0	0	0.001226993865031	0.006134969325153	0.011042944785276	0.019631901840491	0.041717791411043	0.080981595092025	0.36319018404908	0.284662576687117	0.131288343558282	0.050306748466258	0.004907975460123	0.003680981595092	0.001226993865031	0	0	0	0	0
Locus_1612	scaffold_447:276511-276871	2	intergene		Yes	ms187923	NA	No	NA	361	265	13.68	103	0.977	+	UCGGUAAAAGGACAUGGCACAGGG	37	0.37	24	N13	-1	0	0	0	0.00377358490566	0.00377358490566	0.022641509433962	0.026415094339623	0.086792452830189	0.407547169811321	0.309433962264151	0.124528301886792	0.007547169811321	0	0	0.00377358490566	0.00377358490566	0	0	0	0
Locus_1613	scaffold_448:283305-286955	2	gene	g8149.t1;g8149.t1.1.5ab8ba1a;g8150.t1	Yes	ms342457	NA	No	NA	3651	14250	735.607	12850	0.579	.	UUGGCGGAACGACAUGAACAUAACU	2860	0.119	25	N5	-1	0	0	0.000842105263158	0.005052631578947	0.005263157894737	0.008210526315789	0.028140350877193	0.076561403508772	0.337824561403509	0.455578947368421	0.068280701754386	0.008982456140351	0.002736842105263	0.001754385964912	7.01754385964912E-05	0.000280701754386	0.000210526315789	0.000210526315789	0	0
Locus_1614	scaffold_448:364143-366662	2	gene	g8154.t1;g8155.t1	Yes	ms545763	NA	No	NA	2520	4359	225.018	3187	0.947	+	UUUGGGAGACCGCUCAGACUGGCCC	769	0.212	25	N5	-1	0	0	0.00481761871989	0.00642349162652	0.007111722872218	0.013764624913971	0.028446891488874	0.059646707960541	0.218398715301675	0.479926588667126	0.146363844918559	0.022941041523285	0.007111722872218	0.002064693737096	0.002294104152329	0	0.000229410415233	0.000229410415233	0.000229410415233	0
Locus_1615	scaffold_448:368190-369980	2	intergene		Yes	ms545719	NA	No	NA	1791	1175	60.655	1042	0.929	+	UAUCGUUGGUUAGGAACUUUCCAA	63	0.353	25	N5	-1	0	0	0.002553191489362	0.005106382978723	0.00936170212766	0.012765957446809	0.033191489361702	0.098723404255319	0.315744680851064	0.362553191489362	0.128510638297872	0.020425531914894	0.006808510638298	0.002553191489362	0.000851063829787	0	0.000851063829787	0	0	0
Locus_1616	scaffold_450:21471-23206	2	gene	g12237.t1	Yes	ms65994;ms66015	NA	No	NA	1736	822	42.433	761	0.016	-	AUUGUCAAUGAUUCUUUGGGCCU	55	0.328	25	N5	-1	0	0	0.006082725060827	0.015815085158151	0.008515815085158	0.007299270072993	0.065693430656934	0.139902676399027	0.239659367396594	0.367396593673966	0.119221411192214	0.023114355231144	0.004866180048662	0.002433090024331	0	0	0	0	0	0
Locus_1617	scaffold_450:26251-27578	2	intergene		Yes	ms66008	NA	No	NA	1328	8384	432.795	8364	0.907	+	UUGGAGGUUUAACUUAGAAUAGGU	1085	0.12	25	N5	-1	0	0	0.00011927480916	0.001789122137405	0.006798664122137	0.007037213740458	0.030534351145038	0.072757633587786	0.341364503816794	0.419966603053435	0.087547709923664	0.024451335877863	0.004532442748092	0.001908396946565	0.000954198473282	0	0.000238549618321	0	0	0
Locus_1618	scaffold_450:113300-113569	2	intergene		Yes	ms1055494	NA	No	NA	270	259	13.37	4	0.147	-	UAAGUCACAAUGCUGUUUGGUCACC	31	0.375	25	N11	-1	0	0	0	0.003861003861004	0.007722007722008	0.038610038610039	0.034749034749035	0.057915057915058	0.308880308880309	0.362934362934363	0.146718146718147	0.030888030888031	0.007722007722008	0	0	0	0	0	0	0
Locus_1619	scaffold_450:113903-114177	2	intergene		Yes	ms1055494	NA	No	NA	275	687	35.464	4	0.157	-	UAAUCCAUUAACUGAUCGAUGACCU	61	0.336	25	N11	-1	0	0	0.004366812227074	0.008733624454148	0.004366812227074	0.016011644832606	0.04075691411936	0.077147016011645	0.266375545851528	0.404657933042213	0.125181950509461	0.039301310043668	0.004366812227074	0.005822416302766	0.001455604075691	0.001455604075691	0	0	0	0
Locus_162	scaffold_26:326552-327680	2	intergene		Yes	ms1018177	NA	No	NA	1129	241	12.441	45	0.929	+	UUCGCGGCGUCACUCAUGUGACUC	15	0.477	25	N5	-1	0	0	0.008298755186722	0	0.020746887966805	0.016597510373444	0.053941908713693	0.128630705394191	0.232365145228216	0.365145228215768	0.141078838174274	0.024896265560166	0.004149377593361	0	0	0.004149377593361	0	0	0	0
Locus_1620	scaffold_450:184224-185676	2	intergene		No	NA	NA	No	NA	1453	3492	180.263	3480	0.01	-	UCCCUGUACACAUAGAUCGCUUGU	559	0.127	25	N5	-1	0	0	0.001431844215349	0.002863688430699	0.003436426116838	0.009163802978236	0.02348224513173	0.036655211912944	0.283505154639175	0.396907216494845	0.208476517754868	0.029782359679267	0.003436426116838	0.00028636884307	0.00028636884307	0.00028636884307	0	0	0	0
Locus_1621	scaffold_450:315259-318176	2	gene	g12248.t1;g12249.t1	Yes	ms777753	NA	No	NA	2918	4836	249.642	4832	0.06	-	UUUCACGAUGUGAUGUAGGAACCCG	168	0.233	25	N5	-1	0	0	0.002688172043011	0.005169561621175	0.011373035566584	0.010752688172043	0.020678246484698	0.075682382133995	0.29177005789909	0.372001654259719	0.171836228287841	0.029156327543424	0.006410256410256	0.001447477253929	0.000827129859388	0.000206782464847	0	0	0	0
Locus_1622	scaffold_450:346672-346772	0	intergene		No	NA	NA	No	NA	101	11632	600.462	11632	1	+	UUUUAUGAUUCAAAUGUGGUGUUCUGAGA	10185	0.014	29	N11	-1	0	0	0.00128954607978	0.007221458046768	0.00515818431912	0.00472833562586	0.007221458046768	0.00300894085282	0.00515818431912	0.003180880330124	0.004470426409904	0.004384456671252	0.012637551581843	0.87628954607978	0.051151994497937	0.008253094910591	0.003352819807428	0.00128954607978	0.00085969738652	0.000343878954608
Locus_1623	scaffold_451:145631-147952	2	intergene		Yes	ms300104	Gypsy-10_RO-I	Yes	NA	2322	498	25.708	66	0.783	.	UUGUAGACCCAGAAACAUUCGAGAA	169	0.343	25	N5	-1	0	0	0	0.002008032128514	0.006024096385542	0.008032128514056	0.008032128514056	0.042168674698795	0.265060240963855	0.514056224899598	0.112449799196787	0.028112449799197	0.008032128514056	0.006024096385542	0	0	0	0	0	0
Locus_1624	scaffold_451:299007-305061	2	gene	g25526.t1	Yes	ms1141083;ms1141133;ms1141142;ms1141161	NA	No	NA	6055	2594	133.906	2570	0.961	+	UUACUUAGAAUUCCACCCAAUAUGU	82	0.411	25	N5	-1	0	0	0.004240555127217	0.003469545104086	0.011565150346955	0.011565150346955	0.034695451040864	0.06515034695451	0.186969930609098	0.414803392444102	0.217424826522745	0.040092521202776	0.006168080185042	0.003469545104086	0.000385505011565	0	0	0	0	0
Locus_1625	scaffold_451:306500-313199	2	intergene		Yes	ms1141053;ms1141163;ms1141169;ms1141214;ms1141221;ms1141222	Helitron-1_AN;Helitron-1_PTrit;Helitron-1_ROr;Helitron-1_SLL;Helitron-1_TMe;Helitron-3_PTrit;Helitron-5_PGr;Helitron-6_PGr;Helitron-7_PGr;Helitron-9_PGr	Yes	NA	6700	2383	123.014	2164	0.932	+	UGAUACAACUCAGAUCCGAUUGU	96	0.459	25	N5	-1	0	0	0.005035669324381	0.004616030214016	0.011749895090222	0.013428451531683	0.036928241712128	0.14771296684851	0.19303399076794	0.354175409148133	0.157364666386907	0.042383550146874	0.026017624842635	0.004196391103651	0.00083927822073	0.00083927822073	0.000419639110365	0.000419639110365	0.00083927822073	0
Locus_1626	scaffold_452:4504-4811	2	intergene		Yes	ms783443	NA	No	NA	308	515	26.585	344	0.033	-	UCUGUACCGAAACCUUGUUCCUGCU	68	0.258	25	N11	-1	0	0	0.001941747572816	0.003883495145631	0.001941747572816	0.011650485436893	0.019417475728155	0.071844660194175	0.184466019417476	0.436893203883495	0.248543689320388	0.015533980582524	0.001941747572816	0.001941747572816	0	0	0	0	0	0
Locus_1627	scaffold_452:8901-9600	2	intergene		Yes	ms1392203	NA	No	NA	700	446	23.023	154	0.011	-	UCUUUGUUUUCUUGUUCUAAGCAGU	109	0.233	25	N11	-1	0	0	0	0	0	0.002242152466368	0.02914798206278	0.044843049327354	0.069506726457399	0.57847533632287	0.251121076233184	0.017937219730942	0	0.004484304932735	0.002242152466368	0	0	0	0	0
Locus_1628	scaffold_452:12141-14556	2	gene	g21968.t1	No	NA	NA	No	NA	2416	220	11.357	99	0.064	-	UAACACGUACCGGUUUCUUCAAGU	12	0.673	25	N5	-1	0	0	0.004545454545455	0.004545454545455	0.022727272727273	0.009090909090909	0.031818181818182	0.077272727272727	0.295454545454545	0.372727272727273	0.140909090909091	0.031818181818182	0.009090909090909	0	0	0	0	0	0	0
Locus_1629	scaffold_452:26000-29566	2	gene	g21971.t1;g21972.t1	Yes	ms519204;ms519325	Merlin-1_Roryzae;Merlin-3_Roryzae;Merlin-4_Roryzae;Merlin-5_ROr	Yes	NA	3567	282	14.557	105	0.039	-	UCUCGGGUACAGAAGAAGCUUUGUC	31	0.564	25	N5	-1	0	0	0	0.01063829787234	0.014184397163121	0.00354609929078	0.021276595744681	0.085106382978723	0.202127659574468	0.443262411347518	0.205673758865248	0.01063829787234	0.00354609929078	0	0	0	0	0	0	0
Locus_163	scaffold_26:328168-335135	2	intergene		Yes	ms1018177	Gypsy-10_RO-I;Gypsy-12_RO-I;Gypsy-13_RO-I;Gypsy-15_RO-I;Gypsy-18_RO-I;Gypsy-1-I_RO;Gypsy-29_ADe-I;Gypsy-2_ADe-I;Gypsy-3_RO-I;Gypsy-8_RO-I	Yes	NA	6968	2236	115.426	802	0.189	-	UGGCUUACUAGUCUUGAGGCACCC	180	0.44	24	N5	-1	0	0	0.001788908765653	0.006261180679785	0.008497316636852	0.005366726296959	0.033989266547406	0.084525939177102	0.378354203935599	0.331395348837209	0.120751341681574	0.016994633273703	0.007602862254025	0.002236135957066	0	0.001788908765653	0	0	0.000447227191413	0
Locus_1630	scaffold_452:53608-55393	2	intergene		Yes	ms519273	NA	No	NA	1786	313	16.158	127	0.086	-	UGUUUCCUAUGGCUUGUUCUAAAAU	23	0.633	25	N5	-1	0	0	0.003194888178914	0.006389776357827	0.006389776357827	0.022364217252396	0.047923322683706	0.070287539936102	0.26517571884984	0.396166134185303	0.172523961661342	0.003194888178914	0.003194888178914	0.003194888178914	0	0	0	0	0	0
Locus_1631	scaffold_452:105607-107746	2	intergene		No	NA	NA	No	NA	2140	14535	750.32	14277	0.751	.	UUGUUCAAACUCCAGAAUGGCCU	1904	0.109	25	N5	-1	0	0	0.000481596147231	0.003164774681803	0.007017543859649	0.022359821121431	0.036807705538356	0.221671826625387	0.210526315789474	0.297007223942208	0.141520467836257	0.041417268661851	0.008324733402133	0.004403164774682	0.002820777433781	0.001031991744066	0.000687994496044	0.000275197798418	6.87994496044032E-05	0.000412796697626
Locus_1632	scaffold_453:383730-387316	2	intergene		Yes	ms842328	Gypsy-10_RO-I;Gypsy-12_RO-I;Gypsy-13_RO-I;Gypsy-15_RO-I;Gypsy-18_RO-I;Gypsy-1-I_RO;Gypsy-25_RO-I;Gypsy-3_Trm-I;Gypsy-5_RO-I;Gypsy-8_RO-I	Yes	NA	3587	279	14.402	74	0.075	-	UGGACUAUGAGUAGAUGGGUAGGU	8	0.706	25	N5	-1	0	0	0	0.003584229390681	0.014336917562724	0.017921146953405	0.032258064516129	0.086021505376344	0.297491039426523	0.351254480286738	0.118279569892473	0.068100358422939	0.003584229390681	0	0.007168458781362	0	0	0	0	0
Locus_1633	scaffold_454:336065-338443	2	intergene		Yes	ms1430728;ms981715	NA	No	NA	2379	250	12.905	81	0.016	-	UCAAGAUUGCUAGCAAUUCUGGCCU	35	0.46	25	N5	-1	0	0	0.004	0	0.008	0.016	0.012	0.112	0.328	0.444	0.056	0.008	0.008	0.004	0	0	0	0	0	0
Locus_1634	scaffold_454:394299-395371	2	intergene		Yes	ms1042160	NA	No	NA	1073	273	14.093	19	0.059	-	UCUCUACUCUUUCUUCUUGUCGCAUU	25	0.524	25	N5	-1	0	0	0.003663003663004	0	0.021978021978022	0.018315018315018	0.029304029304029	0.076923076923077	0.212454212454212	0.395604395604396	0.216117216117216	0.010989010989011	0.003663003663004	0.003663003663004	0	0	0	0.003663003663004	0.003663003663004	0
Locus_1635	scaffold_454:395688-397925	2	intergene		Yes	ms1042160;ms1296739	NA	No	NA	2238	938	48.421	62	0.067	-	UGUACCUAGGCUAGCGUCUCUUUGU	35	0.516	25	N5	-1	0	0	0.00319829424307	0.007462686567164	0.010660980810235	0.019189765458422	0.022388059701493	0.122601279317697	0.283582089552239	0.361407249466951	0.111940298507463	0.035181236673774	0.012793176972281	0.006396588486141	0.001066098081023	0.001066098081023	0	0	0.001066098081023	0
Locus_1636	scaffold_454:398151-398875	2	intergene		Yes	ms1296739	Tad1-10_PGr;Tad1-1_PGr;Tad1-23_BG;Tad1-24_BG;Tad1-2_PTrit;Tad1-39_BG;Tad1-4_PGr;Tad1-57_BG;Tad1-70B_BG;Tad1-70_BG	Yes	NA	725	485	25.036	36	0.056	-	UUUGUUGACUUGUAUCUUGGGGGUU	31	0.47	25	N11	-1	0	0	0.002061855670103	0.006185567010309	0.006185567010309	0.014432989690722	0.051546391752577	0.092783505154639	0.298969072164948	0.414432989690722	0.082474226804124	0.014432989690722	0.010309278350516	0.006185567010309	0	0	0	0	0	0
Locus_1637	scaffold_454:399086-400921	2	intergene		Yes	ms1296739	NA	No	NA	1836	632	32.625	47	0.082	-	UGUUCUAUGUCGUUUAGUGCGUAUA	22	0.578	25	N5	-1	0	0	0	0.001582278481013	0.014240506329114	0.022151898734177	0.05379746835443	0.083860759493671	0.306962025316456	0.373417721518987	0.117088607594937	0.015822784810127	0.006329113924051	0.004746835443038	0	0	0	0	0	0
Locus_1638	scaffold_455:98397-102154	2	intergene		Yes	ms1430765	Gypsy-12_RO-I;Gypsy-13_RO-I;Gypsy-15_RO-I;Gypsy-18_RO-I;Gypsy-1_ADe-I;Gypsy-1-I_RO;Gypsy-21_ADe-I;Gypsy-29_ADe-I;Gypsy-2_ADe-I;Gypsy-3_Trm-I	Yes	NA	3758	223	11.512	98	0.184	-	UGAGUCUAACUCUGAGAAAGAAGU	5	0.771	25	N5	-1	0	0	0	0	0.004484304932735	0.013452914798206	0.004484304932735	0.147982062780269	0.309417040358744	0.37219730941704	0.098654708520179	0.031390134529148	0.008968609865471	0.004484304932735	0	0.004484304932735	0	0	0	0
Locus_1639	scaffold_455:104207-111799	2	intergene		Yes	ms1317756;ms1317762	Gypsy-10_RO-I;Gypsy-12_RO-I;Gypsy-13_RO-I;Gypsy-15_RO-I;Gypsy-18_RO-I;Gypsy-1-I_RO;Gypsy-29_ADe-I;Gypsy-2_ADe-I;Gypsy-3_RO-I;Gypsy-8_RO-I	Yes	NA	7593	571	29.476	271	0.278	.	UUUCAUGAUCCAACGACCUAAACGU	21	0.701	25	N5	-1	0	0	0.005253940455342	0.005253940455342	0.008756567425569	0.008756567425569	0.019264448336252	0.126094570928196	0.220665499124343	0.381786339754816	0.168126094570928	0.033274956217163	0.010507880910683	0.008756567425569	0.001751313485114	0	0	0.001751313485114	0	0
Locus_164	scaffold_26:391611-393636	2	gene	g19127.t1	Yes	ms93201	NA	No	NA	2026	4192	216.398	4020	0.979	+	UUUUCCCUGAGAUCUUCGAGAAUGU	346	0.209	25	N5	-1	0	0	0.00381679389313	0.005963740458015	0.009064885496183	0.016937022900763	0.034589694656489	0.090410305343512	0.265267175572519	0.447041984732824	0.102576335877863	0.014312977099237	0.00787213740458	0.000954198473282	0.000715648854962	0.000477099236641	0	0	0	0
Locus_1640	scaffold_455:189023-190195	2	intergene		No	NA	NA	No	NA	1173	310	16.003	232	0.029	-	UUCCAAAAUGUACUAAAUGUUCAAU	119	0.223	25	N5	-1	0	0	0	0.003225806451613	0	0	0.009677419354839	0.07741935483871	0.158064516129032	0.490322580645161	0.209677419354839	0.048387096774194	0.003225806451613	0	0	0	0	0	0	0
Locus_1641	scaffold_456:39185-44756	2	intergene		Yes	ms61717	Gypsy-12_RO-I;Gypsy-13_RO-I;Gypsy-15_RO-I;Gypsy-18_RO-I	Yes	NA	5572	802	41.401	304	0.853	+	UUCGGAAGGGCAUACUCGAAGCCU	34	0.607	25	N5	-1	0	0	0.001246882793017	0.007481296758105	0.00997506234414	0.006234413965087	0.024937655860349	0.109725685785536	0.314214463840399	0.339152119700748	0.14713216957606	0.028678304239402	0.00498753117207	0.00498753117207	0.001246882793017	0	0	0	0	0
Locus_1642	scaffold_456:47850-48961	2	intergene		Yes	ms61717;ms61751	NA	No	NA	1112	362	18.687	49	0.058	-	UGAGAAUUCUGGUCAUAAUAGUACU	76	0.434	25	N5	-1	0	0	0	0	0.002762430939227	0.013812154696133	0.013812154696133	0.044198895027624	0.218232044198895	0.527624309392265	0.151933701657459	0.027624309392265	0	0	0	0	0	0	0	0
Locus_1643	scaffold_456:74960-78957	2	intergene		Yes	ms61754	Gypsy-12_RO-I;Gypsy-15_RO-I	Yes	NA	3998	269	13.886	90	0.52	.	UGAAUGCUUUCAUUGCUGUCGCUAU	7	0.781	25	N5	-1	0	0	0.007434944237918	0.003717472118959	0.003717472118959	0.014869888475836	0.048327137546468	0.074349442379182	0.223048327137546	0.460966542750929	0.104089219330855	0.04089219330855	0.011152416356877	0	0	0	0.003717472118959	0	0.003717472118959	0
Locus_1644	scaffold_456:139217-139937	2	gene	g3299.t1	No	NA	NA	No	NA	721	712	36.755	0	0.982	+	UAAUUGGUACCAGUUUCUUAGUAGU	65	0.282	25	N11	-1	0	0	0	0.002808988764045	0.004213483146067	0.004213483146067	0.023876404494382	0.061797752808989	0.213483146067416	0.439606741573034	0.185393258426966	0.023876404494382	0.029494382022472	0.004213483146067	0.00561797752809	0	0.001404494382022	0	0	0
Locus_1645	scaffold_456:140349-141483	2	gene	g3299.t1	No	NA	NA	No	NA	1135	832	42.949	0	0.987	+	UAAUGAAUCAUUUCCAUCACUGACU	171	0.269	25	N5	-1	0	0	0.001201923076923	0.003605769230769	0.003605769230769	0.001201923076923	0.016826923076923	0.036057692307692	0.235576923076923	0.519230769230769	0.164663461538462	0.013221153846154	0.002403846153846	0.001201923076923	0.001201923076923	0	0	0	0	0
Locus_1646	scaffold_456:165282-168358	2	gene	g3303.t1;g3303.t1.1.5ab8ba1a	Yes	ms192607	NA	No	NA	3077	2893	149.341	443	0.975	+	UAAUGAAUCAUUUCCAUCACUGACU	166	0.255	25	N5	-1	0	0	0.002073971655721	0.004493605254062	0.003456619426201	0.011061182163844	0.022122364327688	0.0584168683028	0.256135499481507	0.435534047701348	0.174213619080539	0.016591773245766	0.010715520221224	0.003456619426201	0.001728309713101	0	0	0	0	0
Locus_1647	scaffold_457:221-865	2	intergene		Yes	ms975269	NA	No	NA	645	233	12.028	36	0.361	.	UGGCCUGUAUUUGUCCUCGACGAGAA	30	0.391	25	N6	-1	0	0	0	0	0.012875536480687	0.004291845493562	0.030042918454936	0.072961373390558	0.231759656652361	0.347639484978541	0.248927038626609	0.042918454935622	0.004291845493562	0.004291845493562	0	0	0	0	0	0
Locus_1648	scaffold_457:82816-85576	2	intergene		Yes	ms75679	Gypsy-76_MLP-I;Hop;MuDR-1_FO;MuDR-1_PGr;MuDR-1_PSt;MuDR-2_MLP;MuDR-2_PGr;MuDR-3_PGr;MULE-1_Cglob;MULE-2_Cglob	Yes	NA	2761	339	17.5	337	0.062	-	UUCUACUAUUGAAGUCACUGUGUU	14	0.572	25	N5	-1	0	0	0	0.005899705014749	0.002949852507375	0.014749262536873	0.03834808259587	0.103244837758112	0.24188790560472	0.36283185840708	0.188790560471976	0.032448377581121	0.002949852507375	0.005899705014749	0	0	0	0	0	0
Locus_1649	scaffold_458:142899-145610	2	gene	g6649.t1	Yes	ms1430830;ms423566;ms423612	NA	No	NA	2712	1801	92.97	1390	0.84	+	UAUAUGUACACACCGUCACUCUUCU	174	0.318	25	N5	-1	0	0	0.001110494169906	0.007218212104386	0.006662965019434	0.01776790671849	0.028872848417546	0.067184897279289	0.286507495835647	0.382009994447529	0.146029983342587	0.02776235424764	0.014991671293726	0.002220988339811	0.001665741254858	0.006107717934481	0.001665741254858	0.000555247084953	0.001665741254858	0
Locus_165	scaffold_26:427803-428560	2	intergene		Yes	ms422118	NA	No	NA	758	193	9.963	80	0.824	+	UCUUGCUUAUGUUGCGGUUUCAGUU	7	0.689	25	N11	-1	0	0	0	0.005181347150259	0	0.020725388601036	0.05699481865285	0.103626943005181	0.238341968911917	0.310880829015544	0.160621761658031	0.05699481865285	0.036269430051814	0.005181347150259	0	0.005181347150259	0	0	0	0
Locus_1650	scaffold_458:149535-151136	2	gene	g6650.t1	Yes	ms423620	NA	No	NA	1602	3498	180.572	2554	0.975	+	UUUGGCAAUUUGUAGAGACUCUUGU	534	0.183	25	N5	-1	0	0	0.000285877644368	0.006003430531732	0.005431675242996	0.008290451686678	0.014865637507147	0.085477415666095	0.259005145797599	0.510577472841624	0.086906803887936	0.016866781017724	0.003430531732419	0.001429388221841	0.000285877644368	0.000285877644368	0.000857632933105	0	0	0
Locus_1651	scaffold_458:273622-276830	2	gene	g6661.t1	Yes	ms563823;ms563850	NA	No	NA	3209	18081	933.37	1063	0.06	-	UGACACCAUCUUGAUUAUCGCUGAC	807	0.1	25	N5	-1	0	0	0.002931253802334	0.005585974227089	0.006415574359825	0.010563575023505	0.030142138156075	0.093966041701233	0.3135335434987	0.35075493612079	0.15054477075383	0.020463469940822	0.010784801725568	0.002212267020629	0.001106133510315	0.000331840053094	0.000331840053094	0.000276533377579	5.53066755157347E-05	0
Locus_1652	scaffold_458:413560-414343	2	intergene		Yes	ms1328855	NA	No	NA	784	258	13.318	18	0.93	+	UGCGCUGUAAAUAUCUGGUAGGUCA	9	0.713	25	N11	-1	0	0	0	0.015503875968992	0.011627906976744	0.015503875968992	0.046511627906977	0.081395348837209	0.251937984496124	0.368217054263566	0.170542635658915	0.031007751937985	0.003875968992248	0	0.003875968992248	0	0	0	0	0
Locus_1653	scaffold_458:414748-415923	2	intergene		Yes	ms1328855	Tad1;Tad1-15C_BG;Tad1-1B_PGr;Tad1-1_PGr;Tad1-1_PTrit;Tad1-2_PGr;Tad1-39_BG;Tad1-3_PGr;Tad1-4_PGr;Tad1-7_PGr	Yes	NA	1176	245	12.647	8	0.963	+	UUGUAUCGUGGAUUGGUGGGGGAAU	27	0.535	25	N5	-1	0	0	0.004081632653061	0	0	0.03265306122449	0.06530612244898	0.093877551020408	0.183673469387755	0.453061224489796	0.142857142857143	0.020408163265306	0	0.004081632653061	0	0	0	0	0	0
Locus_1654	scaffold_459:117226-118960	2	intergene		Yes	ms123051	NA	No	NA	1735	219	11.305	133	0.968	+	UAGAAAGUGAUAACCAUCGAGUACU	33	0.447	25	N5	-1	0	0	0.004566210045662	0	0.004566210045662	0	0.013698630136986	0.041095890410959	0.155251141552511	0.438356164383562	0.292237442922374	0.045662100456621	0.004566210045662	0	0	0	0	0	0	0
Locus_1655	scaffold_460:147929-152956	2	intergene		Yes	ms356875;ms356876	I-1_AO;Tad1-10_BG;Tad1-1_CCi;Tad1-1_PPl;Tad1-2_PGr;Tad1-3_BG;Tad1-41_BG;Tad1-67_BG;Tad1-68_BG;Tad1-7_PGr	Yes	NA	5028	298	15.383	103	0.983	+	UAGAACUCUAGGAUUGUUGGGCCU	11	0.711	25	N5	-1	0	0	0	0.013422818791946	0.006711409395973	0.01006711409396	0.006711409395973	0.090604026845638	0.291946308724832	0.422818791946309	0.13758389261745	0.016778523489933	0.003355704697987	0	0	0	0	0	0	0
Locus_1656	scaffold_460:216925-220179	2	intergene		Yes	ms23901	Gypsy-10_RO-I;Gypsy-12_RO-I;Gypsy-13_RO-I;Gypsy-14_PGr-I;Gypsy-15_RO-I;Gypsy-18_RO-I;Gypsy-19_ADe-I;Gypsy-35_MLP-I;Gypsy-70_MLP-I;Gypsy-81_MLP-I	Yes	NA	3255	999	51.57	222	0.036	-	UCGAGUCCGAUUGGUAGCUUCGACU	105	0.461	25	N5	-1	0	0	0	0.005005005005005	0.005005005005005	0.01001001001001	0.042042042042042	0.1001001001001	0.305305305305305	0.391391391391391	0.107107107107107	0.026026026026026	0.004004004004004	0.003003003003003	0.001001001001001	0	0	0	0	0
Locus_1657	scaffold_460:421665-422964	2	intergene		Yes	ms268465	NA	No	NA	1300	221	11.408	29	0.389	.	UAAUGUCUAAUUCUGGUCCACAGGU	28	0.602	25	N5	-1	0	0	0	0.004524886877828	0.009049773755656	0.013574660633484	0.013574660633484	0.049773755656109	0.230769230769231	0.46606334841629	0.135746606334842	0.049773755656109	0.018099547511312	0	0.004524886877828	0	0.004524886877828	0	0	0
Locus_1658	scaffold_463:22135-23454	2	intergene		Yes	ms931746	NA	No	NA	1320	2654	137.004	957	0.019	-	UGUUGAUAUUGCUUGAAGUUGCUU	306	0.213	25	N5	-1	0	0	0.001130369253956	0.001507159005275	0.004144687264506	0.003767897513188	0.017332328560663	0.056895252449133	0.340994724943482	0.425772418990203	0.129615674453655	0.012810851544838	0.003391107761869	0.001883948756594	0.000376789751319	0.000376789751319	0	0	0	0
Locus_1659	scaffold_463:200405-200532	2	intergene		Yes	ms618094	NA	No	NA	128	259	13.37	259	0.398	.	UUUCUGAUACCUCUAACUAAUCUCC	23	0.375	25	N6	-1	0	0	0.003861003861004	0.054054054054054	0.104247104247104	0.027027027027027	0.003861003861004	0.019305019305019	0.135135135135135	0.602316602316602	0.042471042471043	0	0.003861003861004	0	0	0.003861003861004	0	0	0	0
Locus_166	scaffold_26:507302-510320	2	intergene		Yes	ms1356863	FoHeli1;FoHeli2_10;FoHeli2_8;FoHeli2_9;Helitron-1_AN;Helitron-1_PGr;Helitron-1_ROr;Helitron-6_PGr;Helitron-6_PSt;Helitron-9_PGr	Yes	NA	3019	447	23.075	185	0.955	+	UAUGAGGAUUGAUUUUAGAUGUAAU	29	0.624	25	N5	-1	0	0	0.004474272930649	0.002237136465324	0.006711409395973	0.029082774049217	0.031319910514541	0.076062639821029	0.29082774049217	0.357941834451902	0.161073825503356	0.024608501118568	0.011185682326622	0.002237136465324	0	0	0.002237136465324	0	0	0
Locus_1660	scaffold_465:70640-70918	2	intergene		No	NA	NA	No	NA	279	2983	153.987	2776	0.042	-	UCCGGACCAGUCUUCAUAAAUAGAA	1021	0.085	25	N11	-1	0	0	0.005698960777741	0.011397921555481	0.005363727790815	0.008045591686222	0.032182366744888	0.087495809587663	0.244384847468991	0.437143814951391	0.042239356352665	0.117666778410996	0.004022795843111	0.001005698960778	0.002346630908481	0.000670465973852	0.000335232986926	0	0	0
Locus_1661	scaffold_465:71123-72141	2	intergene		Yes	ms454830;ms454976	NA	No	NA	1019	1341	69.225	1301	0.038	-	UAUAAAUCUUUUUCUUUUACUGACU	274	0.188	25	N5	-1	0	0	0.001491424310216	0.005219985085757	0.004474272930649	0.008948545861298	0.01193139448173	0.119313944817301	0.1834451901566	0.458612975391499	0.164802386278896	0.017151379567487	0.005219985085757	0.016405667412379	0.000745712155108	0.002237136465324	0	0	0	0
Locus_1662	scaffold_465:395252-396703	2	intergene		No	NA	NA	No	NA	1452	19931	1028.87	19931	0.984	+	UGAGAUUGUCAACUGUGAGGUAGU	6452	0.062	24	N5	-1	0	0	0.000802769554965	0.001053635040891	0.005318348301641	0.009181676784908	0.01384777482314	0.096583212081682	0.430334654558226	0.284732326526516	0.132005418694496	0.018865084541669	0.005719733079123	0.000602077166223	0.000702423360594	0.000100346194371	0.000100346194371	5.01730971852893E-05	0	0
Locus_1663	scaffold_466:26659-28058	2	gene	g2395.t1	No	NA	NA	No	NA	1400	9236	476.777	1402	0.935	+	UAUACAUAUCGACCGUCAGGAAGA	1765	0.115	24	N5	-1	0	0	0.001515807708965	0.003572975313989	0.004114335210048	0.012451277609355	0.030857514075357	0.172693806842789	0.416089216110871	0.262451277609355	0.081203984408835	0.011152013858813	0.002815071459506	0.000866175833694	0.000216543958424	0	0	0	0	0
Locus_1664	scaffold_466:66822-68262	2	intergene		No	NA	NA	No	NA	1441	5553	286.655	5526	0.947	+	UCACGUUUGCUCCAUUGUCUGUAGU	1113	0.18	25	N5	-1	0	0	0.001440662704844	0.002521159733477	0.007203313524221	0.014406627048442	0.037097064649739	0.112911939492166	0.198271204754187	0.448226184044661	0.141905276427157	0.026652260039618	0.005942733657482	0.002521159733477	0.000720331352422	0	0	0	0.000180082838106	0
Locus_1665	scaffold_466:193979-198202	2	intergene		Yes	ms747318	Gypsy-12_RO-I;Gypsy-13_RO-I;Gypsy-15_RO-I;Gypsy-18_RO-I;Gypsy-1_ADe-I;Gypsy-21_ADe-I;Gypsy-29_ADe-I;Gypsy-2_ADe-I;Gypsy-3_Trm-I;Gypsy-7_ADe-I	Yes	NA	4224	250	12.905	95	0.548	.	UCUGGACCCGAGUACGUUAUUAUAC	12	0.688	25	N5	-1	0	0	0	0	0.004	0.008	0.02	0.08	0.268	0.488	0.108	0.016	0	0	0.008	0	0	0	0	0
Locus_1666	scaffold_466:405550-405789	2	intergene		Yes	ms1307144	NA	No	NA	240	294	15.177	29	0.224	.	UCGGCUUCUAUAUGCUCUGCACAUA	52	0.415	25	N6	-1	0	0	0	0	0.006802721088435	0.013605442176871	0.020408163265306	0.074829931972789	0.170068027210884	0.476190476190476	0.156462585034014	0.068027210884354	0.006802721088435	0.003401360544218	0.003401360544218	0	0	0	0	0
Locus_1667	scaffold_466:414350-414732	2	intergene		Yes	ms1191262	NA	No	NA	383	304	15.693	24	0.378	.	UCUAUAUACUUUAUGUUCGUUGAUU	40	0.428	25	N6	-1	0	0	0	0.009868421052632	0.013157894736842	0.013157894736842	0.019736842105263	0.052631578947368	0.361842105263158	0.401315789473684	0.072368421052632	0.026315789473684	0.013157894736842	0.009868421052632	0.003289473684211	0	0.003289473684211	0	0	0
Locus_1668	scaffold_467:37213-38560	2	intergene		Yes	ms911352;ms911362	NA	No	NA	1348	16636	858.776	15370	0.976	+	UUAGAUCUUGGAGAUUAUCUCGCCU	3142	0.088	25	N5	-1	0	0	0.001743207501803	0.004808848280837	0.005409954315941	0.009377254147632	0.03660735753787	0.097980283722049	0.281497956239481	0.468321711949988	0.069187304640539	0.016710747775908	0.005770617937004	0.001562875691272	0.000420774224573	0.000420774224573	0	0.000180331810531	0	0
Locus_1669	scaffold_467:87707-89137	2	gene	g3200.t1	Yes	ms613562;ms613588	NA	No	NA	1431	899	46.408	494	0.034	-	UGCACUUUGUAAGAACACUGCACU	71	0.399	24	N5	-1	0	0	0.004449388209121	0.008898776418242	0.008898776418242	0.022246941045606	0.021134593993326	0.054505005561735	0.35706340378198	0.3559510567297	0.110122358175751	0.026696329254728	0.012235817575083	0.008898776418242	0.004449388209121	0.00111234705228	0.00111234705228	0.00111234705228	0.00111234705228	0
Locus_167	scaffold_26:525678-528924	2	intergene		Yes	ms1356984	Deceiver-1_CCO;I-2_CH;L1-1_OSp;Tad1-44_BG;Tad1-53B_BG;Tad1-53C_BG;Tad1-62_BG;Tad1-66B_BG;Tad1-66_BG;Zorro	Yes	NA	3247	249	12.854	102	0.984	+	UCUGGUCUUCCAUAUGAACUGCACU	11	0.675	25	N5	-1	0	0	0	0.004016064257028	0.008032128514056	0.012048192771084	0.024096385542169	0.072289156626506	0.281124497991968	0.353413654618474	0.204819277108434	0.024096385542169	0.008032128514056	0.004016064257028	0	0.004016064257028	0	0	0	0
Locus_1670	scaffold_467:167772-169364	2	intergene		No	NA	NA	No	NA	1593	30675	1583.492	30664	0.039	-	UUUUUUGAACCACCUUUAACGAGAA	3248	0.056	25	N5	-1	0	0	0.001010594947025	0.006063569682152	0.009160554197229	0.014278728606357	0.03080684596577	0.061711491442543	0.294995925020375	0.413952730236349	0.139331703341483	0.021450692746536	0.004237978810106	0.002118989405053	0.000456397718011	0.000195599022005	9.7799511002445E-05	3.2599837000815E-05	9.7799511002445E-05	0
Locus_1671	scaffold_467:180544-181254	2	intergene		No	NA	NA	No	NA	711	227	11.718	227	0.965	+	UUAAUUAUUCAAACUCGGACCAUUGU	16	0.374	25	N11	-1	0	0	0	0	0.004405286343612	0.008810572687225	0.026431718061674	0.052863436123348	0.171806167400881	0.290748898678414	0.259911894273128	0.118942731277533	0.039647577092511	0.017621145374449	0	0.008810572687225	0	0	0	0
Locus_1672	scaffold_467:195053-195657	2	intergene		Yes	ms630006	NA	No	NA	605	2154	111.193	104	0.897	+	UGGUUCAUGUUAGAAUCGGUAGCCU	944	0.113	25	N11	-1	0	0	0.000464252553389	0.002321262766945	0.004178272980501	0.010213556174559	0.011606313834726	0.037140204271124	0.113277623026927	0.586350974930362	0.199628597957289	0.030640668523677	0.003249767873723	0.000928505106778	0	0	0	0	0	0
Locus_1673	scaffold_467:198202-199430	2	intergene		Yes	ms630007;ms630010	NA	No	NA	1229	3009	155.329	212	0.869	+	UGGUUCAUGUUAGAAUCGGUAGCCU	1275	0.125	25	N5	-1	0	0	0.001661681621801	0.000997008973081	0.003323363243603	0.01329345297441	0.009970089730808	0.031239614489864	0.093386507145231	0.606513791957461	0.203057494184114	0.032901296111665	0.001661681621801	0.001329345297441	0.00033233632436	0.00033233632436	0	0	0	0
Locus_1674	scaffold_467:223434-224560	2	intergene		Yes	ms395712	NA	No	NA	1127	3795	195.904	429	0.129	-	UGGUUCAUGUUAGAAUCGGUAGCCU	1749	0.136	25	N5	-1	0	0	0.001317523056653	0.001581027667984	0.00368906455863	0.014492753623188	0.012121212121212	0.037944664031621	0.143083003952569	0.632411067193676	0.111725955204216	0.036100131752306	0.002898550724638	0.001317523056653	0.001054018445323	0	0	0	0.000263504611331	0
Locus_1675	scaffold_467:246003-246404	2	intergene		Yes	ms395714	NA	No	NA	402	193	9.963	26	0.223	.	UCCUUAUAAUCACCAAAUGGCACC	36	0.269	25	N6	-1	0	0	0	0	0.005181347150259	0.005181347150259	0.020725388601036	0.046632124352332	0.274611398963731	0.414507772020725	0.150259067357513	0.072538860103627	0.010362694300518	0	0	0	0	0	0	0
Locus_1676	scaffold_467:249437-251072	2	intergene		Yes	ms395715	NA	No	NA	1636	3184	164.363	854	0.16	-	UGGUUCAUGUUAGAAUCGGUAGCCU	1022	0.189	25	N5	-1	0	0	0.000942211055276	0.002826633165829	0.004082914572864	0.011306532663317	0.017902010050251	0.045854271356784	0.179334170854271	0.54428391959799	0.125628140703518	0.057160804020101	0.006909547738693	0.00251256281407	0.000628140703518	0.000314070351759	0.000314070351759	0	0	0
Locus_1677	scaffold_469:1502-3469	2	intergene		Yes	ms756755	NA	No	NA	1968	430	22.197	176	0.944	+	UGAAUAAUUCUGAAUGUUACGAUU	17	0.528	24	N5	-1	0	0	0.002325581395349	0	0.004651162790698	0.018604651162791	0.032558139534884	0.086046511627907	0.288372093023256	0.288372093023256	0.183720930232558	0.03953488372093	0.034883720930233	0.02093023255814	0	0	0	0	0	0
Locus_1678	scaffold_469:21606-23963	2	intergene		Yes	ms756744	Gypsy-126_MLP-I;Gypsy-13_RO-I;Gypsy-1-I_RO;Gypsy-21_ADe-I;Gypsy-29_ADe-I;Gypsy-2_ADe-I;Gypsy-3_Trm-I;Gypsy-7_ADe-I;Gypsy-7_Trm-I;Gypsy-81_MLP-I	Yes	NA	2358	214	11.047	89	0.43	.	UAAGGUACCCAAGAAAUCAGAAGA	17	0.701	25	N5	-1	0	0	0	0.004672897196262	0.009345794392523	0.014018691588785	0.023364485981308	0.14018691588785	0.275700934579439	0.280373831775701	0.219626168224299	0.018691588785047	0.004672897196262	0.009345794392523	0	0	0	0	0	0
Locus_1679	scaffold_469:169358-171861	2	intergene		Yes	ms743464	Gypsy-12_RO-I;Gypsy-13_RO-I;Gypsy-15_RO-I;Gypsy-18_RO-I;Gypsy-1_GDe-I;Gypsy-2_PCR-I;Gypsy-4_CPu-I	Yes	NA	2504	206	10.634	83	0.544	.	UCGAGAUCACAAAACCAAAGGGCUU	9	0.675	25	N5	-1	0	0	0	0	0.004854368932039	0.019417475728155	0.038834951456311	0.08252427184466	0.286407766990291	0.364077669902913	0.121359223300971	0.063106796116505	0.019417475728155	0	0	0	0	0	0	0
Locus_168	scaffold_26:643423-645917	2	intergene		Yes	ms1142145	NA	No	NA	2495	211	10.892	67	0.37	.	UAUUUUCUUCUGUAUAGUUUGGCUU	8	0.73	25	N5	-1	0	0	0	0.009478672985782	0.009478672985782	0.023696682464455	0.018957345971564	0.075829383886256	0.312796208530806	0.369668246445498	0.151658767772512	0.018957345971564	0.009478672985782	0	0	0	0	0	0	0
Locus_1680	scaffold_469:226902-227443	2	intergene		Yes	ms734489	NA	No	NA	542	277	14.299	2	0.029	-	UGGACCCAAAAUGUUGAGCAUGGCG	34	0.354	25	N11	-1	0	0	0	0.007220216606498	0.014440433212996	0.014440433212996	0.018050541516246	0.057761732851986	0.339350180505415	0.44043321299639	0.093862815884477	0.007220216606498	0.007220216606498	0	0	0	0	0	0	0
Locus_1681	scaffold_471:81682-81939	2	intergene		Yes	ms220378	Gypsy-103_MLP-I;Gypsy-69_MLP-I;hAT-1_MLP;hAT-2_MLP;hAT-2_PGr;hAT-5_PGr;hAT-7_PGr;hAT-9_PGr;RESTLESS;TFO1_FO	Yes	NA	258	307	15.848	3	0.423	.	UUGGAUUUCAAAGGAUUGGAAACUU	50	0.296	25	N6	-1	0	0	0.003257328990228	0.009771986970684	0.01628664495114	0.003257328990228	0.022801302931596	0.058631921824104	0.267100977198697	0.495114006514658	0.110749185667752	0.009771986970684	0.003257328990228	0	0	0	0	0	0	0
Locus_1682	scaffold_471:83345-83515	2	intergene		Yes	ms220378;ms220379	NA	No	NA	171	377	19.461	1	0.952	+	UGUUUGAUCAUCUGUUUCUGUAUC	147	0.18	24	N11	-1	0	0	0	0	0.005305039787798	0.002652519893899	0.007957559681698	0.037135278514589	0.519893899204244	0.289124668435013	0.127320954907162	0.007957559681698	0.002652519893899	0	0	0	0	0	0	0
Locus_1683	scaffold_472:409213-409900	1	intergene		No	NA	NA	No	NA	688	891	45.995	891	0.981	+	UUGAAUGAUGCUUUGAAUUUCUUCACA	93	0.162	27	N13	-1	0	0	0.016835016835017	0.035914702581369	0.035914702581369	0.012345679012346	0.060606060606061	0.037037037037037	0.07631874298541	0.107744107744108	0.102132435465769	0.199775533108866	0.078563411896745	0.054994388327722	0.052749719416386	0.032547699214366	0.065095398428732	0.011223344556678	0.014590347923681	0.005611672278339
Locus_1684	scaffold_474:55928-56486	2	intergene		Yes	ms1431441	NA	No	NA	559	191	9.86	18	0.068	-	UGAGAAUUCUGGUCAUAAUAGUACU	85	0.304	25	N11	-1	0	0	0	0	0	0.005235602094241	0.036649214659686	0.06282722513089	0.115183246073298	0.581151832460733	0.193717277486911	0.005235602094241	0	0	0	0	0	0	0	0
Locus_1685	scaffold_474:71127-72861	2	intergene		Yes	ms451273;ms451316;ms451333	NA	No	NA	1735	1078	55.648	965	0.074	-	UCGGAAACAUGUACAUUAAUGCGCAU	80	0.39	25	N5	-1	0	0	0	0.006493506493506	0.009276437847866	0.012059369202226	0.027829313543599	0.077922077922078	0.202226345083488	0.35899814471243	0.261595547309833	0.031539888682746	0.006493506493506	0.003710575139147	0.001855287569573	0	0	0	0	0
Locus_1686	scaffold_474:74505-76701	2	intergene		Yes	ms451303;ms451310;ms451316	NA	No	NA	2197	1019	52.602	977	0.047	-	UUUCUGUCUGUUGUUUGUAGCUAUC	66	0.404	25	N5	-1	0	0	0.001962708537782	0.005888125613346	0.012757605495584	0.011776251226693	0.032384690873405	0.120706575073602	0.214916584887144	0.360157016683023	0.197252208047105	0.030421982335623	0.003925417075564	0.001962708537782	0.001962708537782	0.002944062806673	0	0	0.000981354268891	0
Locus_1687	scaffold_474:84058-86562	2	intergene		No	NA	NA	No	NA	2505	809	41.762	806	0.046	-	UUUUUUAAUCUACUUGUUCAAACUU	35	0.447	25	N5	-1	0	0	0.00123609394314	0.008652657601978	0.016069221260816	0.014833127317676	0.03955500618047	0.079110012360939	0.253399258343634	0.360939431396786	0.173053152039555	0.042027194066749	0.008652657601978	0.00123609394314	0.00123609394314	0	0	0	0	0
Locus_1688	scaffold_474:88073-91552	2	intergene		Yes	ms451275;ms451308	NA	No	NA	3480	1596	82.388	1581	0.1	-	UAUAGAUAGUCAUGUUUUAGAACCU	163	0.338	25	N5	-1	0	0	0.00062656641604	0.005012531328321	0.014411027568922	0.012531328320802	0.021303258145363	0.098370927318296	0.237468671679198	0.429197994987469	0.152255639097744	0.015037593984962	0.008145363408521	0.005012531328321	0.00062656641604	0	0	0	0	0
Locus_1689	scaffold_474:101469-107417	2	intergene		Yes	ms1431431;ms297313;ms297330	NA	No	NA	5949	2517	129.931	2133	0.042	-	UCAAGUAAAACUUUAUUGCCAUCAC	150	0.408	25	N5	-1	0	0	0.001589193484307	0.006754072308304	0.00595947556615	0.024235200635677	0.038537941994438	0.10647596344855	0.245927691696464	0.33373063170441	0.184346444179579	0.038935240365515	0.010329757647994	0.00238379022646	0.000794596742153	0	0	0	0	0
Locus_169	scaffold_26:861225-863666	2	intergene		Yes	ms905845	NA	No	NA	2442	327	16.88	307	0.119	-	UGAGAUUGUGUUUCAGUAAAGCCU	33	0.498	25	N5	-1	0	0	0	0.003058103975535	0.021406727828746	0.012232415902141	0.024464831804281	0.055045871559633	0.327217125382263	0.412844036697248	0.122324159021407	0.015290519877676	0.003058103975535	0.003058103975535	0	0	0	0	0	0
Locus_1690	scaffold_476:98857-100070	2	intergene		No	NA	NA	No	NA	1214	14782	763.07	13807	0.035	-	UCAUUCACUUCGUUUGUAUCGUUAU	3307	0.074	25	N5	-1	0	0	0.002976593153836	0.003382492220268	0.00656203490732	0.013597618725477	0.024556893519145	0.070288188337167	0.234068461642538	0.445338925720471	0.165606819104316	0.022256798809363	0.007103233662563	0.002164795020971	0.000541198755243	0.000947097821675	0.000405899066432	6.76498444053579E-05	0.000135299688811	0
Locus_1691	scaffold_476:105061-106465	2	intergene		Yes	ms66217;ms66244	NA	No	NA	1405	257	13.267	61	0.677	.	UUCGGAAUCAUGGUCGACUGGAUC	18	0.576	25	N5	-1	0	0	0.003891050583658	0	0	0.003891050583658	0.019455252918288	0.089494163424125	0.33852140077821	0.342412451361868	0.143968871595331	0.038910505836576	0.011673151750973	0	0.007782101167315	0	0	0	0	0
Locus_1692	scaffold_476:128310-128797	2	intergene		Yes	ms66245	NA	No	NA	488	500	25.811	184	0.76	.	UAACGUUAGGAAGUCGAAAACUAA	60	0.344	24	N6	1.7	0	0	0.004	0.004	0.002	0.012	0.016	0.044	0.354	0.348	0.166	0.036	0.002	0.01	0	0	0	0.002	0	0
Locus_1693	scaffold_476:367808-368359	2	intergene		Yes	ms576600	NA	No	NA	552	1118	57.713	270	0.961	+	UACAGAACCAGUAGACCUUGAAAC	376	0.216	24	N11	-1	0	0	0.000894454382826	0.001788908765653	0.004472271914132	0.007155635062612	0.01520572450805	0.079606440071556	0.565295169946333	0.199463327370304	0.064400715563506	0.04830053667263	0.008050089445438	0.002683363148479	0.000894454382826	0	0.001788908765653	0	0	0
Locus_1694	scaffold_476:416399-417845	2	intergene		Yes	ms753806;ms753807	NA	No	NA	1447	188	9.705	181	0.91	+	UUCGGGUUUAAUGGUAGUUGGCC	22	0.585	25	N5	-1	0	0	0.015957446808511	0.01063829787234	0	0.01063829787234	0.026595744680851	0.164893617021277	0.265957446808511	0.324468085106383	0.085106382978723	0.058510638297872	0.01063829787234	0.01063829787234	0.01063829787234	0.00531914893617	0	0	0	0
Locus_1695	scaffold_478:361735-364559	2	gene	g11470.t1	No	NA	NA	No	NA	2825	7944	410.082	6393	0.031	-	UUAUAAGCUGAAAUCCGUUAGAUUG	615	0.162	25	N5	-1	0	0	0.001258811681772	0.004028197381672	0.00503524672709	0.006923464249748	0.017623363544814	0.098439073514602	0.224320241691843	0.393630412890232	0.221299093655589	0.020140986908359	0.004028197381672	0.001132930513595	0.000881168177241	0.000377643504532	0.000377643504532	0.000503524672709	0	0
Locus_1696	scaffold_481:32140-35036	1	gene	g17877.t1;g17877.t2	No	NA	NA	No	Locus_1877	2897	653	33.709	653	0.956	+	CCAAGGAGCUGUGCAGCCU	13	0.704	25	N5	-1	0	0	0.035222052067381	0.070444104134763	0.064318529862175	0.082695252679939	0.068912710566616	0.101071975497703	0.099540581929556	0.124042879019908	0.078101071975498	0.055130168453293	0.075038284839204	0.04594180704441	0.035222052067381	0.007656967840735	0.018376722817764	0.009188361408882	0.018376722817764	0.010719754977029
Locus_1697	scaffold_481:49245-50555	2	intergene		No	NA	NA	No	NA	1311	877	45.272	622	0.075	-	UUGGAUAUAGAUUCGGGGAAGUGG	78	0.392	24	N5	-1	0	0	0.005701254275941	0.015963511972634	0.013683010262258	0.022805017103763	0.033067274800456	0.074116305587229	0.328392246294185	0.323831242873432	0.118586088939567	0.047890535917902	0.011402508551881	0.002280501710376	0.001140250855188	0	0	0	0	0.001140250855188
Locus_1698	scaffold_481:73460-74729	2	intergene		No	NA	NA	No	NA	1270	3167	163.486	1690	0.135	-	UGUUAUGGAUGUACUGAAAGUGUU	133	0.215	25	N5	-1	0	0	0.002841806125671	0.007578149668456	0.016419324281655	0.015787811809283	0.044837385538364	0.115882538680139	0.290811493526997	0.348279128512788	0.109567413956426	0.029365329965267	0.00947268708557	0.005052099778971	0.001894537417114	0.000947268708557	0.000315756236186	0	0.000631512472371	0.000315756236186
Locus_1699	scaffold_481:380669-381618	2	intergene		Yes	ms653294;ms653324	NA	No	NA	950	1237	63.856	335	0.061	-	UGCCGGAAUAGAGCGAAGGUCAAUU	297	0.255	25	N13	-1	0	0	0.002425222312045	0.004850444624091	0.004042037186742	0.012934518997575	0.031527890056589	0.079223928860146	0.241713823767179	0.468067906224737	0.127728375101051	0.024252223120453	0.000808407437348	0	0.001616814874697	0	0	0.000808407437348	0	0
Locus_17	scaffold_1:816152-817802	2	gene	g1257.t1	Yes	ms900169;ms900177	NA	No	NA	1651	3724	192.239	3689	0.084	-	UCUCGUCUCGUCUUUGAAAGUGGCU	164	0.243	25	N5	-1	0	0	0.001342642320086	0.009935553168636	0.014232008592911	0.018528464017186	0.040279269602578	0.104457572502685	0.33968850698174	0.343447905477981	0.104189044038668	0.017722878625134	0.003490870032223	0.00187969924812	0.000537056928034	0	0	0	0.000268528464017	0
Locus_170	scaffold_26:956357-956623	2	intergene		Yes	ms623972	hAT-1_Cglob;hAT-9_PGr	Yes	NA	267	441	22.765	71	0.977	+	UAACCAGAUGUAGUCAAGAGUGAUU	106	0.279	25	N11	-1	0	0	0	0.002267573696145	0.013605442176871	0.015873015873016	0.024943310657596	0.049886621315193	0.122448979591837	0.562358276643991	0.145124716553288	0.056689342403628	0.00453514739229	0.002267573696145	0	0	0	0	0	0
Locus_1700	scaffold_482:22487-23331	2	intergene		Yes	ms112568	NA	No	NA	845	362	18.687	30	0.961	+	UGAGAAUGUGGAGUAAGUAGCCCU	22	0.5	24	N11	-1	0	0	0	0.002762430939227	0.00828729281768	0.00828729281768	0.052486187845304	0.12707182320442	0.348066298342541	0.306629834254144	0.110497237569061	0.022099447513812	0.005524861878453	0.005524861878453	0	0	0.002762430939227	0	0	0
Locus_1701	scaffold_483:66357-67710	2	intergene		Yes	ms766221	Tad1-10_PGr;Tad1-12_BG;Tad1-18_BG;Tad1-1_CCi;Tad1-1_PGr;Tad1-40_BG;Tad1-59_BG;Tad1-7B_BG;Tad1-7_PGr;Tad1-8_PGr	Yes	NA	1354	308	15.899	12	0.974	+	UAGUCUUGGUAUGUCUAAAGUUAG	141	0.214	24	N5	-1	0	0	0	0	0	0.006493506493506	0.00974025974026	0.01948051948052	0.574675324675325	0.318181818181818	0.061688311688312	0.006493506493506	0	0	0	0.003246753246753	0	0	0	0
Locus_1702	scaffold_484:180878-183182	2	gene	g249.t1	Yes	ms1186892	NA	No	NA	2305	1874	96.739	1828	0.098	-	UCUUUUUCGGUAAAGAAUUUUCGCCU	334	0.245	26	N5	-1	0	0	0.001600853788687	0.002668089647812	0.005336179295624	0.009605122732124	0.034151547491996	0.055496264674493	0.27854855923159	0.26093916755603	0.310565635005336	0.036286019210246	0.003201707577375	0.001067235859125	0.000533617929562	0	0	0	0	0
Locus_1703	scaffold_485:182056-182919	2	gene	g18534.t1	Yes	ms125179	NA	No	NA	864	202	10.428	202	0.059	-	UACUUUUCUCUUAUAUGCAGUGCCU	24	0.47	25	N11	-1	0	0	0	0.00990099009901	0.01980198019802	0.00990099009901	0.00990099009901	0.079207920792079	0.326732673267327	0.346534653465347	0.099009900990099	0.03960396039604	0.04950495049505	0.00990099009901	0	0	0	0	0	0
Locus_1704	scaffold_485:390032-390154	2	intergene		No	NA	NA	No	NA	123	221	11.408	221	0.991	+	AUCAUAAUUUGCACGUGUCUUCUUU	39	0.235	25	N12	-1	0	0	0.009049773755656	0.036199095022624	0.090497737556561	0.085972850678733	0.031674208144796	0.081447963800905	0.14027149321267	0.226244343891403	0.190045248868778	0.040723981900453	0.027149321266968	0.027149321266968	0.009049773755656	0	0	0.004524886877828	0	0
Locus_1705	scaffold_486:234854-235223	2	intergene		Yes	ms373541	NA	No	NA	370	222	11.46	20	0.387	.	UCCCGGUUAGAUUUUCGUACUAAGA	14	0.45	25	N6	-1	0	0	0	0	0	0.009009009009009	0.036036036036036	0.04954954954955	0.306306306306306	0.342342342342342	0.198198198198198	0.04954954954955	0	0.009009009009009	0	0	0	0	0	0
Locus_1706	scaffold_486:235687-237562	2	intergene		Yes	ms373541	Gypsy-12_RO-I;Gypsy-13_RO-I;Gypsy-15_RO-I;Gypsy-18_RO-I;Gypsy-3_RO-I	Yes	NA	1876	1032	53.273	320	0.078	-	UAGGACGAGGAGCACGGGUAACAUAG	54	0.458	25	N5	-1	0	0	0.002906976744186	0.006782945736434	0.007751937984496	0.021317829457364	0.025193798449612	0.128875968992248	0.256782945736434	0.323643410852713	0.186046511627907	0.025193798449612	0.008720930232558	0.00484496124031	0.000968992248062	0	0.000968992248062	0	0	0
Locus_1707	scaffold_486:237900-241842	2	intergene		Yes	ms373541	Gypsy-10_RO-I;Gypsy-12_RO-I;Gypsy-13_RO-I;Gypsy-15_RO-I;Gypsy-18_RO-I;Gypsy-1-I_RO;Gypsy-3_RO-I;Gypsy-3_Trm-I;Gypsy-5_RO-I;Gypsy-8_RO-I	Yes	NA	3943	4093	211.287	1029	0.03	-	UAUAACACAGUACUUGUUCUUCUUU	437	0.208	25	N5	-1	0	0	0.001465917419985	0.00195455655998	0.002443195699976	0.008306865379917	0.024676276569753	0.067187881749328	0.294405081847056	0.401661373075983	0.154898607378451	0.035914976789641	0.005130710969949	0.000732958709993	0.000488639139995	0.000244319569998	0.000244319569998	0	0.000244319569998	0
Locus_1708	scaffold_486:242109-242515	2	intergene		Yes	ms373541	NA	No	NA	407	851	43.93	178	0.019	-	UACAGGGAUGAGCUCAUUCGAACC	115	0.203	25	N11	-1	0	0	0.004700352526439	0	0.005875440658049	0.017626321974148	0.010575793184489	0.135135135135135	0.303172737955347	0.339600470035253	0.096357226792009	0.076380728554642	0.005875440658049	0.004700352526439	0	0	0	0	0	0
Locus_1709	scaffold_487:188700-189470	0	intergene		No	NA	NA	No	NA	771	14425	744.641	14425	1	+	AAACUGUGUAGAAUGUCUCUUAAUACUGAUU	5349	0.027	31	N11	-1	0	0	0.005129982668977	0.041733102253033	0.01844020797227	0.020797227036395	0.083327556325823	0.053587521663778	0.012062391681109	0.012201039861352	0.012824956672444	0.009289428076257	0.007694974003466	0.018162911611785	0.256429809358752	0.375389948006932	0.034800693240901	0.014835355285962	0.00949740034662	0.013795493934142
Locus_171	scaffold_26:956922-958100	2	intergene		Yes	ms623972	NA	No	NA	1179	1382	71.341	26	0.892	+	UGUUGAUGCUUGAGGGAUGGCACC	478	0.208	24	N5	-1	0	0	0.001447178002894	0.000723589001447	0.007235890014472	0.010853835021708	0.028943560057887	0.11287988422576	0.581041968162084	0.145441389290883	0.076700434153401	0.016642547033285	0.007235890014472	0.005788712011577	0.001447178002894	0.002170767004342	0.001447178002894	0	0	0
Locus_1710	scaffold_489:926-1898	2	intergene		Yes	ms834967;ms834969	NA	No	NA	973	638	32.935	31	0.975	+	UCUGGAUAAGUGAAAAGCCUGGCCC	352	0.166	25	N11	-1	0	0	0	0.004702194357367	0	0.001567398119122	0.010971786833856	0.026645768025078	0.098746081504702	0.735109717868339	0.101880877742947	0.0141065830721	0.003134796238245	0.001567398119122	0	0	0.001567398119122	0	0	0
Locus_1711	scaffold_489:25592-36760	2	gene	g16554.t1;g16555.t1	No	NA	NA	No	NA	11169	4472	230.852	4391	0.051	-	UAGAUAUGUCUCCAAACUUCAGCGA	97	0.428	25	N5	-1	0	0	0.00201252236136	0.003354203935599	0.008944543828265	0.012969588550984	0.025715563506261	0.063059033989267	0.20169946332737	0.398032200357782	0.239490161001789	0.031529516994633	0.007826475849732	0.002906976744186	0.000894454382826	0.000223613595707	0.000894454382826	0.000223613595707	0.000223613595707	0
Locus_1712	scaffold_489:51803-58070	2	intergene		Yes	ms518215;ms518265;ms518289;ms518322	NA	No	NA	6268	1751	90.389	1300	0.088	-	ACAGCGGAUUCGGGAGAUUGUGCCU	71	0.483	25	N5	-1	0	0	0.001713306681896	0.001713306681896	0.007995431182182	0.019417475728155	0.041690462592804	0.105082809822958	0.205025699600228	0.389491719017704	0.175899486007995	0.028555111364934	0.018846373500857	0.003426613363792	0.000571102227299	0.000571102227299	0	0	0	0
Locus_1713	scaffold_489:67352-69774	2	intergene		Yes	ms518233;ms518337	NA	No	NA	2423	658	33.967	626	0.05	-	UAAUUAGUACUGGAUCAUUGAACC	78	0.438	25	N5	-1	0	0	0.003039513677812	0	0.001519756838906	0.01063829787234	0.027355623100304	0.059270516717325	0.305471124620061	0.401215805471125	0.145896656534954	0.031914893617021	0.012158054711246	0	0.001519756838906	0	0	0	0	0
Locus_1714	scaffold_489:111906-114274	2	intergene		Yes	ms518257	NA	No	NA	2369	436	22.507	203	0.108	-	UAGGACAAUUUGCUGUGAGGAAGCCU	42	0.583	25	N5	-1	0	0	0.006880733944954	0.004587155963303	0.020642201834862	0.018348623853211	0.01605504587156	0.098623853211009	0.215596330275229	0.369266055045872	0.220183486238532	0.022935779816514	0.006880733944954	0	0	0	0	0	0	0
Locus_1715	scaffold_489:114510-115146	2	intergene		Yes	ms518257	NA	No	NA	637	232	11.976	51	0.034	-	UAGCAGUAAGGAUAAUCGUGUCGAGC	13	0.603	25	N11	-1	0	0	0.004310344827586	0.004310344827586	0.012931034482759	0.012931034482759	0.038793103448276	0.081896551724138	0.237068965517241	0.362068965517241	0.198275862068966	0.030172413793103	0.008620689655172	0.004310344827586	0	0.004310344827586	0	0	0	0
Locus_1716	scaffold_489:118670-121568	2	intergene		Yes	ms518192;ms518299;ms518320	NA	No	NA	2899	940	48.524	928	0.02	-	UUACUGAUAGUAUAUCUAGAGCCU	294	0.316	24	N5	-1	0	0	0	0.002127659574468	0.00531914893617	0.009574468085106	0.023404255319149	0.134042553191489	0.447872340425532	0.246808510638298	0.106382978723404	0.014893617021277	0.006382978723404	0.003191489361702	0	0	0	0	0	0
Locus_1717	scaffold_489:168411-169804	2	intergene		Yes	ms904887;ms904895	NA	No	NA	1394	1331	68.708	122	0.257	.	UCGGUCUAGGAUCGUCAGGCGCCC	133	0.337	24	N5	19.5	0	0	0.004507888805409	0.012021036814425	0.015026296018032	0.05259203606311	0.054845980465815	0.194590533433509	0.29526671675432	0.165289256198347	0.079639368895567	0.053343350864012	0.032306536438768	0.015026296018032	0.006010518407213	0.010518407212622	0.003005259203606	0.002253944402705	0.002253944402705	0.001502629601803
Locus_1718	scaffold_489:188583-191287	2	intergene		Yes	ms904784;ms904839	NA	No	NA	2705	5065	261.463	4795	0.022	-	UGAGCAAUAUUAGUCCAAGACUGUU	392	0.159	25	N5	-1	0	0	0.002171767028628	0.002369200394867	0.006120434353406	0.01243830207305	0.025863770977295	0.054886475814413	0.300691016781836	0.433366238894373	0.147087857847976	0.009674234945706	0.002764067127345	0.001184600197433	0.001184600197433	0	0	0	0.000197433366239	0
Locus_1719	scaffold_489:202531-204737	2	gene	g16556.t1	Yes	ms904760;ms904822;ms904828;ms904877	NA	No	NA	2207	292	15.073	265	0.034	-	UCACUCAAGUAGGAUUCUAUGGCCU	79	0.49	25	N5	-1	0	0	0	0	0.003424657534247	0.017123287671233	0.017123287671233	0.054794520547945	0.171232876712329	0.513698630136986	0.164383561643836	0.030821917808219	0.02054794520548	0.003424657534247	0	0.003424657534247	0	0	0	0
Locus_172	scaffold_27:618198-620830	2	intergene		Yes	ms493959	Gypsy-76_MLP-I;Hop;MuDR-1_FO;MuDR-1_PGr;MuDR-2_FO;MuDR-2_PGr;MuDR-2_PSt;MuDR-3_MLP;MULE-1_Cglob	Yes	NA	2633	542	27.979	486	0.041	-	UGAAUCCAUCAUAGGCUUGCUCAGU	65	0.5	25	N5	-1	0	0	0.001845018450185	0.005535055350554	0.001845018450185	0.005535055350554	0.025830258302583	0.040590405904059	0.226937269372694	0.507380073800738	0.138376383763838	0.027675276752768	0.007380073800738	0.005535055350554	0.001845018450185	0	0.003690036900369	0	0	0
Locus_1720	scaffold_490:145200-147880	2	gene	g5317.t1;g5317.t1.1.5ab8ba1a	Yes	ms1062454;ms1062459	NA	No	NA	2681	4902	253.049	4797	0.943	+	UAAAAGUUUGUUCCGUCCUAUAUCG	270	0.194	25	N5	-1	0	0	0.002855977152183	0.009587923296614	0.007139942880457	0.012239902080783	0.016115871073031	0.133618931048552	0.261117911056712	0.392288861689106	0.137902896776826	0.01733986128111	0.005711954304366	0.002855977152183	0.000815993472052	0.000407996736026	0	0	0	0
Locus_1721	scaffold_490:178208-179722	1	gene	g5318.t1	No	NA	NA	No	Locus_379	1515	204	10.531	203	0.99	+	ACUGGGCUAAAGGUCACU	9	0.824	22	N5	-1	0	0	0.058823529411765	0.083333333333333	0.083333333333333	0.063725490196078	0.107843137254902	0.083333333333333	0.083333333333333	0.049019607843137	0.098039215686275	0.098039215686275	0.044117647058824	0.019607843137255	0.004901960784314	0.029411764705882	0.024509803921569	0.034313725490196	0.019607843137255	0.014705882352941
Locus_1722	scaffold_491:257800-258361	2	gene	g14233.t1	No	NA	NA	No	NA	562	194	10.015	88	0.021	-	UGCUUGUUGUCCUGUAGAGGCAAGG	15	0.495	25	N12	-1	0	0	0	0.010309278350516	0.010309278350516	0.005154639175258	0.020618556701031	0.11340206185567	0.278350515463918	0.443298969072165	0.087628865979381	0.025773195876289	0.005154639175258	0	0	0	0	0	0	0
Locus_1723	scaffold_491:267320-269614	2	intergene		Yes	ms47423	NA	No	NA	2295	245	12.647	73	0.012	-	UGAUUGUAUCUUUCCUUCUGUUCU	40	0.453	24	N5	-1	0	0	0	0.008163265306122	0.004081632653061	0.004081632653061	0.004081632653061	0.069387755102041	0.391836734693878	0.383673469387755	0.122448979591837	0.012244897959184	0	0	0	0	0	0	0	0
Locus_1724	scaffold_491:369750-370836	2	intergene		Yes	ms23490;ms23509	NA	No	NA	1087	260	13.422	102	0.138	-	UGCAAAGUUCCAGAAAAGUCUAGGU	24	0.45	25	N5	-1	0	0	0.003846153846154	0	0.019230769230769	0.007692307692308	0.042307692307692	0.084615384615385	0.253846153846154	0.407692307692308	0.142307692307692	0.023076923076923	0.011538461538462	0	0	0	0	0.003846153846154	0	0
Locus_1725	scaffold_492:168961-169619	0	intergene		Yes	ms143147;ms143148	NA	No	NA	659	233	12.028	80	0.85	+	UCUGAGGUGAAAGUAGGCCC	25	0.326	20	N11	-1	0	0	0.012875536480687	0.068669527896996	0.180257510729614	0.085836909871245	0.072961373390558	0.15450643776824	0.158798283261803	0.175965665236052	0.081545064377682	0.004291845493562	0.004291845493562	0	0	0	0	0	0	0
Locus_1726	scaffold_493:170433-171072	2	intergene		No	NA	NA	No	NA	640	279	14.402	24	1	+	UUGUUCUCCUUCUAUUACUGCUACU	66	0.258	25	N11	-1	0	0	0	0.014336917562724	0.003584229390681	0.010752688172043	0.025089605734767	0.043010752688172	0.154121863799283	0.587813620071685	0.139784946236559	0.014336917562724	0.003584229390681	0.003584229390681	0	0	0	0	0	0
Locus_1727	scaffold_493:254562-258525	2	intergene		Yes	ms442594	I-6_AO;Tad1-10_BG;Tad1-1_CCi;Tad1-3_BG;Tad1-3_TMe;Tad1-59_BG	Yes	NA	3964	195	10.066	51	0.969	+	UACUUCUUUCAAUCUCUUUCGUACU	42	0.626	25	N5	-1	0	0	0	0.005128205128205	0.005128205128205	0.005128205128205	0.015384615384615	0.035897435897436	0.220512820512821	0.533333333333333	0.143589743589744	0.025641025641026	0	0	0.005128205128205	0.005128205128205	0	0	0	0
Locus_1728	scaffold_493:271611-272460	2	intergene		Yes	ms442610	NA	No	NA	850	481	24.83	173	0.01	-	UGUGUCAUCUGCCCAGCUUGUAUU	104	0.326	24	N11	-1	0	0	0.004158004158004	0.002079002079002	0.004158004158004	0.006237006237006	0.041580041580042	0.06029106029106	0.471933471933472	0.305613305613306	0.091476091476092	0.008316008316008	0.004158004158004	0	0	0	0	0	0	0
Locus_1729	scaffold_493:272751-273263	2	intergene		Yes	ms442610	NA	No	NA	513	506	26.121	164	0	-	UAUUGUUCUUGUACUAUCACUUACU	70	0.283	25	N11	-1	0	0	0	0.00197628458498	0	0.00197628458498	0.005928853754941	0.049407114624506	0.229249011857708	0.604743083003953	0.100790513833992	0.00395256916996	0	0	0	0.00197628458498	0	0	0	0
Locus_173	scaffold_27:809402-809906	2	intergene		Yes	ms744717;ms744745	NA	No	NA	505	1287	66.437	192	0.944	+	UACUUUACCCUCGCACCAACUGCCU	139	0.266	25	N11	-1	0	0	0.008547008547009	0.006216006216006	0.013986013986014	0.017871017871018	0.041958041958042	0.073038073038073	0.221445221445221	0.372183372183372	0.157731157731158	0.066045066045066	0.012432012432012	0.004662004662005	0.003108003108003	0.000777000777001	0	0	0	0
Locus_1730	scaffold_493:273465-277013	2	intergene		Yes	ms442610	Tad1-10_BG;Tad1-16_BG;Tad1-20_BG;Tad1-21_BG;Tad1-22_BG;Tad1-9B_BG;Tad1-9_BG;Tad1-9C_BG;Ylli;Zorro	Yes	NA	3549	3408	175.926	530	0.018	-	UGAAGGAUCUCUGUGCCCUGGUGCC	168	0.301	25	N5	-1	0	0	0.009976525821596	0.005868544600939	0.007629107981221	0.015258215962441	0.017605633802817	0.084507042253521	0.313967136150235	0.419894366197183	0.102406103286385	0.015258215962441	0.006161971830986	0.001173708920188	0	0.000293427230047	0	0	0	0
Locus_1731	scaffold_493:383791-384119	2	intergene		Yes	ms662711	NA	No	NA	329	199	10.273	26	0.94	+	UCCUGAACGCUCUUGUAUUUCCCU	9	0.528	25	N11	-1	0	0	0	0.015075376884422	0	0.025125628140704	0.045226130653266	0.050251256281407	0.28643216080402	0.311557788944724	0.206030150753769	0.050251256281407	0.010050251256281	0	0	0	0	0	0	0
Locus_1732	scaffold_493:388828-389114	2	intergene		Yes	ms295285	NA	No	NA	287	235	12.131	3	0.987	+	UCAUCUAAGUGAUCUUGUUCGUUUC	73	0.217	25	N11	-1	0	0	0.008510638297872	0	0	0	0.004255319148936	0.072340425531915	0.251063829787234	0.519148936170213	0.136170212765957	0.004255319148936	0.004255319148936	0	0	0	0	0	0	0
Locus_1733	scaffold_495:32431-32588	0	intergene		No	NA	NA	No	NA	158	5560	287.016	5560	0.999	+	AUCUCCCCUUGUGCCCGG	1258	0.034	18	N11	-1	0	0	0.25089928057554	0.230575539568345	0.046942446043166	0.038669064748201	0.051978417266187	0.027158273381295	0.042805755395684	0.044244604316547	0.022302158273381	0.023741007194245	0.061510791366907	0.065287769784173	0.055935251798561	0.027697841726619	0.006834532374101	0.002517985611511	0.000719424460432	0.000179856115108
Locus_1734	scaffold_495:325610-327549	2	gene	g1122.t1	Yes	ms496246;ms496313	NA	No	NA	1940	3976	205.247	3593	0.076	-	UAUAACAUCUAUAUUAUACUGCCU	516	0.184	24	N5	-1	0	0	0.001509054325956	0.004275653923541	0.013832997987928	0.014084507042254	0.038480885311871	0.201207243460765	0.320422535211268	0.259808853118712	0.115442655935614	0.02112676056338	0.005281690140845	0.00251509054326	0.001006036217304	0.000503018108652	0.000503018108652	0	0	0
Locus_1735	scaffold_497:119745-121103	2	intergene		Yes	ms550579;ms550619	NA	No	NA	1359	989	51.054	948	0.957	+	UUGAUUUCUUUGCGAGCCUGGCCC	85	0.272	24	N5	-1	0	0	0.002022244691608	0.008088978766431	0.010111223458038	0.008088978766431	0.037411526794742	0.170879676440849	0.39737108190091	0.227502527805864	0.1051567239636	0.025278058645096	0.002022244691608	0.004044489383215	0.001011122345804	0.001011122345804	0	0	0	0
Locus_1736	scaffold_498:72059-74115	2	intergene		Yes	ms1432202;ms568276	NA	No	NA	2057	345	17.809	313	0.861	+	UAUCCUGGUACCAGUAUGUCAGAC	22	0.661	25	N5	-1	0	0	0.002898550724638	0.026086956521739	0.011594202898551	0.014492753623188	0.046376811594203	0.052173913043478	0.27536231884058	0.359420289855072	0.115942028985507	0.031884057971015	0.014492753623188	0.017391304347826	0.011594202898551	0.011594202898551	0.005797101449275	0	0	0.002898550724638
Locus_1737	scaffold_499:21010-22610	2	intergene		Yes	ms804376	NA	No	Locus_474	1601	10105	521.636	9793	0.04	-	UGCGAUUUGCAGACGACCUGGCGG	763	0.11	24	N5	-1	0	0	0.003067788223652	0.006630380999505	0.00801583374567	0.013458683819891	0.036417615042058	0.122414646214745	0.349035131123206	0.266996536368135	0.17100445324097	0.014943097476497	0.003958436417615	0.002869866402771	0.000593765462642	9.8960910440376E-05	0.000296882731321	9.8960910440376E-05	0	9.8960910440376E-05
Locus_1738	scaffold_500:78457-78573	1	intergene		No	NA	NA	No	NA	117	1189	61.378	1189	1	+	UAGAAUGAUGAAAAAUUGUGUUCCU	165	0.081	25	N11	-1	0	0	0.004205214465938	0.004205214465938	0.021026072329689	0.055508830950379	0.084104289318755	0.152228763666947	0.058031959629941	0.177460050462574	0.060555088309504	0.042893187552565	0.101766190075694	0.07569386038688	0.048780487804878	0.025231286795627	0.042893187552565	0.026913372582002	0.009251471825063	0.009251471825063
Locus_1739	scaffold_500:278549-281504	1	gene	g10208.t1	No	NA	NA	No	Locus_838	2956	265	13.68	265	0.045	-	AAUCCUACUGUAGAUCCUAGAGUA	6	0.857	24	N5	-1	0	0	0.033962264150943	0.045283018867925	0.075471698113208	0.094339622641509	0.079245283018868	0.10188679245283	0.132075471698113	0.120754716981132	0.075471698113208	0.041509433962264	0.041509433962264	0.022641509433962	0.045283018867925	0.030188679245283	0.037735849056604	0.007547169811321	0.00377358490566	0.011320754716981
Locus_174	scaffold_28:113-521	2	intergene		Yes	ms232056	NA	No	NA	409	437	22.559	21	0.719	.	UAGUUAUAUAAUAGCUUUUUCGGCC	62	0.471	25	N6	-1	0	0	0	0.016018306636156	0.016018306636156	0.011441647597254	0.020594965675057	0.054919908466819	0.162471395881007	0.537757437070938	0.089244851258581	0.05720823798627	0.025171624713959	0.004576659038902	0.004576659038902	0	0	0	0	0
Locus_1740	scaffold_501:355254-356452	2	intergene		No	NA	NA	No	NA	1199	28528	1472.66	28520	0.257	.	UUUCCUUACGAUCUGUUUGCUUU	5481	0.062	25	N5	-1	0	0	0.001402131239484	0.003365114974762	0.006064217610768	0.014161525518789	0.021803140773976	0.244181155356141	0.195527201346046	0.380468311833988	0.094608805384184	0.027096186203029	0.006204430734717	0.0021733034212	0.001191811553561	0.001191811553561	0.000280426247897	0.000105159842961	0.000140213123948	3.50532809871004E-05
Locus_1741	scaffold_502:46413-47241	2	intergene		Yes	ms188773	NA	No	NA	829	371	19.152	59	0.216	.	UUCACUGUAAGUAAAGGUUAGUAAC	18	0.523	25	N6	-1	0	0	0.008086253369272	0.016172506738545	0.018867924528302	0.037735849056604	0.061994609164421	0.110512129380054	0.223719676549865	0.363881401617251	0.088948787061995	0.029649595687332	0.013477088948787	0.01078167115903	0.005390835579515	0.008086253369272	0	0	0	0.002695417789757
Locus_1742	scaffold_502:150277-152272	2	gene	g2374.t1	Yes	ms681523	NA	No	NA	1996	15217	785.525	14994	0.033	-	UGAAUCGACAAGUAAUCUCUAGCU	4237	0.084	24	N5	-1	0	0	0.002037195242163	0.004008674508773	0.010711704015246	0.008543076821975	0.01761188144838	0.067227442991391	0.488269698363672	0.331471380692646	0.052572780442926	0.010514556088585	0.00341723072879	0.002102911217717	0.000525727804429	0.000394295853322	0.000131431951107	0.000197147926661	0.000197147926661	6.57159755536571E-05
Locus_1743	scaffold_503:77212-77846	2	intergene		Yes	ms107975	Gypsy-15_RO-I	Yes	NA	635	238	12.286	24	0.391	.	UAGGACUAAAAAUAGAACAAGCCU	32	0.479	25	N6	-1	0	0	0.008403361344538	0.008403361344538	0.004201680672269	0.004201680672269	0.016806722689076	0.096638655462185	0.285714285714286	0.340336134453782	0.176470588235294	0.029411764705882	0.012605042016807	0.004201680672269	0.004201680672269	0.008403361344538	0	0	0	0
Locus_1744	scaffold_503:134264-135650	2	intergene		Yes	ms732859	FoHeli3_1;FoHeli3_3;FoHeli3_7;FoHeli3_8;FoHeli4_12;FoHeli4_13;FoHeli4_14;FoHeli4_15;FoHeli4_17;FoHeli4_2	Yes	NA	1387	424	21.888	48	0.057	-	UAAAGAUACAUGUGGAAUACGGCCU	115	0.392	25	N5	-1	0	0	0.002358490566038	0	0.004716981132075	0.02122641509434	0.018867924528302	0.058962264150943	0.181603773584906	0.476415094339623	0.174528301886792	0.030660377358491	0.009433962264151	0.011792452830189	0.004716981132075	0.002358490566038	0	0	0.002358490566038	0
Locus_1745	scaffold_505:14900-15792	2	intergene		Yes	ms893973;ms894005	NA	No	NA	893	1300	67.108	215	0.049	-	UUAUAUUAUUGUCCAUUUUGUUGUU	85	0.283	25	N11	-1	0	0	0.003846153846154	0.003846153846154	0.004615384615385	0.016923076923077	0.021538461538462	0.096153846153846	0.254615384615385	0.364615384615385	0.180769230769231	0.042307692307692	0.006153846153846	0	0.001538461538462	0.001538461538462	0.000769230769231	0	0.000769230769231	0
Locus_1746	scaffold_506:14270-15556	2	intergene		Yes	ms285631;ms285645;ms285656	NA	No	NA	1287	445	22.972	238	0.058	-	UGCUAGGACCACGUAUGGAUGGCC	92	0.301	24	N5	-1	0	0	0.002247191011236	0	0	0.01123595505618	0.038202247191011	0.114606741573034	0.350561797752809	0.339325842696629	0.08314606741573	0.042696629213483	0.004494382022472	0.008988764044944	0.004494382022472	0	0	0	0	0
Locus_1747	scaffold_506:68912-69670	2	intergene		Yes	ms854269	NA	No	NA	759	229	11.821	13	0.969	+	UAGGUUAUUGGGUUGGUUUGUAAGU	9	0.546	25	N11	-1	0	0	0	0.004366812227074	0	0.008733624454148	0.039301310043668	0.082969432314411	0.327510917030568	0.388646288209607	0.11353711790393	0.008733624454148	0.004366812227074	0.017467248908297	0	0	0	0.004366812227074	0	0
Locus_1748	scaffold_506:393376-395766	2	intergene		Yes	ms608249;ms608251	NA	No	NA	2391	560	28.908	167	0.707	.	UCUAUAUACUUUAUGUUCGUUGAUU	33	0.573	25	N5	-1	0	0	0	0.010714285714286	0.014285714285714	0.016071428571429	0.023214285714286	0.080357142857143	0.294642857142857	0.405357142857143	0.116071428571429	0.028571428571429	0.007142857142857	0.003571428571429	0	0	0	0	0	0
Locus_1749	scaffold_507:117695-119502	0	intergene		No	NA	NA	No	Locus_752	1808	436	22.507	418	0.991	+	AUCAUCGCGAAACCUCUU	77	0.55	18	N5	-1	0	0	0.204128440366972	0.052752293577982	0.06651376146789	0.06651376146789	0.059633027522936	0.110091743119266	0.073394495412844	0.075688073394495	0.096330275229358	0.055045871559633	0.020642201834862	0.038990825688073	0.020642201834862	0.020642201834862	0.011467889908257	0.018348623853211	0.006880733944954	0.002293577981651
Locus_175	scaffold_28:3067-3350	2	intergene		Yes	ms231989;ms232048	NA	No	NA	284	2867	147.999	2820	0.98	+	UAUAUUAGUCAAAGGAAACUGCCU	2463	0.022	24	N11	-1	0	0	0	0	0.001743983257761	0.000697593303104	0.035228461806767	0.04394837809557	0.863969305894663	0.03906522497384	0.006627136379491	0.007324729682595	0.000348796651552	0.000348796651552	0.000348796651552	0.000348796651552	0	0	0	0
Locus_1750	scaffold_507:323856-325888	2	intergene		Yes	ms953102	Copia-3_ADe-I;DIRS-1_RO	Yes	NA	2033	558	28.805	554	0.959	+	UGCUUUAAACUGUACCGGGUGCCU	23	0.502	25	N5	-1	0	0	0.001792114695341	0.001792114695341	0.005376344086022	0.025089605734767	0.025089605734767	0.121863799283154	0.28673835125448	0.370967741935484	0.127240143369176	0.014336917562724	0.012544802867384	0.001792114695341	0	0	0.001792114695341	0.003584229390681	0	0
Locus_1751	scaffold_507:327765-328917	2	gene	g13250.t1	Yes	ms1324788;ms1324789;ms1324790	NA	No	NA	1153	1660	85.692	1652	0.957	+	UGAACUGUAGCUCCUUGUCGAAGU	170	0.313	25	N5	-1	0	0	0.002409638554217	0.000602409638554	0.006626506024096	0.006626506024096	0.02289156626506	0.071084337349398	0.307831325301205	0.395180722891566	0.142168674698795	0.02710843373494	0.008433734939759	0.007228915662651	0.001204819277108	0	0.000602409638554	0	0	0
Locus_1752	scaffold_508:17688-18388	2	intergene		Yes	ms550480;ms550490	NA	No	NA	701	198	10.221	151	0.98	+	UGGCUGAGAUGACAACUGGACAAAG	89	0.162	25	N12	-1	0	0	0	0	0	0.02020202020202	0.015151515151515	0.035353535353535	0.085858585858586	0.595959595959596	0.196969696969697	0.045454545454546	0	0.005050505050505	0	0	0	0	0	0
Locus_1753	scaffold_508:19156-19442	2	intergene		Yes	ms550474	NA	No	NA	287	228	11.77	11	0.583	.	UACGUGAAUGAGGAUACAACUAGCC	16	0.469	24	N6	1.1	0	0	0	0.013157894736842	0.013157894736842	0.057017543859649	0.105263157894737	0.149122807017544	0.236842105263158	0.192982456140351	0.087719298245614	0.074561403508772	0.030701754385965	0.013157894736842	0.008771929824561	0	0.008771929824561	0.008771929824561	0	0
Locus_1754	scaffold_508:247354-249979	2	intergene		Yes	ms655092	NA	No	NA	2626	294	15.177	127	0.058	-	UCCGAAAUUUCUGUACAAUAGCUUC	30	0.568	25	N5	-1	0	0	0	0.010204081632653	0.020408163265306	0.023809523809524	0.027210884353742	0.064625850340136	0.22108843537415	0.442176870748299	0.173469387755102	0.010204081632653	0.003401360544218	0	0	0	0.003401360544218	0	0	0
Locus_1755	scaffold_509:365387-367491	2	gene	g16548.t1	Yes	ms206440	NA	No	NA	2105	655	33.812	599	0.049	-	UCCAAAACCCUAUAUUAUGUUCGUU	136	0.328	25	N5	-1	0	0	0.00763358778626	0.010687022900763	0.016793893129771	0.016793893129771	0.022900763358779	0.085496183206107	0.166412213740458	0.548091603053435	0.10381679389313	0.006106870229008	0.00763358778626	0.006106870229008	0.001526717557252	0	0	0	0	0
Locus_1756	scaffold_510:24008-24865	2	gene	g14639.t1	No	NA	NA	No	NA	858	1172	60.5	846	0.055	-	UCAUAAAAGAGUGUAGAAGAGGCCU	232	0.23	25	N11	-1	0	0	0.003412969283276	0.004266211604096	0.008532423208191	0.017064846416382	0.027303754266212	0.065699658703072	0.255119453924915	0.431740614334471	0.136518771331058	0.037542662116041	0.00938566552901	0.002559726962457	0.000853242320819	0	0	0	0	0
Locus_1757	scaffold_510:25468-27012	2	gene	g14639.t1	Yes	ms782968	NA	No	NA	1545	1357	70.05	504	0.096	-	UAGUAGAGAUAAAAUUGCCUUAGCCU	89	0.355	25	N5	-1	0	0	0.008843036109064	0.003684598378777	0.01105379513633	0.02063375092115	0.028739867354458	0.071481208548268	0.226971260132646	0.351510685335298	0.19454679439941	0.051584377302874	0.017686072218128	0.009579955784819	0.002210759027266	0.000736919675755	0	0	0.000736919675755	0
Locus_1758	scaffold_510:247262-249062	2	intergene		Yes	ms51670	NA	No	NA	1801	297	15.332	116	0.643	.	UUUCUGGGAUGUUCUGAUUCAAACC	13	0.552	25	N5	-1	0	0	0	0.01010101010101	0.013468013468014	0.03030303030303	0.087542087542088	0.077441077441077	0.228956228956229	0.430976430976431	0.101010101010101	0.013468013468014	0.003367003367003	0.003367003367003	0	0	0	0	0	0
Locus_1759	scaffold_510:257161-259616	2	intergene		No	NA	NA	No	NA	2456	1142	58.952	953	0.964	+	UUACGUUGGCGUUGACCUGAGAGC	545	0.217	24	N5	-1	0	0	0.004378283712785	0.006129597197898	0.005253940455342	0.004378283712785	0.024518388791594	0.087565674255692	0.570052539404553	0.190017513134851	0.089316987740806	0.008756567425569	0.005253940455342	0.002626970227671	0.000875656742557	0.000875656742557	0	0	0	0
Locus_176	scaffold_28:72411-72858	2	intergene		Yes	ms681918;ms681926	NA	No	NA	448	212	10.944	13	0.811	+	UAGUAGAAUCCUCUGAACAACCAGA	92	0.222	25	N11	-1	0	0	0	0.004716981132075	0.004716981132075	0.004716981132075	0.033018867924528	0.023584905660377	0.339622641509434	0.509433962264151	0.047169811320755	0.023584905660377	0.004716981132075	0.004716981132075	0	0	0	0	0	0
Locus_1760	scaffold_510:264363-265415	2	intergene		Yes	ms51634	NA	No	NA	1053	753	38.871	200	0.985	+	UGAAUCGAGAUUGUGGCAAACAUC	120	0.343	24	N5	-1	0	0	0.069057104913679	0.00531208499336	0.01593625498008	0.01195219123506	0.031872509960159	0.061088977423639	0.361221779548473	0.294820717131474	0.103585657370518	0.030544488711819	0.00929614873838	0.00132802124834	0.00398406374502	0	0	0	0	0
Locus_1761	scaffold_512:216533-217071	2	intergene		Yes	ms523005	NA	No	NA	539	2013	103.914	945	0.096	-	UUCGGAAUCGAUUGAAGUUGAGCG	143	0.213	25	N11	-1	0	0	0.005464480874317	0.00347739692002	0.00695479384004	0.008941877794337	0.022851465474416	0.080973671137606	0.293591654247392	0.319423745653254	0.228017883755589	0.015896671634377	0.009438648782911	0.002483854942871	0.000993541977149	0	0	0.000496770988574	0.000496770988574	0.000496770988574
Locus_1762	scaffold_513:226280-226673	2	intergene		Yes	ms1020779	NA	No	NA	394	650	33.554	27	0.086	-	UGGCUCGACUAAUUCUGUGGAAGGU	92	0.272	25	N12	-1	0	0	0	0.003076923076923	0.006153846153846	0.009230769230769	0.021538461538462	0.050769230769231	0.287692307692308	0.447692307692308	0.147692307692308	0.015384615384615	0.004615384615385	0.003076923076923	0.003076923076923	0	0	0	0	0
Locus_1763	scaffold_513:227450-227723	2	intergene		Yes	ms1020779	NA	No	NA	274	1666	86.002	36	0.05	-	UCGAGAGUGUAGUCCCAUUGGAUC	454	0.149	24	N11	-1	0	0	0.000600240096038	0.00360144057623	0.007803121248499	0.010804321728692	0.022208883553421	0.038415366146459	0.41656662665066	0.354141656662665	0.10984393757503	0.030012004801921	0.004201680672269	0.000600240096038	0.001200480192077	0	0	0	0	0
Locus_1764	scaffold_515:114472-115993	2	intergene		Yes	ms412514;ms412517;ms412524	NA	No	NA	1522	2078	107.27	1734	0.019	-	UUAUUACUUCUCAAUGGGUAUCAGU	150	0.218	25	N5	-1	0	0	0.00288739172281	0.008662175168431	0.005774783445621	0.008662175168431	0.035129932627527	0.090471607314726	0.247834456207892	0.458614051973051	0.135707410972089	0.005293551491819	0.000481231953802	0.000481231953802	0	0	0	0	0	0
Locus_1765	scaffold_515:244228-245307	2	intergene		Yes	ms541424	NA	No	NA	1080	824	42.536	358	0.924	+	UUGUCUUUUUCUUCUACUGGAUCC	28	0.402	24	N5	-1	0	0	0	0	0.010922330097087	0.019417475728155	0.035194174757282	0.178398058252427	0.344660194174757	0.322815533980583	0.075242718446602	0.007281553398058	0.004854368932039	0	0.00121359223301	0	0	0	0	0
Locus_1766	scaffold_516:217547-218875	2	intergene		Yes	ms1015033;ms1073875	NA	No	NA	1329	951	49.092	342	0.982	+	UCUUUUUGCUCCCAUUCCACUGUCU	87	0.312	25	N5	-1	0	0	0.001051524710831	0.006309148264984	0.003154574132492	0.005257623554154	0.013669821240799	0.05993690851735	0.322818086225026	0.43322818086225	0.13459516298633	0.009463722397476	0.007360672975815	0.002103049421661	0	0.001051524710831	0	0	0	0
Locus_1767	scaffold_517:377414-378367	2	intergene		Yes	ms1303502	NA	No	NA	954	510	26.327	42	0.049	-	UCUGAAAUCCAAUUCUCCCCGAGGC	41	0.449	25	N12	-1	0	0	0.007843137254902	0.009803921568627	0.009803921568627	0.017647058823529	0.045098039215686	0.082352941176471	0.290196078431373	0.392156862745098	0.113725490196078	0.025490196078431	0.001960784313725	0.003921568627451	0	0	0	0	0	0
Locus_1768	scaffold_518:128500-129196	2	intergene		Yes	ms1031513;ms1031673	NA	No	NA	697	239	12.338	122	0.569	.	ACUGGACGAGGAUACUACGGACA	28	0.477	25	N6	-1	0	0	0.00418410041841	0.03347280334728	0.02510460251046	0.03765690376569	0.083682008368201	0.225941422594142	0.175732217573222	0.234309623430962	0.092050209205021	0.062761506276151	0.00836820083682	0	0	0.01255230125523	0	0.00418410041841	0	0
Locus_1769	scaffold_518:357740-359281	2	intergene		Yes	ms1205814;ms1205860	NA	No	NA	1542	190	9.808	103	0.011	-	UCAUCCCACUUAUUUGUUUCGUUGU	58	0.442	25	N5	-1	0	0	0	0	0.005263157894737	0	0.026315789473684	0.068421052631579	0.163157894736842	0.589473684210526	0.131578947368421	0.015789473684211	0	0	0	0	0	0	0	0
Locus_177	scaffold_28:221230-222333	2	gene	g22940.t1	Yes	ms904531	NA	No	NA	1104	394	20.339	23	0.817	+	UUUGACCAUUUGAACAUACCGAGU	76	0.289	24	N5	-1	0	0	0.00253807106599	0.00253807106599	0.00253807106599	0.00761421319797	0.022842639593909	0.071065989847716	0.398477157360406	0.393401015228426	0.076142131979695	0.015228426395939	0.00253807106599	0	0	0	0.00253807106599	0	0.00253807106599	0
Locus_1770	scaffold_518:359547-361590	2	intergene		Yes	ms1205814;ms1205870;ms1433020	NA	No	NA	2044	261	13.473	92	0.031	-	UACGUAUGGUAGAACUCAGAGCCU	30	0.49	24	N5	-1	0	0	0	0	0.022988505747126	0.007662835249042	0.015325670498084	0.080459770114943	0.402298850574713	0.268199233716475	0.199233716475096	0.003831417624521	0	0	0	0	0	0	0	0
Locus_1771	scaffold_518:394357-395020	2	intergene		Yes	ms831609;ms831616	NA	No	NA	664	381	19.668	64	0.428	.	UGAACAAACUCAAUUUAAUUGGCU	19	0.501	25	N6	-1	0	0	0.002624671916011	0.005249343832021	0.002624671916011	0.034120734908137	0.039370078740158	0.094488188976378	0.288713910761155	0.341207349081365	0.120734908136483	0.055118110236221	0.010498687664042	0.002624671916011	0	0.002624671916011	0	0	0	0
Locus_1772	scaffold_519:40553-41783	2	intergene		Yes	ms193481	Tad1-1B_PGr;Tad1-1_PGr;Tad1-1_TMe;Tad1-28B_BG;Tad1-28_BG;Tad1-3_BG;Tad1-44_BG;Tad1-4_PGr;Tad1-5_PGr;Tad1-8_BG	Yes	NA	1231	236	12.183	30	0.025	-	UGGGUUUGUACUGUUCUUUCCAUAC	21	0.568	25	N5	-1	0	0	0	0	0	0.004237288135593	0.025423728813559	0.101694915254237	0.182203389830508	0.495762711864407	0.148305084745763	0.038135593220339	0.004237288135593	0	0	0	0	0	0	0
Locus_1773	scaffold_519:289819-291357	2	intergene		Yes	ms971237;ms971247	NA	No	NA	1539	191	9.86	83	0.319	.	UAAAAUGAGGGAGACGUUGGGCCU	14	0.597	25	N5	-1	0	0	0.005235602094241	0.015706806282723	0.015706806282723	0.015706806282723	0.020942408376963	0.089005235602094	0.287958115183246	0.397905759162304	0.120418848167539	0.020942408376963	0.005235602094241	0.005235602094241	0	0	0	0	0	0
Locus_1774	scaffold_519:310155-311662	2	intergene		Yes	ms830763	NA	No	NA	1508	656	33.864	67	0.09	-	UAGUAUAAGUAAUCGUAGUAGUGGA	57	0.319	25	N5	-1	0	0	0.00609756097561	0.00609756097561	0.015243902439024	0.010670731707317	0.042682926829268	0.088414634146342	0.280487804878049	0.370426829268293	0.146341463414634	0.021341463414634	0.010670731707317	0.001524390243902	0	0	0	0	0	0
Locus_1775	scaffold_519:339002-342938	1	gene	g7538.t1	Yes	ms924308	NA	No	NA	3937	195	10.066	194	1	+	UCCUGGUGACAAAGAAUUCAAGAA	3	0.918	22	N5	-1	0	0	0.015384615384615	0.102564102564103	0.051282051282051	0.061538461538462	0.123076923076923	0.061538461538462	0.061538461538462	0.097435897435897	0.087179487179487	0.087179487179487	0.071794871794872	0.030769230769231	0.041025641025641	0.035897435897436	0.030769230769231	0.005128205128205	0.015384615384615	0.020512820512821
Locus_1776	scaffold_520:393139-395211	2	gene	g12533.t1	No	NA	NA	No	NA	2073	2035	105.05	210	0.096	-	UAUAUGAUUCAUCUGUUCCAUCAC	233	0.31	24	N5	-1	0	0	0.002948402948403	0.004422604422604	0.006879606879607	0.007862407862408	0.023587223587224	0.052088452088452	0.38034398034398	0.323341523341523	0.125798525798526	0.043734643734644	0.016216216216216	0.006388206388206	0.004422604422604	0.001474201474201	0	0.0004914004914	0	0
Locus_1777	scaffold_521:81555-81679	2	gene	g16219.t1	No	NA	NA	No	NA	125	282	14.557	234	0.865	+	UGUCCCAUCGUGCUUGAGCUCAUAU	136	0.227	25	N12	-1	0	0	0.021276595744681	0.00354609929078	0.014184397163121	0.021276595744681	0.021276595744681	0.078014184397163	0.180851063829787	0.578014184397163	0.056737588652482	0.01063829787234	0.00709219858156	0	0	0.00354609929078	0.00354609929078	0	0	0
Locus_1778	scaffold_521:86649-86795	0	intergene		No	NA	NA	No	NA	147	314	16.209	118	0.561	.	AUUCACCGAGAUCUCGAA	34	0.318	24	N6	5.6	0	0	0.114649681528662	0.14968152866242	0.028662420382166	0.025477707006369	0.022292993630573	0.092356687898089	0.299363057324841	0.152866242038217	0.044585987261147	0.019108280254777	0.003184713375796	0.003184713375796	0.012738853503185	0.006369426751592	0.003184713375796	0.009554140127389	0.003184713375796	0.009554140127389
Locus_1779	scaffold_521:186479-187555	1	gene	g16220.t1	No	NA	NA	No	NA	1077	1211	62.514	464	0.31	.	AUUCACCGAGAUCUCGAA	97	0.31	25	N5	-1	0	0	0.092485549132948	0.098265895953757	0.044591246903386	0.037159372419488	0.032204789430223	0.086705202312139	0.157720891824938	0.163501238645747	0.090008257638315	0.063583815028902	0.031379025598679	0.014863748967795	0.028901734104046	0.01981833195706	0.00990916597853	0.006606110652353	0.014037985136251	0.008257638315442
Locus_178	scaffold_28:223177-223875	2	gene	g22940.t1	No	NA	NA	No	NA	699	193	9.963	35	0.839	+	UAUAUCUGUUUGUCCUUUUCUAAUU	22	0.539	25	N11	-1	0	0	0	0.010362694300518	0.031088082901554	0.020725388601036	0.041450777202073	0.072538860103627	0.217616580310881	0.518134715025907	0.082901554404145	0.005181347150259	0	0	0	0	0	0	0	0
Locus_1780	scaffold_521:379814-380145	0	gene	g16224.t1	No	NA	NA	No	NA	332	327	16.88	123	0.498	.	AUUCACCGAGAUCUCGAA	34	0.343	25	N6	-1	0	0	0.116207951070336	0.137614678899083	0.064220183486239	0.021406727828746	0.039755351681957	0.076452599388379	0.168195718654434	0.308868501529052	0.045871559633028	0.009174311926606	0.003058103975535	0	0.00611620795107	0.003058103975535	0	0	0	0
Locus_1781	scaffold_521:395058-396784	1	gene	g16226.t1	No	NA	NA	No	Locus_1369	1727	2008	103.656	1963	0.013	-	GAAUGUCGACUUGACCGA	46	0.528	25	N5	-1	0	0	0.047808764940239	0.054282868525896	0.065239043824701	0.079681274900398	0.070717131474104	0.089641434262948	0.107569721115538	0.111553784860558	0.076693227091634	0.057270916334661	0.053286852589641	0.036852589641434	0.031374501992032	0.025398406374502	0.024900398406375	0.032868525896414	0.01792828685259	0.016932270916335
Locus_1782	scaffold_521:397048-397317	0	gene	g16226.t1	No	NA	NA	No	NA	270	248	12.802	218	0.004	-	GUAACGCUUGCUGGGAACU	13	0.54	22	N11	-1	0	0	0.056451612903226	0.088709677419355	0.076612903225807	0.088709677419355	0.108870967741935	0.056451612903226	0.068548387096774	0.060483870967742	0.076612903225807	0.048387096774194	0.076612903225807	0.024193548387097	0.036290322580645	0.032258064516129	0.032258064516129	0.040322580645161	0.024193548387097	0.004032258064516
Locus_1783	scaffold_522:105422-107307	2	intergene		No	NA	NA	No	NA	1886	608	31.386	244	0.849	+	UCUACCGGUUCUGGAGAAGGAAUC	26	0.586	25	N5	-1	0	0	0	0.009868421052632	0.009868421052632	0.016447368421053	0.034539473684211	0.120065789473684	0.325657894736842	0.340460526315789	0.118421052631579	0.018092105263158	0.006578947368421	0	0	0	0	0	0	0
Locus_1784	scaffold_522:125288-127504	2	gene	g16688.t1	Yes	ms1204826	NA	No	NA	2217	286	14.764	215	0.923	+	UCCGACAAAGAUGCUAAGAAUACCU	15	0.573	25	N5	-1	0	0	0.003496503496504	0.006993006993007	0.017482517482518	0.006993006993007	0.052447552447552	0.178321678321678	0.202797202797203	0.36013986013986	0.136363636363636	0.020979020979021	0.010489510489511	0.003496503496504	0	0	0	0	0	0
Locus_1785	scaffold_523:727-4758	2	intergene		Yes	ms689667	NA	No	NA	4032	1502	77.536	728	0.721	.	UCUGGUAAUUAACUCUAAAAUGAUC	107	0.403	25	N5	-1	0	0	0.006657789613848	0.007989347536618	0.004660452729694	0.008655126498003	0.014647137150466	0.12982689747004	0.279627163781624	0.42676431424767	0.084553928095872	0.023302263648469	0.008655126498003	0.003328894806924	0.000665778961385	0.000665778961385	0	0	0	0
Locus_1786	scaffold_523:7242-9451	2	intergene		Yes	ms689667;ms689673;ms689681;ms689682;ms689685	NA	No	NA	2210	1345	69.431	168	0.723	.	UAUUGGUCUGGAGAACAACAUUCU	512	0.201	24	N5	26.1	0	0	0	0.001486988847584	0.008921933085502	0.012639405204461	0.020817843866171	0.079553903345725	0.517472118959108	0.286988847583643	0.054275092936803	0.010408921933086	0.004460966542751	0.002230483271375	0.000743494423792	0	0	0	0	0
Locus_1787	scaffold_523:10857-13380	2	gene	g14354.t1	Yes	ms689664	NA	No	NA	2524	1159	59.829	346	0.338	.	UAUAAUGAUUGUAGCUUUACAAGCCU	206	0.374	25	N5	-1	0	0	0.003451251078516	0.00862812769629	0.012079378774806	0.016393442622951	0.019844693701467	0.058671268334771	0.239861949956859	0.320103537532355	0.267471958584987	0.025021570319241	0.022433132010354	0.003451251078516	0.001725625539258	0	0	0.000862812769629	0	0
Locus_1788	scaffold_524:246185-247933	2	intergene		Yes	ms949840	GYARLI1_I;Gypsy-126_MLP-I;Gypsy-12_RO-I;Gypsy-13_RO-I;Gypsy-15_RO-I;Gypsy-18_RO-I;Gypsy-19_MLP-I;Gypsy-35_MLP-I;Gypsy-70_MLP-I;Gypsy-81_MLP-I	Yes	NA	1749	465	24.004	33	0.12	-	UUGUAGACCCAGAAACAUUCGAGAA	202	0.222	25	N5	-1	0	0	0	0.002150537634409	0	0.002150537634409	0.01505376344086	0.043010752688172	0.333333333333333	0.490322580645161	0.079569892473118	0.017204301075269	0.008602150537634	0.008602150537634	0	0	0	0	0	0
Locus_1789	scaffold_525:172097-175378	1	gene	g14901.t1	Yes	ms1127618	NA	No	NA	3282	376	19.41	202	0.987	+	CGGGACUCGGUCAUAUGUCGGUCC	9	0.747	24	N5	-1	0	0	0.029255319148936	0.026595744680851	0.087765957446809	0.077127659574468	0.082446808510638	0.122340425531915	0.138297872340426	0.093085106382979	0.087765957446809	0.061170212765957	0.063829787234043	0.029255319148936	0.018617021276596	0.029255319148936	0.031914893617021	0.00531914893617	0.01063829787234	0.00531914893617
Locus_179	scaffold_28:229534-231949	2	intergene		Yes	ms696371	NA	No	NA	2416	216	11.15	31	0.944	+	UGCCAGAAGGACCACAAGCUUUGU	26	0.491	24	N5	-1	0	0	0	0.00462962962963	0.00462962962963	0.009259259259259	0.027777777777778	0.083333333333333	0.421296296296296	0.351851851851852	0.074074074074074	0.009259259259259	0.013888888888889	0	0	0	0	0	0	0
Locus_1790	scaffold_526:301954-303228	2	intergene		Yes	ms412909	CACTA-1_Roryzae;EnSpm-1_ROr;EnSpm-2B_ROr;EnSpm-2_ROr	Yes	NA	1275	382	19.719	16	0.927	+	UCAUUAAAAUGCGCAUAAGUUCAG	214	0.126	24	N5	-1	0	0	0	0	0.007853403141361	0.005235602094241	0.031413612565445	0.078534031413613	0.609947643979058	0.227748691099476	0.036649214659686	0.00261780104712	0	0	0	0	0	0	0	0
Locus_1791	scaffold_526:353474-355408	2	intergene		Yes	ms824552	CACTA-1_Mlaricis;CACTA-1_Roryzae;EnSpm-1_PGr;EnSpm-1_PTrit;EnSpm-2B_ROr;EnSpm-2_PGr;EnSpm-2_ROr;EnSpm-3_PGr;EnSpm-4_PGr;EnSpm-5_PGr	Yes	NA	1935	333	17.19	34	0.477	.	UCAUUUGGACCAGGAAUGAUACCU	52	0.541	24	N5	3.8	0	0	0.003003003003003	0.003003003003003	0.003003003003003	0.012012012012012	0.024024024024024	0.114114114114114	0.408408408408408	0.297297297297297	0.102102102102102	0.024024024024024	0.003003003003003	0.006006006006006	0	0	0	0	0	0
Locus_1792	scaffold_527:238395-239308	0	gene	g20065.t1	No	NA	NA	No	NA	914	217	11.202	217	0.009	-	AAGAAGACGAUGACGAUGACGAUGAAGAU	48	0.249	29	N11	-1	0	0	0	0.004608294930876	0.018433179723502	0.027649769585254	0.023041474654378	0.050691244239631	0.023041474654378	0.055299539170507	0.101382488479263	0.036866359447005	0.092165898617512	0.244239631336406	0.101382488479263	0.073732718894009	0.087557603686636	0.018433179723502	0.023041474654378	0.018433179723502
Locus_1793	scaffold_527:395511-396382	2	gene	g20071.t1	No	NA	NA	No	NA	872	235	12.131	17	0.732	.	UUCUGAACCAACUGCAUAUCUAGU	40	0.464	24	N6	1.4	0	0	0	0	0.012765957446809	0.008510638297872	0.012765957446809	0.063829787234043	0.348936170212766	0.340425531914894	0.161702127659574	0.046808510638298	0.004255319148936	0	0	0	0	0	0	0
Locus_1794	scaffold_529:37620-41667	2	intergene		Yes	ms358777	Gypsy-12_RO-I;Gypsy-13_RO-I;Gypsy-15_RO-I;Gypsy-18_RO-I;Gypsy-1-I_RO;Gypsy-21_ADe-I;Gypsy-29_ADe-I;Gypsy-2_ADe-I;Gypsy-3_Trm-I;Gypsy-7_ADe-I	Yes	NA	4048	483	24.933	219	0.058	-	UGCUGUACAUUGUGAUACUGGCCU	15	0.642	24	N5	-1	0	0	0.002070393374741	0.006211180124224	0.010351966873706	0.018633540372671	0.041407867494824	0.113871635610766	0.337474120082816	0.325051759834369	0.122153209109731	0.01656314699793	0.004140786749482	0.002070393374741	0	0	0	0	0	0
Locus_1795	scaffold_529:42121-45370	2	intergene		Yes	ms486997	Gypsy-12_RO-I;Gypsy-13_RO-I;Gypsy-14_PGr-I;Gypsy-15_RO-I;Gypsy-18_RO-I;Gypsy-19_MLP-I;Gypsy-1-I_RO;Gypsy-25_RO-I;Gypsy-5_RO-I;Gypsy-74_MLP-I	Yes	NA	3250	282	14.557	129	0.05	-	UCUAGCGAUUGCACGAGCCUCGGCC	11	0.656	25	N5	-1	0	0	0.00709219858156	0.017730496453901	0.014184397163121	0.017730496453901	0.042553191489362	0.074468085106383	0.226950354609929	0.404255319148936	0.163120567375887	0.017730496453901	0.01063829787234	0.00354609929078	0	0	0	0	0	0
Locus_1796	scaffold_530:11270-11310	2	intergene		Yes	ms44685	NA	No	NA	41	200	10.324	6	1	+	UAGGCACCUAAACUUUGAACGAGG	88	0.085	24	N15	-1	0	0	0	0	0	0	0	0.07	0.455	0.435	0.025	0.005	0.005	0.005	0	0	0	0	0	0
Locus_1797	scaffold_531:9980-11625	2	intergene		Yes	ms843799;ms843808	NA	No	NA	1646	213	10.995	88	0.023	-	UGACCAUUCUGAACUAUGCUUCUGU	12	0.723	25	N5	-1	0	0	0	0.004694835680751	0.009389671361502	0.028169014084507	0.056338028169014	0.070422535211268	0.253521126760563	0.366197183098592	0.178403755868545	0.028169014084507	0.004694835680751	0	0	0	0	0	0	0
Locus_1798	scaffold_531:38902-40873	2	intergene		Yes	ms804879;ms804889;ms804890;ms804893	CACTA-1_Roryzae;EnSpm-1_ROr;EnSpm-2B_ROr;EnSpm-2_ROr	Yes	NA	1972	192	9.911	77	0.318	.	UGCUUCAUCUAGAUCACUUUGCU	13	0.562	25	N5	-1	0	0	0	0	0	0.03125	0.036458333333333	0.151041666666667	0.255208333333333	0.34375	0.151041666666667	0.03125	0	0	0	0	0	0	0	0
Locus_1799	scaffold_531:339706-341216	2	gene	g11059.t1	Yes	ms511953;ms511974	NA	No	NA	1511	5588	288.461	5495	0.028	-	UUAAAACUGUUCAGAAUUCCAUAGC	1512	0.125	25	N5	-1	0	0	0.000536864710093	0.00125268432355	0.004831782390838	0.003400143163923	0.01521116678597	0.03328561202577	0.210629921259843	0.568539727988547	0.134753042233357	0.0180744452398	0.005905511811024	0.002505368647101	0.000357909806729	0.000178954903364	0.000536864710093	0	0	0
Locus_18	scaffold_1:818153-819940	2	intergene		Yes	ms900175	NA	No	Locus_1287	1788	36743	1896.731	31126	0.049	-	UUUUCAAUCACUGUAAUCCUGUACU	5535	0.06	25	N5	-1	0	0	0.002041205127507	0.008137604441662	0.01026045777427	0.016139128541491	0.026317938110661	0.068012954848543	0.261491984867866	0.425142203957216	0.139046893285796	0.030264268023841	0.007865443757995	0.002803255041777	0.001360803418338	0.000462673162235	0.000299376752034	0.000244944615301	2.72160683667637E-05	8.16482051002912E-05
Locus_180	scaffold_28:466957-467485	2	intergene		Yes	ms918428	L1-1_OSp;Tad1-17B_BG;Tad1-17_BG;Tad1-19_BG;Tad1-1_EP;Tad1-21_BG;Tad1-65_BG;Tad1-67_BG;Tad1-9_BG;Zorro	Yes	NA	529	953	49.195	41	0.034	-	UCAUAUGUUAGUCCAUCUGAGCCU	128	0.211	24	N11	-1	0	0	0.001049317943337	0.002098635886674	0.001049317943337	0.006295907660021	0.017838405036726	0.104931794333683	0.438614900314795	0.264428121720881	0.12591815320042	0.026232948583421	0.009443861490031	0.002098635886674	0	0	0	0	0	0
Locus_1800	scaffold_531:384081-389509	2	gene	g11061.t1	Yes	ms910382;ms910384;ms910386	NA	No	Locus_266	5429	2284	117.904	2217	0.963	+	UGAGAUAAACUGUGUAAACUUUGCA	240	0.343	25	N5	-1	0	0	0.004816112084063	0.006567425569177	0.00569176882662	0.015761821366025	0.023642732049037	0.083625218914186	0.199649737302977	0.43739054290718	0.1930823117338	0.022329246935201	0.004378283712785	0.001313485113835	0.000437828371278	0.000875656742557	0.000437828371278	0	0	0
Locus_1801	scaffold_532:88813-94221	2	intergene		Yes	ms1111902	Gypsy-12_RO-I;Gypsy-13_RO-I;Gypsy-15_RO-I;Gypsy-18_RO-I;Gypsy-1_ADe-I;Gypsy-21_ADe-I;Gypsy-29_ADe-I;Gypsy-2_ADe-I;Gypsy-3_Trm-I;Gypsy-7_ADe-I	Yes	NA	5409	682	35.206	238	0.349	.	UAGACUGUAAAUGCUCAACGCCU	72	0.594	25	N5	-1	0	0	0	0.00733137829912	0.00733137829912	0.011730205278592	0.030791788856305	0.195014662756598	0.236070381231672	0.338709677419355	0.134897360703812	0.024926686217009	0.00733137829912	0.004398826979472	0	0	0	0	0	0.001466275659824
Locus_1802	scaffold_532:109121-110295	2	intergene		Yes	ms452080	Gypsy-69_MLP-I;hAT-10_PGr;hAT-1_MLP;hAT-1_PSt;hAT-1_PTrit;hAT-2_PTrit;hAT-3_PGr;hAT-3_PTrit;hAT-4_PSt;hAT-5_PGr	Yes	NA	1175	433	22.352	60	0.021	-	UAUCUGUUUUUGGAUUUUGCCU	46	0.33	25	N5	-1	0	0	0.002309468822171	0.006928406466513	0.013856812933025	0.004618937644342	0.106235565819861	0.12933025404157	0.228637413394919	0.344110854503464	0.085450346420323	0.064665127020785	0.013856812933025	0	0	0	0	0	0	0
Locus_1803	scaffold_532:151161-155002	2	intergene		Yes	ms1152797;ms1152800	MGR583;Tad1-17B_BG;Tad1-17_BG;Tad1-1B_PGr;Tad1-1_PGr;Tad1-22_BG;Tad1-3_BG;Tad1-4_PGr;Tad1-5_PGr;Tad1-6_PGr	Yes	NA	3842	656	33.864	159	0.027	-	UACUUCUUUCAAUCUCUUUCGUACU	68	0.506	25	N5	-1	0	0	0.004573170731707	0.003048780487805	0.007621951219512	0.007621951219512	0.024390243902439	0.057926829268293	0.259146341463415	0.435975609756098	0.172256097560976	0.024390243902439	0	0.001524390243902	0.001524390243902	0	0	0	0	0
Locus_1804	scaffold_532:206232-209761	2	intergene		Yes	ms836604;ms836605;ms836624	Polinton-1_GI	Yes	NA	3530	216	11.15	72	0.579	.	UAGCAUAACUCUCACAACAAGCCU	14	0.671	24	N5	1.3	0	0	0	0	0.00462962962963	0.013888888888889	0.009259259259259	0.083333333333333	0.37962962962963	0.337962962962963	0.097222222222222	0.041666666666667	0.023148148148148	0.00462962962963	0.00462962962963	0	0	0	0	0
Locus_1805	scaffold_532:209961-210688	2	gene	g24996.t1	Yes	ms836624	NA	No	NA	728	226	11.666	44	0.925	+	UAGACUAUUGUGAAGCAAUGACCCU	15	0.562	25	N11	-1	0	0	0.008849557522124	0.030973451327434	0.004424778761062	0.008849557522124	0.017699115044248	0.066371681415929	0.199115044247788	0.393805309734513	0.199115044247788	0.035398230088496	0.013274336283186	0.004424778761062	0.008849557522124	0.004424778761062	0	0	0.004424778761062	0
Locus_1806	scaffold_532:247258-248378	2	intergene		Yes	ms135658;ms135659;ms135700	NA	No	NA	1121	280	14.454	93	0.243	.	UAGUGUACCCAACCAAUCGACGAGAA	14	0.654	25	N5	-1	0	0	0.003571428571429	0.007142857142857	0.014285714285714	0.017857142857143	0.060714285714286	0.121428571428571	0.128571428571429	0.321428571428571	0.175	0.057142857142857	0.05	0.003571428571429	0.021428571428571	0.014285714285714	0.003571428571429	0	0	0
Locus_1807	scaffold_533:307624-307783	2	intergene		Yes	ms342223	NA	No	NA	160	228	11.77	63	0.184	-	UAUGUAAGAAUUUUAUUUUGGCCC	43	0.158	25	N11	-1	0	0	0	0.008771929824561	0.004385964912281	0	0.004385964912281	0.087719298245614	0.25	0.364035087719298	0.25	0.017543859649123	0	0	0.008771929824561	0	0	0	0.004385964912281	0
Locus_1808	scaffold_534:103484-105732	2	gene	g6633.t1	No	NA	NA	No	NA	2249	1517	78.31	1127	0.945	+	UGUAAUGACAAAUAUCACUCGAGAA	351	0.219	25	N5	-1	0	0	0.001318391562294	0.001318391562294	0.007910349373764	0.008569545154911	0.013843111404087	0.075807514831905	0.203032300593276	0.531311799604482	0.136453526697429	0.017139090309822	0.001318391562294	0.001318391562294	0.000659195781147	0	0	0	0	0
Locus_1809	scaffold_534:156601-156872	2	intergene		Yes	ms460672;ms460683	NA	No	NA	272	188	9.705	27	0.915	+	UCGGCCCAGUAGAUCACAAUAUAUC	95	0.181	25	Y	-1	0	0	0.00531914893617	0	0.015957446808511	0.015957446808511	0.069148936170213	0.047872340425532	0.101063829787234	0.574468085106383	0.074468085106383	0.063829787234043	0.026595744680851	0.00531914893617	0	0	0	0	0	0
Locus_181	scaffold_28:702020-705421	2	intergene		Yes	ms1421428;ms486208;ms486216;ms486244;ms486247;ms486252	NA	No	NA	3402	3803	196.317	3562	0.03	-	UAUUUAGGAGCUUUGUUCUGGGCCU	1036	0.263	25	N5	-1	0	0	0.000788850907179	0.0036813042335	0.004470155140678	0.006310807257428	0.026557980541678	0.063108072574284	0.190113068630029	0.529581909019195	0.131738101498817	0.032079936891927	0.008677359978964	0.001577701814357	0.000525900604786	0.000525900604786	0	0	0.000262950302393	0
Locus_1810	scaffold_535:113080-113508	2	intergene		No	NA	NA	No	NA	429	1202	62.049	271	0.046	-	UAAUUUCCAGGUCGUUACAUAAC	144	0.245	25	N11	-1	0	0	0.000831946755408	0.009151414309484	0.005823627287854	0.011647254575707	0.027454242928453	0.153078202995008	0.203826955074875	0.310316139767055	0.222129783693844	0.045757071547421	0.008319467554077	0.000831946755408	0	0.000831946755408	0	0	0	0
Locus_1811	scaffold_535:199488-200941	0	gene	g1496.t1	No	NA	NA	No	NA	1454	790	40.781	790	0.352	.	UCAUUCAAGAAGACCGUGUAGAAGU	33	0.486	25	N5	-1	0	0	0.013924050632911	0.039240506329114	0.045569620253165	0.077215189873418	0.046835443037975	0.093670886075949	0.132911392405063	0.184810126582278	0.116455696202532	0.070886075949367	0.037974683544304	0.046835443037975	0.025316455696203	0.030379746835443	0.016455696202532	0.010126582278481	0.00253164556962	0.008860759493671
Locus_1812	scaffold_535:278420-279035	2	intergene		Yes	ms1186536	NA	No	NA	616	718	37.064	718	0.648	.	AACUUGAUAUGUAAGUCAUUCAGCA	123	0.35	25	N6	-1	0	0	0	0.013927576601671	0.027855153203343	0.043175487465181	0.04874651810585	0.086350974930362	0.161559888579387	0.331476323119777	0.112813370473538	0.062674094707521	0.037604456824513	0.016713091922006	0.015320334261838	0.013927576601671	0.011142061281337	0.005571030640669	0.006963788300836	0.004178272980501
Locus_1813	scaffold_535:317183-318516	2	intergene		Yes	ms399153;ms399194	NA	No	Locus_474	1334	1452	74.955	349	0.03	-	UACGGAGCCAGUAGACCUUGAAGGC	76	0.332	25	N5	-1	0	0	0.002066115702479	0.003443526170799	0.008264462809917	0.014462809917355	0.023415977961433	0.091597796143251	0.212809917355372	0.43732782369146	0.179752066115702	0.019283746556474	0.002754820936639	0.003443526170799	0	0.00068870523416	0.00068870523416	0	0	0
Locus_1814	scaffold_536:66704-69267	2	intergene		Yes	ms464300	NA	No	NA	2564	5286	272.872	5239	0.054	-	UUCUCUGUAGAGCUAUUGGUAUUACC	338	0.188	25	N5	-1	0	0	0.000567536889898	0.00264850548619	0.003026863412789	0.012674990541052	0.021755580779417	0.052213393870602	0.26844494892168	0.396329928111994	0.183692773363602	0.038970866439652	0.015323496027242	0.003026863412789	0.001135073779796	0	0.000189178963299	0	0	0
Locus_1815	scaffold_536:69511-72881	2	intergene		No	NA	NA	No	NA	3371	2805	144.799	2793	0.043	-	UGCUUAGAAGACCUCGUACUGAACC	143	0.286	25	N5	-1	0	0	0.002139037433155	0.006060606060606	0.00891265597148	0.017112299465241	0.038859180035651	0.073083778966132	0.163636363636364	0.362566844919786	0.274153297682709	0.043850267379679	0.006773618538324	0.001069518716578	0.001069518716578	0	0	0.000356506238859	0.000356506238859	0
Locus_1816	scaffold_536:91255-92714	2	intergene		No	NA	NA	No	NA	1460	215	11.099	135	0.2	.	UAGAACAUCUUUGAGAUACUUGGAC	17	0.6	25	N5	-1	0	0	0	0	0.009302325581395	0.023255813953488	0.037209302325581	0.046511627906977	0.246511627906977	0.441860465116279	0.167441860465116	0.023255813953488	0.004651162790698	0	0	0	0	0	0	0
Locus_1817	scaffold_536:93839-96024	2	intergene		Yes	ms1190734;ms320989;ms321013;ms321036	NA	No	NA	2186	322	16.622	201	0.056	-	UUAUCAGUUGUUCGUAUUAUAGACC	15	0.661	25	N5	-1	0	0	0.003105590062112	0.012422360248447	0.006211180124224	0.015527950310559	0.049689440993789	0.077639751552795	0.229813664596273	0.354037267080745	0.201863354037267	0.03416149068323	0.009316770186335	0.006211180124224	0	0	0	0	0	0
Locus_1818	scaffold_536:104950-111118	2	gene	g14137.t1;g14138.t1	Yes	ms321018;ms321021;ms321025;ms321045	NA	No	NA	6169	2061	106.392	1678	0.075	-	UGUCACAUGAAUACACACUGUAUU	77	0.458	25	N5	-1	0	0	0.000970402717128	0.007763221737021	0.012615235322659	0.016011644832606	0.042697719553615	0.078602620087336	0.235322658903445	0.343037360504609	0.218825812712276	0.032508491023775	0.008248423095585	0.003396409509947	0	0	0	0	0	0
Locus_1819	scaffold_536:118375-123107	2	gene	g14139.t1	Yes	ms320966;ms321000;ms321029;ms321050	NA	No	NA	4733	1195	61.688	1191	0.105	-	UGUAUGAUGUAGAAGGAACUCCCU	38	0.484	25	N5	-1	0	0	0.003347280334728	0.005020920502092	0.030125523012552	0.02510460251046	0.069456066945607	0.103765690376569	0.215062761506276	0.3581589958159	0.153138075313808	0.025941422594142	0.007531380753138	0.000836820083682	0.001673640167364	0.000836820083682	0	0	0	0
Locus_182	scaffold_28:724585-725473	2	intergene		Yes	ms453610	NA	No	NA	889	428	22.094	14	0.208	.	UCAAAGCAUAGACGUCAAGUGUAGC	43	0.453	25	N6	-1	0	0	0.002336448598131	0.014018691588785	0.009345794392523	0.011682242990654	0.035046728971963	0.142523364485981	0.275700934579439	0.369158878504673	0.11214953271028	0.018691588785047	0.002336448598131	0.002336448598131	0.002336448598131	0.002336448598131	0	0	0	0
Locus_1820	scaffold_536:124757-128181	2	intergene		Yes	ms320967;ms321029	Helitron-3_PGr	Yes	NA	3425	1443	74.49	1391	0.056	-	UACUUUUAAAAACCUGUAAGCCU	78	0.389	25	N5	-1	0	0	0	0.005544005544006	0.008316008316008	0.016632016632017	0.018018018018018	0.140679140679141	0.196812196812197	0.35966735966736	0.206514206514207	0.030492030492031	0.013167013167013	0.002079002079002	0.000693000693001	0.000693000693001	0	0.000693000693001	0	0
Locus_1821	scaffold_536:162960-168310	2	intergene		Yes	ms1433659;ms1433660;ms1433661;ms234825	Gypsy-126_MLP-I;Gypsy-12_RO-I;Gypsy-13_RO-I;Gypsy-15_RO-I;Gypsy-18_RO-I;Gypsy-19_MLP-I;Gypsy-1-I_RO;Gypsy-35_MLP-I;Gypsy-74_MLP-I;Gypsy-91_MLP-I	Yes	NA	5351	2710	139.894	2358	0.081	-	UAUCUCUUAUGUUCUUUUGAGGCCU	118	0.421	25	N5	-1	0	0	0.003321033210332	0.007380073800738	0.005535055350554	0.018819188191882	0.05239852398524	0.092250922509225	0.191143911439114	0.361254612546125	0.224723247232472	0.031365313653137	0.007011070110701	0.002214022140221	0.002214022140221	0	0	0	0.000369003690037	0
Locus_1822	scaffold_536:183371-184749	2	intergene		Yes	ms234835;ms234839;ms234850	NA	No	NA	1379	209	10.789	203	0.062	-	UUUCAUCAUAUUAGUCUUGUCCUUU	15	0.622	25	N5	-1	0	0	0	0.004784688995215	0.009569377990431	0.014354066985646	0.033492822966507	0.124401913875598	0.272727272727273	0.368421052631579	0.143540669856459	0.019138755980861	0.009569377990431	0	0	0	0	0	0	0
Locus_1823	scaffold_536:219891-223799	2	intergene		Yes	ms864490;ms864498	Tad1-22_BG;Tad1-23_BG;Tad1-24_BG;Tad1-36_BG;Tad1-39_BG;Tad1-3_BG;Tad1-57_BG;Tad1-70B_BG;Tad1-70_BG;Tad1-75_BG	Yes	NA	3909	351	18.119	135	0.026	-	UCUCGAGAAUAGAACACUUAGAAUC	44	0.575	25	N5	-1	0	0	0.002849002849003	0	0	0.014245014245014	0.01994301994302	0.07977207977208	0.253561253561254	0.376068376068376	0.222222222222222	0.028490028490029	0.002849002849003	0	0	0	0	0	0	0
Locus_1824	scaffold_536:228992-232712	2	intergene		Yes	ms882461;ms882464	Gypsy-12_RO-I;Gypsy-13_RO-I;Gypsy-15_RO-I;Gypsy-18_RO-I;Gypsy-21_ADe-I;Gypsy-29_ADe-I;Gypsy-2_ADe-I;Gypsy-7_ADe-I;Gypsy-7_Trm-I;Gypsy-8_RO-I	Yes	NA	3721	242	12.492	54	0.438	.	UGGGAAACACUUUUGAACAAUGCCU	32	0.653	25	N5	-1	0	0	0.004132231404959	0.004132231404959	0.012396694214876	0.008264462809917	0.037190082644628	0.053719008264463	0.235537190082645	0.508264462809917	0.115702479338843	0.008264462809917	0.008264462809917	0.004132231404959	0	0	0	0	0	0
Locus_1825	scaffold_536:233020-234237	2	intergene		Yes	ms882461;ms882465	NA	No	NA	1218	192	9.911	100	0.297	.	UUUGCCCUGAGUUCGCCAAUAAUGU	14	0.646	25	N5	-1	0	0	0	0	0	0.020833333333333	0.015625	0.098958333333333	0.229166666666667	0.432291666666667	0.177083333333333	0.015625	0.010416666666667	0	0	0	0	0	0	0
Locus_1826	scaffold_536:237702-239501	2	intergene		Yes	ms882468	NA	No	NA	1800	313	16.158	67	0.026	-	UGAAGAUUGAAAACUGUGAAAGAAGU	85	0.422	26	N5	-1	0	0	0.003194888178914	0.006389776357827	0.003194888178914	0	0.015974440894569	0.031948881789137	0.198083067092652	0.26517571884984	0.405750798722045	0.060702875399361	0.009584664536741	0	0	0	0	0	0	0
Locus_1827	scaffold_536:342402-348130	2	intergene		Yes	ms377105;ms377121	Ylli	Yes	NA	5729	1441	74.387	1410	0.074	-	UCUCUAUAUUGUAUUGUUUGCCU	54	0.532	25	N5	-1	0	0	0.002081887578071	0.004857737682165	0.006939625260236	0.011103400416378	0.038167938931298	0.127689104788341	0.247744621790423	0.361554476058293	0.157529493407356	0.029840388619015	0.008327550312283	0.002081887578071	0.001387925052047	0.000693962526024	0	0	0	0
Locus_1828	scaffold_537:342450-342996	2	intergene		Yes	ms549874	NA	No	NA	547	369	19.048	4	0.962	+	UGUUGAAUAUGAAUAAACCGUGGA	63	0.274	24	N14	-1	0	0	0.002710027100271	0.005420054200542	0.024390243902439	0.013550135501355	0.018970189701897	0.056910569105691	0.455284552845528	0.252032520325203	0.13550135501355	0.024390243902439	0.008130081300813	0.002710027100271	0	0	0	0	0	0
Locus_1829	scaffold_537:372316-374117	2	intergene		Yes	ms813213	NA	No	NA	1802	816	42.123	238	0.033	-	UGACUUGUUCAGUGAUCCGUCUGU	33	0.471	25	N5	-1	0	0	0.003676470588235	0.001225490196078	0.006127450980392	0.011029411764706	0.030637254901961	0.087009803921569	0.300245098039216	0.410539215686274	0.102941176470588	0.029411764705882	0.011029411764706	0.002450980392157	0.002450980392157	0	0.001225490196078	0	0	0
Locus_183	scaffold_28:881645-888256	2	intergene		Yes	ms507542	Gypsy-10_RO-I;Gypsy-126_MLP-I;Gypsy-12_RO-I;Gypsy-13_RO-I;Gypsy-14_PGr-I;Gypsy-15_RO-I;Gypsy-18_RO-I;Gypsy-1-I_RO;Gypsy-3_RO-I;Gypsy-8_RO-I	Yes	NA	6612	3862	199.363	2596	0.958	+	UAGGAGAAACCCAAGGACUUUUUG	306	0.365	24	N5	-1	0	0	0.002330398757121	0.005955463490419	0.00828586224754	0.013723459347488	0.024080787156914	0.080269290523045	0.377524598653547	0.373640600725013	0.100983946141895	0.009839461418954	0.002330398757121	0.000776799585707	0.000258933195236	0	0	0	0	0
Locus_1830	scaffold_538:64718-67388	2	intergene		Yes	ms491551	hAT-10_PGr;hAT-1_MLP;hAT-1_PGr;hAT-1_PSt;hAT-1_PTrit;hAT-2_PGr;hAT-4_PGr;hAT-5_PGr;hAT-6_PGr;hAT-9_PGr	Yes	NA	2671	881	45.479	782	0.783	.	UUUUACGUAGAAUUCCUGGCAAA	38	0.426	25	N5	-1	0	0	0.001135073779796	0.010215664018161	0.006810442678774	0.011350737797957	0.047673098751419	0.129398410896708	0.221339387060159	0.364358683314415	0.143019296254257	0.037457434733258	0.013620885357548	0.00794551645857	0.003405221339387	0.001135073779796	0	0.001135073779796	0	0
Locus_1831	scaffold_538:187091-188800	2	intergene		Yes	ms273506;ms273536	NA	No	NA	1710	336	17.345	183	0.812	+	UGGCUAAACGGACUCACUCAAAGC	51	0.503	24	N5	-1	0	0	0.005952380952381	0.00297619047619	0.014880952380952	0.017857142857143	0.023809523809524	0.136904761904762	0.363095238095238	0.232142857142857	0.119047619047619	0.056547619047619	0.014880952380952	0.005952380952381	0.00297619047619	0	0.00297619047619	0	0	0
Locus_1832	scaffold_538:236882-239325	2	gene	g25920.t1;g25921.t1	Yes	ms591509	NA	No	NA	2444	1716	88.583	1579	0.923	+	UGUAACAACUUCGACAAACAGCCU	133	0.336	25	N5	-1	0	0	0.000582750582751	0.006993006993007	0.004079254079254	0.007575757575758	0.030885780885781	0.111888111888112	0.297785547785548	0.355477855477855	0.123543123543124	0.048951048951049	0.007575757575758	0.002331002331002	0.001165501165501	0.000582750582751	0.000582750582751	0	0	0
Locus_1833	scaffold_539:107562-109625	2	intergene		Yes	ms862241;ms862309	Polinton-1_GI	Yes	NA	2064	368	18.997	74	0.576	.	UCGAUCAAACUAACUGGCUUGCACCC	24	0.543	25	N5	-1	0	0	0	0	0.002717391304348	0.008152173913043	0.057065217391304	0.105978260869565	0.230978260869565	0.315217391304348	0.182065217391304	0.057065217391304	0.021739130434783	0.019021739130435	0	0	0	0	0	0
Locus_1834	scaffold_539:109863-113047	2	intergene		Yes	ms862241;ms862309	Polinton-1_GI	Yes	NA	3185	335	17.293	156	0.869	+	UGUGGACAUACUUGUUGACAGCCU	16	0.63	25	N5	-1	0	0	0.002985074626866	0	0.005970149253731	0.017910447761194	0.047761194029851	0.119402985074627	0.223880597014925	0.307462686567164	0.226865671641791	0.029850746268657	0.011940298507463	0.002985074626866	0.002985074626866	0	0	0	0	0
Locus_1835	scaffold_539:286609-287132	2	intergene		Yes	ms371693;ms371725	NA	No	NA	524	5141	265.387	239	0.187	-	GGUCAGCGUAGGAUCGUCAGGCGCC	262	0.206	24	N11	-1	0	0	0.008364131491928	0.037541334370745	0.019840497957596	0.050768333009142	0.067691110678856	0.11495817934254	0.251118459443688	0.228943785255787	0.098618945730403	0.057187317642482	0.029566232250535	0.012254425209103	0.011087337093951	0.004279323088893	0.003112234973741	0.001945146858588	0.001750632172729	0.000972573429294
Locus_1836	scaffold_540:39631-42069	2	intergene		Yes	ms768039;ms768040;ms768041	NA	No	NA	2439	3738	192.961	3720	0.913	+	UGGCGGACAGAAGACAAAAUCCCU	238	0.255	24	N5	-1	0	0	0.012306046013911	0.009630818619583	0.009095773140717	0.015248796147673	0.029695024077047	0.119315141787052	0.35366506153023	0.279828785446763	0.135901551631889	0.022739432851792	0.006153023006956	0.003477795612627	0.002140181915463	0.000267522739433	0.000267522739433	0	0	0.000267522739433
Locus_1837	scaffold_542:1702-4766	2	intergene		Yes	ms1200056	NA	No	NA	3065	19257	994.077	18747	0.039	-	UGCGCUGUAGAUCUGGGUUUCCCA	1747	0.103	24	N5	-1	0	0	0.006023783559225	0.005348704367243	0.012878433816275	0.013449654671029	0.035000259645843	0.123539492132731	0.360907721867373	0.339980266915927	0.084229111491925	0.013086150490731	0.003375395959911	0.001194370878122	0.000571220854754	0.00025964584307	0.000103858337228	5.19291686140105E-05	0	0
Locus_1838	scaffold_542:19585-20969	2	intergene		Yes	ms711546;ms711603	NA	No	Locus_474	1385	4064	209.79	331	0.56	.	UCAUUUGUUGACGGAUUACGCCU	327	0.226	24	N5	13.9	0	0	0.008366141732283	0.027066929133858	0.020669291338583	0.054379921259843	0.081200787401575	0.200787401574803	0.251968503937008	0.223179133858268	0.077017716535433	0.026082677165354	0.012057086614173	0.007874015748032	0.003444881889764	0.002952755905512	0.00123031496063	0.000492125984252	0.000984251968504	0.000246062992126
Locus_1839	scaffold_542:50316-50608	2	intergene		Yes	ms611734	NA	No	NA	293	329	16.983	9	0.018	-	UCGGCAUCCGACCCAUUUUGAACU	50	0.249	24	N11	-1	0	0	0	0.012158054711246	0.009118541033435	0.006079027355623	0.003039513677812	0.027355623100304	0.303951367781155	0.267477203647416	0.139817629179331	0.094224924012158	0.09726443768997	0.024316109422492	0.006079027355623	0.003039513677812	0.006079027355623	0	0	0
Locus_184	scaffold_29:157341-159818	2	intergene		Yes	ms636381	NA	No	NA	2478	242	12.492	92	0.988	+	UCUUGCGCUUAUCCUUCUUGUAUU	43	0.483	24	N5	-1	0	0	0	0.004132231404959	0	0.016528925619835	0.020661157024793	0.024793388429752	0.384297520661157	0.37603305785124	0.15702479338843	0.016528925619835	0	0	0	0	0	0	0	0
Locus_1840	scaffold_543:150168-151154	2	intergene		Yes	ms1084974	NA	No	NA	987	201	10.376	24	0.602	.	UUCCUCGCAAGCUAGUCGUGAACCU	12	0.557	25	N6	-1	0	0	0	0.009950248756219	0.009950248756219	0.014925373134328	0.004975124378109	0.044776119402985	0.248756218905473	0.427860696517413	0.18407960199005	0.039800995024876	0.014925373134328	0	0	0	0	0	0	0
Locus_1841	scaffold_543:151378-151781	2	intergene		Yes	ms1084974	CACTA-1_Roryzae;EnSpm-2B_ROr;EnSpm-2_ROr	Yes	NA	404	419	21.629	14	0.905	+	UAUACGAGGGCAAUAUCUGGAAAAAU	127	0.153	26	N11	-1	0	0	0	0	0.004773269689737	0.004773269689737	0.007159904534606	0.023866348448687	0.162291169451074	0.279236276849642	0.448687350835322	0.066825775656325	0	0.002386634844869	0	0	0	0	0	0
Locus_1842	scaffold_543:152816-153906	2	intergene		Yes	ms1084974	CACTA-1_Mlaricis;CACTA-1_Roryzae;CACTA-2_Ccinerea;EnSpm-1_ROr;EnSpm-2B_ROr;EnSpm-2_PGr;EnSpm-2_ROr;EnSpm-4_PGr;EnSpm-5_PGr	Yes	NA	1091	349	18.016	53	0.421	.	UCAUUAAAAUGUGCAUAAGUUCAG	81	0.395	24	N5	2.9	0	0	0	0.002865329512894	0.008595988538682	0.008595988538682	0.031518624641834	0.077363896848138	0.389684813753582	0.269340974212034	0.166189111747851	0.037249283667622	0.002865329512894	0	0.002865329512894	0	0	0.002865329512894	0	0
Locus_1843	scaffold_543:211133-216937	2	intergene		Yes	ms101631;ms101634;ms101675;ms1433921	Gypsy-10_RO-I;Gypsy-12_RO-I;Gypsy-13_RO-I;Gypsy-15_RO-I;Gypsy-18_RO-I;Gypsy-1-I_RO;Gypsy-21_ADe-I;Gypsy-29_ADe-I;Gypsy-3_RO-I;Gypsy-8_RO-I	Yes	NA	5805	9056	467.485	4331	0.927	+	UGGCAAGAAUAAUUAGGGUUUGAGG	318	0.275	25	N5	-1	0	0	0.000993816254417	0.005079505300353	0.007508833922261	0.016121908127209	0.029924911660777	0.111417844522968	0.321333922261484	0.375883392226148	0.112301236749117	0.0136925795053	0.003312720848057	0.001104240282686	0.000441696113074	0.000220848056537	0.000220848056537	0.000331272084806	0	0.000110424028269
Locus_1844	scaffold_543:219082-219197	0	intergene		No	NA	NA	No	NA	116	918	47.389	918	0	-	GCGAUAUGUGAAAAAUAACUCUCUUUCUGAAC	290	0.118	32	N11	-1	0	0	0.007625272331155	0.002178649237473	0.019607843137255	0.041394335511983	0.049019607843137	0.02723311546841	0.026143790849673	0.025054466230937	0.040305010893246	0.03921568627451	0.016339869281046	0.050108932461874	0.104575163398693	0.06318082788671	0.336601307189543	0.033769063180828	0.046840958605665	0.070806100217865
Locus_1845	scaffold_543:279794-280734	2	intergene		No	NA	NA	No	NA	941	431	22.249	430	0.088	-	UGAGAGUCUUUCCUCGGAUCUUGCCU	71	0.367	26	N11	-1	0	0	0.002320185614849	0.002320185614849	0.006960556844548	0.004640371229698	0.039443155452436	0.032482598607889	0.176334106728538	0.269141531322506	0.366589327146172	0.083526682134571	0.006960556844548	0.004640371229698	0	0	0	0.002320185614849	0.002320185614849	0
Locus_1846	scaffold_543:287950-289070	2	intergene		Yes	ms1332941	NA	No	NA	1121	502	25.914	29	0.972	+	UGUAGAUUGGUCGUAGUUCGGGUU	27	0.544	24	N5	-1	0	0	0	0.00597609561753	0.01394422310757	0.00996015936255	0.033864541832669	0.121513944223108	0.354581673306773	0.346613545816733	0.097609561752988	0.00597609561753	0.00398406374502	0.00398406374502	0.00199203187251	0	0	0	0	0
Locus_1847	scaffold_546:219444-221468	2	intergene		Yes	ms1287033;ms1287034	CACTA-1_Mlaricis;CACTA-1_Roryzae;CACTA-2_Ccinerea;EnSpm-1_PGr;EnSpm-2B_ROr;EnSpm-2_PGr;EnSpm-2_ROr;EnSpm-3_PGr;EnSpm-4_PGr;EnSpm-5_PGr	Yes	NA	2025	327	16.88	34	0.48	.	UCUGUACCAACAUCGGAUAUAUUGA	28	0.52	25	N5	-1	0	0	0.003058103975535	0.009174311926606	0.012232415902141	0.012232415902141	0.030581039755352	0.143730886850153	0.26605504587156	0.376146788990826	0.119266055045872	0.021406727828746	0.00611620795107	0	0	0	0	0	0	0
Locus_1848	scaffold_546:283839-284425	2	intergene		Yes	ms1434031	Helitron-1_AN;Helitron-1N1_SLL;Helitron-1_PTrit;Helitron-1_SLL;Helitron-1_TMe;Helitron-2_PGr;Helitron-2_PTrit;Helitron-5_PGr;Helitron-6_PGr;Helitron-9_PGr	Yes	NA	587	237	12.234	47	0.354	.	UUUUGAUUGGACUCUUGACAAAGCU	29	0.464	25	N6	-1	0	0	0.008438818565401	0.0042194092827	0.0042194092827	0.008438818565401	0.042194092827004	0.139240506329114	0.257383966244726	0.392405063291139	0.105485232067511	0.016877637130802	0.012658227848101	0.008438818565401	0	0	0	0	0	0
Locus_1849	scaffold_546:285804-288396	2	gene	g1314.t1;g1315.t1	Yes	ms187209;ms187216	NA	No	NA	2593	250	12.905	160	0.952	+	UUAGCCACUUGGUAUCCGAUCAAAG	21	0.556	25	N5	-1	0	0	0.004	0.012	0.024	0.012	0.024	0.06	0.188	0.416	0.212	0.036	0.004	0.004	0.004	0	0	0	0	0
Locus_185	scaffold_29:428255-428719	2	intergene		Yes	ms776478	NA	No	NA	465	231	11.925	25	0.416	.	UAAUGUACUACAUCGCAAAUCCAGG	28	0.524	25	N6	-1	0	0	0	0.017316017316017	0.021645021645022	0.038961038961039	0.086580086580087	0.090909090909091	0.168831168831169	0.346320346320346	0.108225108225108	0.060606060606061	0.025974025974026	0.012987012987013	0	0.012987012987013	0.008658008658009	0	0	0
Locus_1850	scaffold_546:291970-294317	2	intergene		Yes	ms187236;ms187246	NA	No	NA	2348	296	15.28	195	0.99	+	UGGCCCAGUUAUUACUUCUGAUAAUU	37	0.517	25	N5	-1	0	0	0.003378378378378	0	0.006756756756757	0.006756756756757	0.023648648648649	0.094594594594595	0.168918918918919	0.371621621621622	0.290540540540541	0.016891891891892	0.013513513513514	0	0.003378378378378	0	0	0	0	0
Locus_1851	scaffold_546:321026-322433	2	intergene		Yes	ms187242	NA	No	NA	1408	348	17.964	31	0.908	+	UUGUUUAAUUGUUUCGCGGCGUCAC	27	0.486	25	N5	-1	0	0	0.002873563218391	0	0.011494252873563	0.025862068965517	0.03448275862069	0.066091954022989	0.235632183908046	0.459770114942529	0.126436781609195	0.014367816091954	0.011494252873563	0.008620689655172	0	0	0.002873563218391	0	0	0
Locus_1852	scaffold_547:97966-98395	0	gene	g22049.t1	Yes	ms550262	NA	No	NA	430	706	36.445	706	0.977	+	UUAUACGCAUUUUUCUGAAU	89	0.125	19	N11	-1	0	0	0.073654390934844	0.137393767705382	0.137393767705382	0.104815864022663	0.096317280453258	0.073654390934844	0.06657223796034	0.065155807365439	0.031161473087819	0.080736543909348	0.039660056657224	0.035410764872521	0.031161473087819	0.005665722379603	0.001416430594901	0.004249291784703	0.011331444759207	0.004249291784703
Locus_1853	scaffold_547:277553-278425	2	intergene		Yes	ms1085241	NA	No	NA	873	3415	176.288	1449	0.974	+	UACGGAACCAGUAGACCUUGAAAC	553	0.125	24	N11	-1	0	0	0.001171303074671	0.002635431918009	0.003513909224012	0.005270863836018	0.028696925329429	0.113909224011713	0.327672035139092	0.291361639824305	0.181844802342606	0.032210834553441	0.009370424597365	0.001464128843338	0	0.000292825768668	0	0.000292825768668	0.000292825768668	0
Locus_1854	scaffold_547:281498-283307	2	intergene		Yes	ms838057;ms838063	NA	No	Locus_486	1810	562	29.011	445	0.975	+	UGAGAGAGACCCGGACCGAUAGUACC	44	0.399	25	N5	-1	0	0	0.00355871886121	0.001779359430605	0.01067615658363	0.02135231316726	0.030249110320285	0.04982206405694	0.272241992882562	0.396797153024911	0.201067615658363	0.01067615658363	0	0	0	0	0.001779359430605	0	0	0
Locus_1855	scaffold_547:301508-302045	2	intergene		Yes	ms1260612	NA	No	NA	538	1642	84.763	414	0.019	-	UACAGAACCAGUAGACCUUGAAAC	165	0.194	25	N11	-1	0	0	0	0.00121802679659	0.005481120584653	0.01278928136419	0.020097442143727	0.094397076735688	0.285627283800244	0.316686967113276	0.174786845310597	0.079780755176614	0.004872107186358	0.001827040194884	0.002436053593179	0	0	0	0	0
Locus_1856	scaffold_547:327646-328274	2	intergene		Yes	ms492358	NA	No	NA	629	3036	156.723	2857	0.292	.	UUUCUCUUUUUUGGUGGUCUUAGC	291	0.136	25	N6	-1	0	0	0.00197628458498	0.007246376811594	0.005928853754941	0.014822134387352	0.02536231884058	0.119235836627141	0.239130434782609	0.28030303030303	0.257575757575758	0.028656126482213	0.008234519104084	0.007575757575758	0.00098814229249	0.00098814229249	0.000329380764163	0	0.00098814229249	0.000658761528327
Locus_1857	scaffold_548:42655-44921	2	intergene		Yes	ms1434066;ms435192	Gypsy-15_RO-I;Gypsy-18_RO-I;Gypsy-1-I_RO	Yes	NA	2267	198	10.221	42	0.217	.	UGACCCAGAACCUGAAUCCUAUCA	41	0.475	24	N5	1.6	0	0	0	0	0.01010101010101	0.01010101010101	0.02020202020202	0.085858585858586	0.444444444444444	0.308080808080808	0.085858585858586	0.025252525252525	0.005050505050505	0	0	0.005050505050505	0	0	0	0
Locus_1858	scaffold_548:213360-214234	2	intergene		Yes	ms660248	NA	No	NA	875	5857	302.348	4907	0.037	-	UAAAGAAAUCAACAGACUGUUAUC	1030	0.13	25	N11	-1	0	0	0.000682943486426	0.004268396790166	0.008536793580331	0.008366057708725	0.016732115417449	0.049342666894315	0.357691651015878	0.424620112685675	0.100563428376302	0.019122417619942	0.006317227249445	0.001365886972853	0.001365886972853	0.000682943486426	0.000170735871607	0	0	0.000170735871607
Locus_1859	scaffold_548:255493-259297	2	intergene		Yes	ms1115848	Deceiver-1_CCO;L1-1_OSp;Tad1-1B_PGr;Tad1-23_BG;Tad1-4_PGr;Tad1-63_BG;Tad1-63C_BG;Tad1-9_BG;Ylli;Zorro	Yes	NA	3805	7567	390.62	2551	0.013	-	UAUCUGGAAUUCGUUGUGUUAACUC	1126	0.161	25	N5	-1	0	0	0.000660763843003	0.001982291529008	0.003171666446412	0.005946874587023	0.012686665785648	0.060922426324832	0.262455398440597	0.537201004361041	0.095810757235364	0.016122637769261	0.001982291529008	0.000792916611603	0.000264305537201	0	0	0	0	0
Locus_186	scaffold_29:711066-721743	2	gene	g17439.t1	Yes	ms741420;ms741436;ms741441	NA	No	NA	10678	3000	154.865	1974	0.958	+	ACUAAUUGUAUAACUUAUAUUGCCU	151	0.394	25	N5	-1	0	0	0.001	0.004666666666667	0.009	0.015666666666667	0.03	0.078333333333333	0.227666666666667	0.447	0.154666666666667	0.024	0.004666666666667	0.003	0.000333333333333	0	0	0	0	0
Locus_1860	scaffold_549:356-1003	2	intergene		Yes	ms1303373	NA	No	NA	648	202	10.428	10	0.035	-	UCGUUUUGAUCUUCUUGUUCGCUUU	36	0.45	25	N11	-1	0	0	0	0	0.004950495049505	0.014851485148515	0.03960396039604	0.084158415841584	0.267326732673267	0.420792079207921	0.138613861386139	0.014851485148515	0.00990099009901	0.004950495049505	0	0	0	0	0	0
Locus_1861	scaffold_549:1962-3427	2	intergene		Yes	ms1303374	NA	No	NA	1466	248	12.802	28	0.06	-	UCUAUUUUUGCAAUGUUUAAGUCAG	35	0.484	25	N5	-1	0	0	0	0.016129032258065	0.012096774193548	0.008064516129032	0.028225806451613	0.112903225806452	0.19758064516129	0.459677419354839	0.145161290322581	0.020161290322581	0	0	0	0	0	0	0	0
Locus_1862	scaffold_549:70901-71269	2	intergene		Yes	ms1314764	NA	No	NA	369	350	18.068	11	0.546	.	UGAAUGAUAACUCUGGCCUGAAGU	36	0.534	24	N6	3	0	0	0.002857142857143	0.02	0.02	0.06	0.082857142857143	0.125714285714286	0.277142857142857	0.228571428571429	0.074285714285714	0.045714285714286	0.034285714285714	0.005714285714286	0.011428571428571	0.008571428571429	0	0	0.002857142857143	0
Locus_1863	scaffold_549:126732-127420	2	intergene		Yes	ms1360664	NA	No	NA	689	1676	86.518	178	0.972	+	UCCUUUGUAGUACUUGAUGUUUCAC	104	0.215	25	N11	-1	0	0	0.002386634844869	0.001789976133652	0.010739856801909	0.012529832935561	0.025059665871122	0.073985680190931	0.340095465393795	0.421241050119332	0.09964200477327	0.010143198090692	0	0.000596658711217	0.001789976133652	0	0	0	0	0
Locus_1864	scaffold_549:127679-128368	2	intergene		Yes	ms1386418	NA	No	NA	690	508	26.224	141	0.967	+	UUGUUCAUAUUGUUCUUGUUUCUU	38	0.421	25	N11	-1	0	0	0.003937007874016	0.005905511811024	0.005905511811024	0.015748031496063	0.029527559055118	0.116141732283465	0.338582677165354	0.423228346456693	0.051181102362205	0.009842519685039	0	0	0	0	0	0	0	0
Locus_1865	scaffold_549:240658-242648	2	gene	g18494.t1	Yes	ms45749;ms45800	NA	No	NA	1991	7494	386.852	7464	0.032	-	UGUCUCUUUAUCUGCAUUAUUGCCU	2407	0.098	25	N5	-1	0	0	0.000533760341607	0.002935681878836	0.005871363757673	0.010408326661329	0.026020816653323	0.146650653856418	0.194288764344809	0.499733119829197	0.101281024819856	0.006938884440886	0.003869762476648	0.001067520683213	0.000266880170803	0	0	0	0.000133440085402	0
Locus_1866	scaffold_549:340469-341426	2	gene	g18496.t1	Yes	ms337723;ms337784	NA	No	NA	958	1344	69.379	1344	0.056	-	UUGGACCGUCUUCAGCUUUUCUACC	83	0.3	25	N11	-1	0	0	0	0.004464285714286	0.008928571428571	0.015625	0.037946428571429	0.120535714285714	0.300595238095238	0.395089285714286	0.09375	0.016369047619048	0.001488095238095	0.002232142857143	0.001488095238095	0.001488095238095	0	0	0	0
[truncated: 3,611 more rows]
