# Supplementary material for: Different Genetic Sources Contribute to the Small RNA Population in the Arbuscular Mycorrhizal Fungus Gigaspora margarita
Source: Front Microbiol. 2020 Mar 13;11:395. doi: 10.3389/fmicb.2020.00395 (PMC7082362; doi:10.3389/fmicb.2020.00395)
Supplement: Supplementary file 9 [file Data_Sheet_3.csv]

#Supplementary Data Sheet 3: Results of target prediction in Medicago truncatula trascriptome for Gigaspora margarita nuclear-mapped small RNAs (psRNAtarget)
miRNA_Acc.	Target_Acc.	Expectation	UPE.	miRNA_start	miRNA_end	Target_start	Target_end	miRNA_aligned_fragment	Target_aligned_fragment	Inhibition	Target_Desc.	Multiplicity	Description	miRNA_seq	miRNA_len
121-2746	AES92410	3	-1	1	21	1947	1967	CUGGAUAAUUUUUUGCUGUUG	ACAUAGCAAAAAAUUAUUUGA	Cleavage	NA	1	101_kDa_heat_shock_protein	CTGGATAATTTTTTGCTGTTG	21
121-2746	KEH18640	3	-1	1	21	1667	1687	CUGGAUAAUUUUUUGCUGUUG	GUACGGCAAAAAGAUGUCCAG	Cleavage	NA	1	NBS-LRR_type_disease_resistance_protein	CTGGATAATTTTTTGCTGTTG	21
121-2746	KEH32931	3	-1	1	21	1574	1594	CUGGAUAAUUUUUUGCUGUUG	UAAGAGAGAGAAAUUAUCCAG	Cleavage	NA	1	dual-specificity_kinase_domain_protein	CTGGATAATTTTTTGCTGTTG	21
121-2746	KEH25449	3	-1	1	21	969	989	CUGGAUAAUUUUUUGCUGUUG	GUUCAGCAAAACAUUAUUCAG	Translation	NA	1	kelch_repeat_F-box_protein	CTGGATAATTTTTTGCTGTTG	21
121-2746	AES97408	3	-1	1	21	53	73	CUGGAUAAUUUUUUGCUGUUG	AAGUAGCAAAAGGUUGUCUAG	Cleavage	NA	1	hypothetical_protein	CTGGATAATTTTTTGCTGTTG	21
121-2746	AES68220	3	-1	1	21	24	44	CUGGAUAAUUUUUUGCUGUUG	GGAUAGAAAAAAAUUAUUCAA	Cleavage	NA	1	hypothetical_protein	CTGGATAATTTTTTGCTGTTG	21
121-2746	AES76811	3	-1	1	21	3854	3874	CUGGAUAAUUUUUUGCUGUUG	UAACAGAAGAAAAUUAUCAAG	Cleavage	NA	1	disease_resistance_protein_(TIR-NBS-LRR_class)	CTGGATAATTTTTTGCTGTTG	21
121-2746	AES79593	3	-1	1	21	146	166	CUGGAUAAUUUUUUGCUGUUG	AAACAGACAAAGAUUGUCCAG	Cleavage	NA	1	transmembrane_protein;_putative	CTGGATAATTTTTTGCTGTTG	21
121-2746	KEH41754	3	-1	1	21	678	698	CUGGAUAAUUUUUUGCUGUUG	AAUCAACAGAAAGUUAUCCAG	Cleavage	NA	1	endonuclease/exonuclease/phosphatase_family_protein	CTGGATAATTTTTTGCTGTTG	21
121-2746	KEH16209	3	-1	1	21	4059	4079	CUGGAUAAUUUUUUGCUGUUG	AAACGGCCAGAGAUUAUCUAG	Cleavage	NA	1	disease_resistance_protein_(TIR-NBS-LRR_class)	CTGGATAATTTTTTGCTGTTG	21
121-2746	KEH41422	3	-1	1	21	4292	4312	CUGGAUAAUUUUUUGCUGUUG	UGACAGUAAAAGAUUAUCUUG	Cleavage	NA	1	drug_resistance_transporter-like_ABC_domain_protein	CTGGATAATTTTTTGCTGTTG	21
121-2746	AES71313	3	-1	1	21	690	710	CUGGAUAAUUUUUUGCUGUUG	UAACGGUAAAAAGAUAUCCAG	Cleavage	NA	2	nodulin_MtN21/EamA-like_transporter_family_protein	CTGGATAATTTTTTGCTGTTG	21
121-2746	KEH38947	3	-1	1	21	2372	2392	CUGGAUAAUUUUUUGCUGUUG	UUGUGGCAAGAAGUUAUUCAG	Cleavage	NA	1	MORN_domain_protein	CTGGATAATTTTTTGCTGTTG	21
121-2746	AES82779	2.5	-1	1	21	5555	5575	CUGGAUAAUUUUUUGCUGUUG	UCAUGGUAAAGAGUUAUCCAG	Cleavage	NA	1	THO_complex_subunit_2	CTGGATAATTTTTTGCTGTTG	21
121-2746	AET04879	2.5	-1	1	21	2625	2645	CUGGAUAAUUUUUUGCUGUUG	AAAUGGAAAAGAAUUAUCCAG	Cleavage	NA	1	nucleosome/chromatin_assembly_factor_group_protein;_putative	CTGGATAATTTTTTGCTGTTG	21
121-2746	AES70307	3	-1	1	21	146	166	CUGGAUAAUUUUUUGCUGUUG	ACACAGCAGAAAAUUGGCUAG	Cleavage	NA	1	cytochrome_P450_family_protein;_putative	CTGGATAATTTTTTGCTGTTG	21
121-2746	AES91338	3	-1	1	21	1033	1053	CUGGAUAAUUUUUUGCUGUUG	GCACAGCAAAAAAUUUUCCGC	Cleavage	NA	1	SWAP_(suppressor-of-white-APricot)/surp_domain_protein;_putative	CTGGATAATTTTTTGCTGTTG	21
121-2746	AET05028	3	-1	1	21	949	969	CUGGAUAAUUUUUUGCUGUUG	GAACGCCAGAGGAUUAUCCAG	Cleavage	NA	1	NAC_transcription_factor-like_protein	CTGGATAATTTTTTGCTGTTG	21
121-2746	KEH24623	2.5	-1	1	21	5601	5621	CUGGAUAAUUUUUUGCUGUUG	UCAUGGUAAAGAGUUAUCCAG	Cleavage	NA	1	THO_complex_subunit_2	CTGGATAATTTTTTGCTGTTG	21
121-2746	KEH16379	3	-1	1	21	3676	3696	CUGGAUAAUUUUUUGCUGUUG	AAACAACAAAAGAUUUUCCAG	Cleavage	NA	1	dual-specificity_kinase_domain_protein	CTGGATAATTTTTTGCTGTTG	21
121-2746	KEH24624	2.5	-1	1	21	5524	5544	CUGGAUAAUUUUUUGCUGUUG	UCAUGGUAAAGAGUUAUCCAG	Cleavage	NA	1	THO_complex_subunit_2	CTGGATAATTTTTTGCTGTTG	21
121-2746	KEH29553	3	-1	1	21	101	121	CUGGAUAAUUUUUUGCUGUUG	UAACAGAUAAAGAUUGUCCAG	Cleavage	NA	1	Nodule_Cysteine-Rich_(NCR)_secreted_peptide	CTGGATAATTTTTTGCTGTTG	21
121-2746	AES71984	2	-1	1	21	111	131	CUGGAUAAUUUUUUGCUGUUG	AAACUGCAAAAGAUUGUCCAG	Cleavage	NA	1	Nodule_Cysteine-Rich_(NCR)_secreted_peptide	CTGGATAATTTTTTGCTGTTG	21
121-2746	KEH16208	3	-1	1	21	3972	3992	CUGGAUAAUUUUUUGCUGUUG	AAACGGCCAGAGAUUAUCUAG	Cleavage	NA	1	disease_resistance_protein_(TIR-NBS-LRR_class)	CTGGATAATTTTTTGCTGTTG	21
121-2746	AES67665	3	-1	1	21	1943	1963	CUGGAUAAUUUUUUGCUGUUG	AUACAGCGAAAAAAUGUCCGG	Cleavage	NA	1	DUF3527_domain_protein	CTGGATAATTTTTTGCTGTTG	21
121-2746	KEH29550	3	-1	1	21	101	121	CUGGAUAAUUUUUUGCUGUUG	UAACAGAUAAAGAUUGUCCAG	Cleavage	NA	1	Nodule_Cysteine-Rich_(NCR)_secreted_peptide	CTGGATAATTTTTTGCTGTTG	21
123-2719	AES94317	3	-1	1	21	1357	1377	UAAACCUUGAUGGAACGGCCU	AAGCCGAUUCUUCAAGGUUUA	Translation	NA	1	malectin/receptor-like_kinase_family_protein	TAAACCTTGATGGAACGGCCT	21
123-2719	AES73539	2.5	-1	1	21	1155	1175	UAAACCUUGAUGGAACGGCCU	AAACCGUUCUGUCAAGGUUUG	Cleavage	NA	1	Sas10/Utp3/C1D_family_protein	TAAACCTTGATGGAACGGCCT	21
123-2719	AES82184	3	-1	1	21	1576	1596	UAAACCUUGAUGGAACGGCCU	CUGCCCUGCUAUCAAGGUUUG	Cleavage	NA	1	DNA_replication_licensing_factor_Mcm7;_putative	TAAACCTTGATGGAACGGCCT	21
123-2719	AES71232	3	-1	1	21	72	92	UAAACCUUGAUGGAACGGCCU	UAGUCGUUUCAUCGAUGUUUA	Cleavage	NA	1	chromatin_remodeling_complex_subunit;_putative	TAAACCTTGATGGAACGGCCT	21
123-2719	AES66914	2.5	-1	1	21	1355	1375	UAAACCUUGAUGGAACGGCCU	UUGCUUUUCCAUCAGGGUUUG	Cleavage	NA	1	homeobox_leucine_zipper_protein_ROC2	TAAACCTTGATGGAACGGCCT	21
123-2719	AES72259	3	-1	1	21	3126	3146	UAAACCUUGAUGGAACGGCCU	UUGCCAUUCUAUCAAGGUUGA	Cleavage	NA	1	cellulose_synthase-interactive_protein	TAAACCTTGATGGAACGGCCT	21
123-2719	KEH42977	2.5	-1	1	21	3028	3048	UAAACCUUGAUGGAACGGCCU	CAGCAGUUUCAUCAGGGUUUG	Cleavage	NA	1	ethylene_receptor_ETR2	TAAACCTTGATGGAACGGCCT	21
123-2719	AES61179	2.5	-1	1	21	2408	2428	UAAACCUUGAUGGAACGGCCU	CAGCAGUUUCAUCAGGGUUUG	Cleavage	NA	1	ethylene_receptor_ETR2	TAAACCTTGATGGAACGGCCT	21
123-2719	AES66916	3	-1	1	21	1373	1393	UAAACCUUGAUGGAACGGCCU	UUGCCUAUCCAUCAGGGUUUG	Cleavage	NA	1	homeobox_leucine_zipper_protein_ROC2	TAAACCTTGATGGAACGGCCT	21
14-16530	AES73236	3	-1	1	21	116	136	UGGUUGGACUGUCAUCCGCCU	AGCCAGAUGACAGUUUAACCA	Cleavage	NA	1	serpin-like_protein	TGGTTGGACTGTCATCCGCCT	21
14-16530	AES68604	3	-1	1	21	2097	2117	UGGUUGGACUGUCAUCCGCCU	GAGCGAAUCACAGUUCAACCA	Cleavage	NA	1	eukaryotic_translation_initiation_factor_2c;_putative	TGGTTGGACTGTCATCCGCCT	21
14-16530	KEH19619	3	-1	1	21	2354	2374	UGGUUGGACUGUCAUCCGCCU	GUCCGGAUGAUAGGCCAACCA	Cleavage	NA	1	S-locus_lectin_kinase_family_protein	TGGTTGGACTGTCATCCGCCT	21
14-16530	KEH41957	3	-1	1	21	1652	1672	UGGUUGGACUGUCAUCCGCCU	UGGCGGAUGAUAUUCCAACUG	Cleavage	NA	1	RNA_recognition_motif	TGGTTGGACTGTCATCCGCCT	21
145-2447	AES77894	3	-1	1	21	2485	2505	AAGGUCGUGAAGAAGUCAUGG	CAAUGGAUUCUUUACGAUUUU	Cleavage	NA	1	LRR_receptor-like_kinase	AAGGTCGTGAAGAAGTCATGG	21
145-2447	AES96655	2.5	-1	1	21	504	524	AAGGUCGUGAAGAAGUCAUGG	GCAUGGUUUCUUCAAGACCUU	Cleavage	NA	1	Ran_guanine_nucleotide_release_factor-like_protein	AAGGTCGTGAAGAAGTCATGG	21
145-2447	KEH31700	3	-1	1	21	120	140	AAGGUCGUGAAGAAGUCAUGG	GUAUGGCUUCUUCAUCAUCUU	Cleavage	NA	1	ethylene_response_factor	AAGGTCGTGAAGAAGTCATGG	21
145-2447	KEH37565	3	-1	1	21	3202	3222	AAGGUCGUGAAGAAGUCAUGG	UAAUGUCUUCUUUACGCCCUU	Cleavage	NA	1	DENN_(AEX-3)_domain_protein	AAGGTCGTGAAGAAGTCATGG	21
145-2447	AES66218	3	-1	1	21	1355	1375	AAGGUCGUGAAGAAGUCAUGG	CCAUGAUUUCUUCAGGAUUUU	Cleavage	NA	1	F-box_protein	AAGGTCGTGAAGAAGTCATGG	21
145-2447	KEH32420	2.5	-1	1	21	742	762	AAGGUCGUGAAGAAGUCAUGG	CCAUGCUUUCUUCAUGAUCUU	Cleavage	NA	1	plant_invertase/pectin_methylesterase_inhibitor	AAGGTCGTGAAGAAGTCATGG	21
145-2447	KEH22896	3	-1	1	21	751	771	AAGGUCGUGAAGAAGUCAUGG	AUGUGGCUUCUUCCCGACUUU	Cleavage	NA	1	cycloartenol_synthase	AAGGTCGTGAAGAAGTCATGG	21
145-2447	KEH27812	2.5	-1	1	21	504	524	AAGGUCGUGAAGAAGUCAUGG	GCAUGGUUUCUUCAAGACCUU	Cleavage	NA	1	Ran_guanine_nucleotide_release_factor-like_protein	AAGGTCGTGAAGAAGTCATGG	21
145-2447	KEH23748	3	-1	1	21	2314	2334	AAGGUCGUGAAGAAGUCAUGG	AUAUGGCUUCUUGAUGACUUU	Cleavage	NA	1	hypothetical_protein	AAGGTCGTGAAGAAGTCATGG	21
145-2447	KEH19537	2.5	-1	1	21	199	219	AAGGUCGUGAAGAAGUCAUGG	GCAUGGUUUCUUCAAGACCUU	Cleavage	NA	1	Ran_guanine_nucleotide_release_factor-like_protein	AAGGTCGTGAAGAAGTCATGG	21
145-2447	AES90577	3	-1	1	19	1	19	AAGGUCGUGAAGAAGUCAU	AUGGCUUCUUCAUGGCUUC	Cleavage	NA	1	TB2/DP1;_HVA22_family_protein	AAGGTCGTGAAGAAGTCATGG	21
145-2447	AES67680	3	-1	1	21	364	384	AAGGUCGUGAAGAAGUCAUGG	UUAUGAUUUAUUCAUGACUUU	Cleavage	NA	1	Rab5-interacting_family_protein	AAGGTCGTGAAGAAGTCATGG	21
157-2301	AET02146	2.5	-1	1	21	1467	1487	UUCGGGUUGGAAGAUUUUGGC	GAUGGAAUCUUUCAACCUGAA	Cleavage	NA	1	cytochrome_P450_family_protein	TTCGGGTTGGAAGATTTTGGC	21
157-2301	KEH37557	3	-1	1	21	238	258	UUCGGGUUGGAAGAUUUUGGC	CGUGAACUCUUCCAACCCGAC	Cleavage	NA	1	tubulin_beta-1_chain	TTCGGGTTGGAAGATTTTGGC	21
157-2301	KEH26048	2.5	-1	1	21	2299	2319	UUCGGGUUGGAAGAUUUUGGC	ACAAAAUUCUUCCAACCUGAA	Cleavage	NA	1	eukaryotic_translation_initiation_factor_2c;_putative	TTCGGGTTGGAAGATTTTGGC	21
157-2301	KEH37585	3	-1	1	21	238	258	UUCGGGUUGGAAGAUUUUGGC	CGUGAACUCUUCCAACCCGAC	Cleavage	NA	1	tubulin_beta-1_chain	TTCGGGTTGGAAGATTTTGGC	21
157-2301	KEH22883	3	-1	1	21	409	429	UUCGGGUUGGAAGAUUUUGGC	CUUGCAAUCUUCCAACUUGAA	Cleavage	NA	1	kinase_1B	TTCGGGTTGGAAGATTTTGGC	21
157-2301	KEH40479	2.5	-1	1	21	28	48	UUCGGGUUGGAAGAUUUUGGC	GACAAAAUCUUUCAACUGGAA	Cleavage	NA	1	pentatricopeptide_(PPR)_repeat_protein	TTCGGGTTGGAAGATTTTGGC	21
157-2301	KEH22885	3	-1	1	21	75	95	UUCGGGUUGGAAGAUUUUGGC	CUUGCAAUCUUCCAACUUGAA	Cleavage	NA	1	hypothetical_protein	TTCGGGTTGGAAGATTTTGGC	21
157-2301	AET02147	2.5	-1	1	21	67	87	UUCGGGUUGGAAGAUUUUGGC	GAUGGAAUCUUUCAACCUGAA	Cleavage	NA	1	cytochrome_P450_family_protein	TTCGGGTTGGAAGATTTTGGC	21
157-2301	AET02149	2	-1	1	21	1311	1331	UUCGGGUUGGAAGAUUUUGGC	AACGGAAUUUUCCAGCCCGAA	Cleavage	NA	1	cytochrome_P450_family_protein	TTCGGGTTGGAAGATTTTGGC	21
157-2301	AES80496	2.5	-1	1	21	42	62	UUCGGGUUGGAAGAUUUUGGC	UUCAAUAUUUUCUAAUCCGAA	Cleavage	NA	1	RNA_recognition_motif	TTCGGGTTGGAAGATTTTGGC	21
157-2301	AES79701	3	-1	1	21	4518	4538	UUCGGGUUGGAAGAUUUUGGC	AACGAAGUCUUUCAACUUGAG	Cleavage	NA	1	SCAR2;_putative	TTCGGGTTGGAAGATTTTGGC	21
157-2301	AES90986	3	-1	1	21	118	138	UUCGGGUUGGAAGAUUUUGGC	AAGAUAAUCUUUCAACCUGAA	Cleavage	NA	1	cysteine_protease;_putative	TTCGGGTTGGAAGATTTTGGC	21
157-2301	AES65761	2	-1	1	21	376	396	UUCGGGUUGGAAGAUUUUGGC	CGCGAAAUCUUUCAAUCUGAA	Cleavage	NA	1	replication_factor-A_carboxy-terminal_domain_protein	TTCGGGTTGGAAGATTTTGGC	21
157-2301	KEH41051	3	-1	1	21	106	126	UUCGGGUUGGAAGAUUUUGGC	AAGAUAAUCUUUCAACCUGAA	Cleavage	NA	1	cysteine_protease;_putative	TTCGGGTTGGAAGATTTTGGC	21
157-2301	AES90937	3	-1	1	21	132	152	UUCGGGUUGGAAGAUUUUGGC	UUCAGAAAUUUUCAACCCGGA	Cleavage	NA	1	PX-SNX19-like-plant_protein	TTCGGGTTGGAAGATTTTGGC	21
157-2301	KEH28808	2	-1	1	21	4726	4746	UUCGGGUUGGAAGAUUUUGGC	AACAAAGUCUUUCAACUUGAA	Cleavage	NA	1	SCAR2;_putative	TTCGGGTTGGAAGATTTTGGC	21
157-2301	KEH19605	3	-1	1	21	988	1008	UUCGGGUUGGAAGAUUUUGGC	CUCAAAAAUUUUCAACCCGAU	Cleavage	NA	1	hypothetical_protein	TTCGGGTTGGAAGATTTTGGC	21
157-2301	AES99369	3	-1	1	21	3946	3966	UUCGGGUUGGAAGAUUUUGGC	GCCAAAAUCAUCCAGCUUGAA	Cleavage	NA	1	XH/XS_domain_protein	TTCGGGTTGGAAGATTTTGGC	21
157-2301	AES92611	3	-1	1	21	351	371	UUCGGGUUGGAAGAUUUUGGC	CUCAAAGCUUUUCAACUCGAA	Cleavage	NA	1	abnormal_spindle-like_microcephaly-associated-like_protein;_putative	TTCGGGTTGGAAGATTTTGGC	21
157-2301	AES63168	2.5	-1	1	21	1629	1649	UUCGGGUUGGAAGAUUUUGGC	CCAAAAAUCUUCCAGCUUGAA	Cleavage	NA	1	MACPF_domain_protein	TTCGGGTTGGAAGATTTTGGC	21
157-2301	KEH36079	3	-1	1	21	650	670	UUCGGGUUGGAAGAUUUUGGC	CACAGAGUGUUCCAACCUGAA	Cleavage	NA	2	DNA-binding_protein;_putative	TTCGGGTTGGAAGATTTTGGC	21
157-2301	AES90254	2.5	-1	1	21	1902	1922	UUCGGGUUGGAAGAUUUUGGC	UUCAGAGUUUUUCAACCCGGA	Cleavage	NA	1	sorting_nexin_carboxy-terminal_protein	TTCGGGTTGGAAGATTTTGGC	21
157-2301	KEH30894	3	-1	1	21	498	518	UUCGGGUUGGAAGAUUUUGGC	UUCAAAAUCUUUUGGCUUGAA	Cleavage	NA	1	myb_transcription_factor	TTCGGGTTGGAAGATTTTGGC	21
157-2301	KEH19350	2.5	-1	1	21	730	750	UUCGGGUUGGAAGAUUUUGGC	AACGGAAUUUUCCAGCCUGAA	Cleavage	NA	1	cytochrome_P450_family_protein	TTCGGGTTGGAAGATTTTGGC	21
157-2301	KEH19026	1.5	-1	1	21	1449	1469	UUCGGGUUGGAAGAUUUUGGC	GACGGAAUUUUCCAACCCGAA	Cleavage	NA	1	cytochrome_P450_family_protein	TTCGGGTTGGAAGATTTTGGC	21
157-2301	AET02152	1.5	-1	1	21	1373	1393	UUCGGGUUGGAAGAUUUUGGC	GACGGAAUUUUCCAACCCGAA	Cleavage	NA	1	cytochrome_P450_family_protein	TTCGGGTTGGAAGATTTTGGC	21
157-2301	AES81644	3	-1	1	21	1619	1639	UUCGGGUUGGAAGAUUUUGGC	CUCAAACUCUUCCACCCCGAG	Cleavage	NA	1	DENN_(AEX-3)_domain_protein	TTCGGGTTGGAAGATTTTGGC	21
157-2301	AES70255	3	-1	1	21	51	71	UUCGGGUUGGAAGAUUUUGGC	GGCCAAAUAUUCCAAUCCGAA	Cleavage	NA	1	sister-chromatide_cohesion_protein;_putative	TTCGGGTTGGAAGATTTTGGC	21
157-2301	AET02148	1.5	-1	1	21	1449	1469	UUCGGGUUGGAAGAUUUUGGC	GACGGAAUUUUCCAACCCGAA	Cleavage	NA	1	cytochrome_P450_family_protein	TTCGGGTTGGAAGATTTTGGC	21
157-2301	KEH28807	2	-1	1	21	4724	4744	UUCGGGUUGGAAGAUUUUGGC	AACAAAGUCUUUCAACUUGAA	Cleavage	NA	1	SCAR2;_putative	TTCGGGTTGGAAGATTTTGGC	21
185-1999	AET01571	2.5	-1	1	21	579	599	UGAUGAACAUCUGGAGUGCCU	GCGUGAUUCAGAUGUUCAUCA	Cleavage	NA	1	hypothetical_protein	TGATGAACATCTGGAGTGCCT	21
185-1999	AES99957	2.5	-1	1	21	1065	1085	UGAUGAACAUCUGGAGUGCCU	UAGCAUUCCAAAUGUUUAUCA	Translation	NA	1	LRR_receptor-like_kinase	TGATGAACATCTGGAGTGCCT	21
185-1999	AES92108	3	-1	1	21	1758	1778	UGAUGAACAUCUGGAGUGCCU	UUGCACUCCAGAUGUCUAUCU	Cleavage	NA	1	pectinacetylesterase_family_protein	TGATGAACATCTGGAGTGCCT	21
185-1999	AET05444	2.5	-1	1	21	2036	2056	UGAUGAACAUCUGGAGUGCCU	AUCCAUUACAGAUGUUCAUCA	Cleavage	NA	1	response_regulator_receiver_domain_protein	TGATGAACATCTGGAGTGCCT	21
2-184969	AES71657	3	-1	1	21	442	462	UCGGGUUGGAAGAUUUUGGCU	UUCCACAGUUUUUCAACCUGA	Cleavage	NA	1	F-box_protein_interaction_domain_protein	TCGGGTTGGAAGATTTTGGCT	21
2-184969	AES99369	3	-1	1	21	3945	3965	UCGGGUUGGAAGAUUUUGGCU	UGCCAAAAUCAUCCAGCUUGA	Translation	NA	1	XH/XS_domain_protein	TCGGGTTGGAAGATTTTGGCT	21
2-184969	KEH19605	3	-1	1	21	987	1007	UCGGGUUGGAAGAUUUUGGCU	UCUCAAAAAUUUUCAACCCGA	Cleavage	NA	1	hypothetical_protein	TCGGGTTGGAAGATTTTGGCT	21
2-184969	AES81644	3	-1	1	21	1618	1638	UCGGGUUGGAAGAUUUUGGCU	GCUCAAACUCUUCCACCCCGA	Cleavage	NA	1	DENN_(AEX-3)_domain_protein	TCGGGTTGGAAGATTTTGGCT	21
2-184969	KEH26048	2.5	-1	1	21	2298	2318	UCGGGUUGGAAGAUUUUGGCU	CACAAAAUUCUUCCAACCUGA	Cleavage	NA	1	eukaryotic_translation_initiation_factor_2c;_putative	TCGGGTTGGAAGATTTTGGCT	21
2-184969	KEH28808	3	-1	1	21	4725	4745	UCGGGUUGGAAGAUUUUGGCU	GAACAAAGUCUUUCAACUUGA	Cleavage	NA	1	SCAR2;_putative	TCGGGTTGGAAGATTTTGGCT	21
2-184969	AES76402	3	-1	1	21	284	304	UCGGGUUGGAAGAUUUUGGCU	UACCAAAGUCUUCCAAUCAGG	Cleavage	NA	1	Kunitz_type_trypsin_inhibitor_/_miraculin	TCGGGTTGGAAGATTTTGGCT	21
2-184969	AES65761	3	-1	1	21	375	395	UCGGGUUGGAAGAUUUUGGCU	UCGCGAAAUCUUUCAAUCUGA	Cleavage	NA	1	replication_factor-A_carboxy-terminal_domain_protein	TCGGGTTGGAAGATTTTGGCT	21
2-184969	KEH37585	3	-1	1	21	237	257	UCGGGUUGGAAGAUUUUGGCU	CCGUGAACUCUUCCAACCCGA	Cleavage	NA	1	tubulin_beta-1_chain	TCGGGTTGGAAGATTTTGGCT	21
2-184969	AES63168	2.5	-1	1	21	1628	1648	UCGGGUUGGAAGAUUUUGGCU	UCCAAAAAUCUUCCAGCUUGA	Cleavage	NA	1	MACPF_domain_protein	TCGGGTTGGAAGATTTTGGCT	21
2-184969	AES95013	3	-1	1	21	386	406	UCGGGUUGGAAGAUUUUGGCU	UUCCAAAAUCUUUCAAUUUGC	Cleavage	NA	1	cytochrome_C_biogenesis_protein_ccsA;_putative	TCGGGTTGGAAGATTTTGGCT	21
2-184969	KEH37557	3	-1	1	21	237	257	UCGGGUUGGAAGAUUUUGGCU	CCGUGAACUCUUCCAACCCGA	Cleavage	NA	1	tubulin_beta-1_chain	TCGGGTTGGAAGATTTTGGCT	21
2-184969	AES80496	3	-1	1	21	41	61	UCGGGUUGGAAGAUUUUGGCU	AUUCAAUAUUUUCUAAUCCGA	Cleavage	NA	1	RNA_recognition_motif	TCGGGTTGGAAGATTTTGGCT	21
2-184969	AES69186	3	-1	1	21	166	186	UCGGGUUGGAAGAUUUUGGCU	UGCAAGAAUCUUCCAACCUGU	Cleavage	NA	1	cytochrome_C_biogenesis_protein_ccsA;_putative	TCGGGTTGGAAGATTTTGGCT	21
2-184969	AET02148	2.5	-1	1	21	1448	1468	UCGGGUUGGAAGAUUUUGGCU	AGACGGAAUUUUCCAACCCGA	Cleavage	NA	1	cytochrome_P450_family_protein	TCGGGTTGGAAGATTTTGGCT	21
2-184969	KEH43673	3	-1	1	21	818	838	UCGGGUUGGAAGAUUUUGGCU	AACUAAAAUCUUCCAAUGUGA	Cleavage	NA	2	hypothetical_protein	TCGGGTTGGAAGATTTTGGCT	21
2-184969	KEH19026	2.5	-1	1	21	1448	1468	UCGGGUUGGAAGAUUUUGGCU	AGACGGAAUUUUCCAACCCGA	Cleavage	NA	1	cytochrome_P450_family_protein	TCGGGTTGGAAGATTTTGGCT	21
2-184969	AET02149	3	-1	1	21	1310	1330	UCGGGUUGGAAGAUUUUGGCU	CAACGGAAUUUUCCAGCCCGA	Cleavage	NA	1	cytochrome_P450_family_protein	TCGGGTTGGAAGATTTTGGCT	21
2-184969	AES64746	3	-1	1	21	521	541	UCGGGUUGGAAGAUUUUGGCU	AAUCAAAAUCUUCCGGCCCCA	Cleavage	NA	1	peroxidase_family_protein	TCGGGTTGGAAGATTTTGGCT	21
2-184969	AET02152	2.5	-1	1	21	1372	1392	UCGGGUUGGAAGAUUUUGGCU	AGACGGAAUUUUCCAACCCGA	Cleavage	NA	1	cytochrome_P450_family_protein	TCGGGTTGGAAGATTTTGGCT	21
2-184969	AES67854	3	-1	1	21	815	835	UCGGGUUGGAAGAUUUUGGCU	UUCUAAAAUCUUCCAUUUCGA	Cleavage	NA	1	late_embryogenesis_abundant_protein;_putative	TCGGGTTGGAAGATTTTGGCT	21
2-184969	AES90254	3	-1	1	21	1901	1921	UCGGGUUGGAAGAUUUUGGCU	UUUCAGAGUUUUUCAACCCGG	Cleavage	NA	1	sorting_nexin_carboxy-terminal_protein	TCGGGTTGGAAGATTTTGGCT	21
2-184969	KEH37051	3	-1	1	21	351	371	UCGGGUUGGAAGAUUUUGGCU	AAUCAAAAUCUUCCGGCCCCA	Cleavage	NA	1	peroxidase_family_protein	TCGGGTTGGAAGATTTTGGCT	21
2-184969	KEH28807	3	-1	1	21	4723	4743	UCGGGUUGGAAGAUUUUGGCU	GAACAAAGUCUUUCAACUUGA	Cleavage	NA	1	SCAR2;_putative	TCGGGTTGGAAGATTTTGGCT	21
2-184969	AES73372	2.5	-1	1	21	286	306	UCGGGUUGGAAGAUUUUGGCU	UUCUAGAUUCUUCCAAUCCGA	Cleavage	NA	1	vacuolar_processing_enzyme	TCGGGTTGGAAGATTTTGGCT	21
220-1752	AES65908	2.5	-1	1	21	377	397	GCCCGGACUUAGAGAAAAUCU	AUAUUUUCUCGAAGUCUGGGU	Translation	NA	1	hypothetical_protein	GCCCGGACTTAGAGAAAATCT	21
220-1752	AES97534	2.5	-1	1	21	227	247	GCCCGGACUUAGAGAAAAUCU	AUAUUUUCUCGAAGUCUGGGU	Translation	NA	1	hypothetical_protein	GCCCGGACTTAGAGAAAATCT	21
230-1711	KEH35230	3	-1	1	21	137	157	AUGAACAAUAAAUUGAGGCCU	CUGUUUCAAUUAGUUGUUCAU	Translation	NA	1	plant_organelle_RNA_recognition_domain_protein	ATGAACAATAAATTGAGGCCT	21
230-1711	AES92274	2.5	-1	1	21	987	1007	AUGAACAAUAAAUUGAGGCCU	UUGCCUAAAUCUAUUGUUCAU	Translation	NA	1	hypothetical_protein	ATGAACAATAAATTGAGGCCT	21
230-1711	AES65308	3	-1	1	21	133	153	AUGAACAAUAAAUUGAGGCCU	AUGCCUCCAUUUAUUGGUUAU	Cleavage	NA	1	A49-like_RNA_polymerase_I_associated_factor	ATGAACAATAAATTGAGGCCT	21
230-1711	AES98293	3	-1	1	21	11686	11706	AUGAACAAUAAAUUGAGGCCU	CUGUUAUGAUUUAUUGUUCAU	Cleavage	NA	1	E3_ubiquitin-protein_ligase_UPL1-like_protein	ATGAACAATAAATTGAGGCCT	21
230-1711	AES65045	3	-1	1	21	141	161	AUGAACAAUAAAUUGAGGCCU	AUGUUUUAAUUUGUUGUUUGU	Cleavage	NA	1	F-box_protein_interaction_domain_protein	ATGAACAATAAATTGAGGCCT	21
230-1711	AES66584	2.5	-1	1	21	1254	1274	AUGAACAAUAAAUUGAGGCCU	GUGUCUCAUUUUAUUGUUUAU	Cleavage	NA	1	transmembrane_protein;_putative	ATGAACAATAAATTGAGGCCT	21
230-1711	AES62686	3	-1	1	21	1974	1994	AUGAACAAUAAAUUGAGGCCU	CAACCAAAAUUUAUUGUUCAU	Cleavage	NA	1	cysteine-rich_receptor-kinase-like_protein	ATGAACAATAAATTGAGGCCT	21
230-1711	KEH40557	3	-1	1	21	1098	1118	AUGAACAAUAAAUUGAGGCCU	UUGUUUCAAUUUGUUUUUCAU	Cleavage	NA	1	hypothetical_protein	ATGAACAATAAATTGAGGCCT	21
230-1711	KEH44019	2	-1	1	21	18	38	AUGAACAAUAAAUUGAGGCCU	AUGCUGCAAUUUGUUGUUCAU	Cleavage	NA	1	glycosyl_hydrolase_family_10_protein	ATGAACAATAAATTGAGGCCT	21
230-1711	AES71533	3	-1	1	21	1099	1119	AUGAACAAUAAAUUGAGGCCU	CAGUUUCAGUAUAUUGUUCAU	Translation	NA	1	CASP_ARALYDRAFT-like_protein	ATGAACAATAAATTGAGGCCT	21
230-1711	AET04960	3	-1	1	21	148	168	AUGAACAAUAAAUUGAGGCCU	CUUCUUCUAUUUAUUGUUUAU	Cleavage	NA	1	transmembrane_protein;_putative	ATGAACAATAAATTGAGGCCT	21
230-1711	AES59598	2.5	-1	1	21	2385	2405	AUGAACAAUAAAUUGAGGCCU	GAGCCUCAGUUUGUUGUUCUU	Cleavage	NA	1	eukaryotic_translation_initiation_factor_3_subunit_C	ATGAACAATAAATTGAGGCCT	21
230-1711	KEH33305	3	-1	1	21	166	186	AUGAACAAUAAAUUGAGGCCU	UCGCCUAAAUUUAAUGUUUAU	Cleavage	NA	1	transferase_family_protein	ATGAACAATAAATTGAGGCCT	21
230-1711	KEH41781	3	-1	1	21	1770	1790	AUGAACAAUAAAUUGAGGCCU	CAACCUCAGUUUAUUCUUCAU	Cleavage	NA	1	TRAF-type_zinc_finger_protein	ATGAACAATAAATTGAGGCCT	21
230-1711	KEH44018	2	-1	1	21	51	71	AUGAACAAUAAAUUGAGGCCU	AUGCUGCAAUUUGUUGUUCAU	Cleavage	NA	1	glycosyl_hydrolase_family_10_protein	ATGAACAATAAATTGAGGCCT	21
230-1711	AES65271	3	-1	1	21	495	515	AUGAACAAUAAAUUGAGGCCU	AUGCCUCCAUUUAUUGGUUAU	Cleavage	NA	1	A49-like_RNA_polymerase_I_associated_factor	ATGAACAATAAATTGAGGCCT	21
230-1711	AES64762	3	-1	1	21	46	66	AUGAACAAUAAAUUGAGGCCU	AAGCCUCGAUUUGUUCUUUAU	Cleavage	NA	1	seven_transmembrane_MLO_family_protein	ATGAACAATAAATTGAGGCCT	21
230-1711	AES72912	3	-1	1	21	497	517	AUGAACAAUAAAUUGAGGCCU	ACUCCUCAAUUUGUUGUUGAU	Cleavage	NA	1	PsbP_domain_protein	ATGAACAATAAATTGAGGCCT	21
230-1711	AES63159	2.5	-1	1	21	1354	1374	AUGAACAAUAAAUUGAGGCCU	GAGCCUCAGUUUGUUGUUCUU	Cleavage	NA	1	eukaryotic_translation_initiation_factor_3_subunit_C	ATGAACAATAAATTGAGGCCT	21
230-1711	AET03151	3	-1	1	21	484	504	AUGAACAAUAAAUUGAGGCCU	ACUCCUUGGUUUGUUGUUCAU	Cleavage	NA	1	F-box_protein_interaction_domain_protein	ATGAACAATAAATTGAGGCCT	21
230-1711	AES67624	3	-1	1	21	680	700	AUGAACAAUAAAUUGAGGCCU	AAGUCUCAAUUUAUUGUUCCA	Cleavage	NA	1	GRAS_family_transcription_factor	ATGAACAATAAATTGAGGCCT	21
230-1711	AES62685	3	-1	1	21	2418	2438	AUGAACAAUAAAUUGAGGCCU	CAACCAAAAUUUAUUGUUCAU	Cleavage	NA	1	cysteine-rich_receptor-kinase-like_protein	ATGAACAATAAATTGAGGCCT	21
232-1708	KEH35053	3	-1	1	21	613	633	GAUAAUUUUUGUCUGCUGGGU	UUCCAGCUGAUGGGAAUUAUC	Cleavage	NA	1	NAD-dependent_aldehyde_dehydrogenase_family_protein	GATAATTTTTGTCTGCTGGGT	21
232-1708	KEH21598	3	-1	1	21	104	124	GAUAAUUUUUGUCUGCUGGGU	GUCUAACAGAUAAAGAUUGUC	Cleavage	NA	1	Nodule_Cysteine-Rich_(NCR)_secreted_peptide	GATAATTTTTGTCTGCTGGGT	21
232-1708	KEH23355	3	-1	1	21	1312	1332	GAUAAUUUUUGUCUGCUGGGU	GCCCAGCUGACAAAGAGUAUC	Cleavage	NA	1	hypothetical_protein	GATAATTTTTGTCTGCTGGGT	21
232-1708	KEH27107	3	-1	1	21	828	848	GAUAAUUUUUGUCUGCUGGGU	CAAAAGCAGAUGAAAAUUAUC	Cleavage	NA	1	regulator_of_Vps4_activity_in_the_MVB_pathway_protein	GATAATTTTTGTCTGCTGGGT	21
232-1708	KEH24119	3	-1	1	21	445	465	GAUAAUUUUUGUCUGCUGGGU	ACUCAGCAGACAGAAAUUGAC	Cleavage	NA	1	phosphopyruvate_hydratase	GATAATTTTTGTCTGCTGGGT	21
232-1708	KEH28042	2	-1	1	21	408	428	GAUAAUUUUUGUCUGCUGGGU	UGCUGGCAGACAAGAAUUAUU	Cleavage	NA	1	glutamate_receptor_2	GATAATTTTTGTCTGCTGGGT	21
232-1708	AES87300	3	-1	1	21	337	357	GAUAAUUUUUGUCUGCUGGGU	AUCCACUGGACAAAAGUUAUU	Cleavage	NA	1	leguminosin_group486_secreted_peptide	GATAATTTTTGTCTGCTGGGT	21
232-1708	AES77960	3	-1	1	21	775	795	GAUAAUUUUUGUCUGCUGGGU	UUCCAGUUGACAAAAAUUUUC	Cleavage	NA	1	sphingosine-1-phosphate_lyase	GATAATTTTTGTCTGCTGGGT	21
232-1708	AES82183	3	-1	1	21	944	964	GAUAAUUUUUGUCUGCUGGGU	GUCCAGGAGAUGAAAAUUAUG	Cleavage	NA	1	DNA_mismatch_repair_MSH3-like_protein	GATAATTTTTGTCTGCTGGGT	21
232-1708	KEH24120	3	-1	1	21	439	459	GAUAAUUUUUGUCUGCUGGGU	ACUCAGCAGACAGAAAUUGAC	Cleavage	NA	1	phosphopyruvate_hydratase	GATAATTTTTGTCTGCTGGGT	21
232-1708	AES91631	3	-1	1	21	500	520	GAUAAUUUUUGUCUGCUGGGU	CUCCAAUAGACAAAAAUUAAC	Cleavage	NA	1	calcium-dependent_lipid-binding_(CaLB_domain)_family_protein	GATAATTTTTGTCTGCTGGGT	21
232-1708	KEH35051	3	-1	1	21	613	633	GAUAAUUUUUGUCUGCUGGGU	UUCCAGCUGAUGGGAAUUAUC	Cleavage	NA	1	NAD-dependent_aldehyde_dehydrogenase_family_protein	GATAATTTTTGTCTGCTGGGT	21
232-1708	AES97807	2	-1	1	21	126	146	GAUAAUUUUUGUCUGCUGGGU	UGCUGGCAGACAAGAAUUAUU	Cleavage	NA	1	receptor_family_ligand-binding_region_protein	GATAATTTTTGTCTGCTGGGT	21
232-1708	KEH35050	3	-1	1	21	613	633	GAUAAUUUUUGUCUGCUGGGU	UUCCAGCUGAUGGGAAUUAUC	Cleavage	NA	1	NAD-dependent_aldehyde_dehydrogenase_family_protein	GATAATTTTTGTCTGCTGGGT	21
232-1708	KEH35052	3	-1	1	21	554	574	GAUAAUUUUUGUCUGCUGGGU	UUCCAGCUGAUGGGAAUUAUC	Cleavage	NA	1	NAD-dependent_aldehyde_dehydrogenase_family_protein	GATAATTTTTGTCTGCTGGGT	21
232-1708	AES97784	2	-1	1	21	126	146	GAUAAUUUUUGUCUGCUGGGU	UGCUGGCAGACAAGAAUUAUU	Cleavage	NA	1	glutamate_receptor_2	GATAATTTTTGTCTGCTGGGT	21
232-1708	AES97786	2	-1	1	21	408	428	GAUAAUUUUUGUCUGCUGGGU	UGCUGGCAGACAAGAAUUAUU	Cleavage	NA	1	glutamate_receptor_2	GATAATTTTTGTCTGCTGGGT	21
232-1708	AET02144	3	-1	1	21	5930	5950	GAUAAUUUUUGUCUGCUGGGU	AUUCAGGGGAUAAGAAUUAUC	Cleavage	NA	1	WD-40_repeat_protein/beige_protein	GATAATTTTTGTCTGCTGGGT	21
232-1708	AES62056	3	-1	1	21	92	112	GAUAAUUUUUGUCUGCUGGGU	AUCCAGAAGAAAAAAAUUGUC	Translation	NA	2	hypothetical_protein	GATAATTTTTGTCTGCTGGGT	21
240-1684	KEH38716	3	-1	1	21	316	336	CAGUUGACUGUAACUCUGCUU	UCGGAGAGUUACAGUCAAUGG	Cleavage	NA	1	MATE_subfamily_protein	CAGTTGACTGTAACTCTGCTT	21
240-1684	KEH28968	3	-1	1	21	335	355	CAGUUGACUGUAACUCUGCUU	UGGUUGAAUUACAGUUAACUG	Cleavage	NA	1	hypothetical_protein	CAGTTGACTGTAACTCTGCTT	21
240-1684	AES90243	3	-1	1	21	906	926	CAGUUGACUGUAACUCUGCUU	ACAUAGAGUUAUAGUCAACUU	Cleavage	NA	1	senescence-associated_nodulin	CAGTTGACTGTAACTCTGCTT	21
240-1684	KEH19451	3	-1	1	21	286	306	CAGUUGACUGUAACUCUGCUU	GUGCAGAAUUCUAGUCAACUG	Translation	NA	1	CC-NBS-LRR_resistance_protein;_putative	CAGTTGACTGTAACTCTGCTT	21
240-1684	AES67203	2.5	-1	1	21	762	782	CAGUUGACUGUAACUCUGCUU	AGGUGGAGUUGUAGUCAAUUG	Cleavage	NA	1	MAP_kinase_kinase_kinase	CAGTTGACTGTAACTCTGCTT	21
240-1684	KEH16920	3	-1	1	21	279	299	CAGUUGACUGUAACUCUGCUU	CAGCAGAGUUGCAGUCAACCC	Cleavage	NA	1	NB-ARC_domain_disease_resistance_protein	CAGTTGACTGTAACTCTGCTT	21
240-1684	KEH16912	3	-1	1	21	3346	3366	CAGUUGACUGUAACUCUGCUU	GUGCAGAAUUCUAGUCAACUG	Translation	NA	2	Rpp4C4	CAGTTGACTGTAACTCTGCTT	21
240-1684	AES60170	3	-1	1	21	4804	4824	CAGUUGACUGUAACUCUGCUU	GUGCAGAAUUCUAGUCAACUG	Translation	NA	1	NBS-LRR_type_disease_resistance_protein	CAGTTGACTGTAACTCTGCTT	21
240-1684	KEH41120	2	-1	1	21	4645	4665	CAGUUGACUGUAACUCUGCUU	GUGCAGAAUUAUAGUCAAUUG	Cleavage	NA	1	disease_resistance_protein_(CC-NBS-LRR_class)_family_protein	CAGTTGACTGTAACTCTGCTT	21
240-1684	KEH16912	3	-1	1	21	307	327	CAGUUGACUGUAACUCUGCUU	GUGCAGAAUUCUAGUCAACUG	Translation	NA	2	Rpp4C4	CAGTTGACTGTAACTCTGCTT	21
252-1615	AES91958	3	-1	1	21	783	803	AAUACUGGGUGCCGUAACUUU	GAAGUUAUGUUACUCAGUAUU	Cleavage	NA	1	seed_maturation_PM36-like_protein	AATACTGGGTGCCGTAACTTT	21
335-1265	KEH21575	3	-1	1	21	4187	4207	UCUUUCGUCGAGAGGUAGCCU	GAGCUAACUCUCGACUAAAGG	Cleavage	NA	1	armadillo/beta-catenin_repeat_protein	TCTTTCGTCGAGAGGTAGCCT	21
335-1265	KEH16567	3	-1	1	21	1190	1210	UCUUUCGUCGAGAGGUAGCCU	ACGUUGUCUCUCGAAGAAAGA	Cleavage	NA	1	sorting_nexin_carboxy-terminal_protein	TCTTTCGTCGAGAGGTAGCCT	21
335-1265	KEH16568	3	-1	1	21	1190	1210	UCUUUCGUCGAGAGGUAGCCU	ACGUUGUCUCUCGAAGAAAGA	Cleavage	NA	1	sorting_nexin_carboxy-terminal_protein	TCTTTCGTCGAGAGGTAGCCT	21
335-1265	AES99331	2.5	-1	1	21	260	280	UCUUUCGUCGAGAGGUAGCCU	CAGCUGCUUUUCGAUGGAAGA	Cleavage	NA	1	hypothetical_protein	TCTTTCGTCGAGAGGTAGCCT	21
335-1265	KEH28214	3	-1	1	21	554	574	UCUUUCGUCGAGAGGUAGCCU	UAGUUACCUUUGGAUGAAAGA	Translation	NA	1	transporter_family_ABC_domain_protein	TCTTTCGTCGAGAGGTAGCCT	21
335-1265	AES90712	3	-1	1	21	5023	5043	UCUUUCGUCGAGAGGUAGCCU	AACCUGCCUUUCGAUGAAAGG	Cleavage	NA	1	chromatin_remodeling_complex_subunit	TCTTTCGTCGAGAGGTAGCCT	21
335-1265	KEH28216	3	-1	1	21	383	403	UCUUUCGUCGAGAGGUAGCCU	UAGUUACCUUUGGAUGAAAGA	Translation	NA	1	transporter_family_ABC_domain_protein	TCTTTCGTCGAGAGGTAGCCT	21
335-1265	AES99041	3	-1	1	21	560	580	UCUUUCGUCGAGAGGUAGCCU	UGGUUACCUUUGGAUGAAAGA	Translation	NA	1	transporter_family_ABC_domain_protein	TCTTTCGTCGAGAGGTAGCCT	21
335-1265	AET03790	3	-1	1	21	1909	1929	UCUUUCGUCGAGAGGUAGCCU	GUUCGACUUCUUGACGAAAGA	Cleavage	NA	1	armadillo_repeat_only_protein	TCTTTCGTCGAGAGGTAGCCT	21
335-1265	KEH28217	3	-1	1	21	524	544	UCUUUCGUCGAGAGGUAGCCU	UGGUUACCUUUGGAUGAAAGA	Translation	NA	1	transporter_family_ABC_domain_protein	TCTTTCGTCGAGAGGTAGCCT	21
335-1265	AES71104	3	-1	1	21	869	889	UCUUUCGUCGAGAGGUAGCCU	UUUCUACUUCUUGAUGAAGGA	Cleavage	NA	1	sedoheptulose-1;7-bisphosphatase	TCTTTCGTCGAGAGGTAGCCT	21
335-1265	AES72349	3	-1	1	21	996	1016	UCUUUCGUCGAGAGGUAGCCU	CUCCUGCUUCUCGGCGAAGGA	Cleavage	NA	1	chromatin_remodeling_complex_subunit	TCTTTCGTCGAGAGGTAGCCT	21
335-1265	AES96230	2.5	-1	1	21	635	655	UCUUUCGUCGAGAGGUAGCCU	AUGUUGCUUCUUGAUGAAAGA	Cleavage	NA	1	AP-1_complex_subunit_gamma-2	TCTTTCGTCGAGAGGTAGCCT	21
335-1265	KEH28788	3	-1	1	21	1423	1443	UCUUUCGUCGAGAGGUAGCCU	ACGUUGUCUCUCGAAGAAAGA	Cleavage	NA	1	phox_(PX)_domain_protein	TCTTTCGTCGAGAGGTAGCCT	21
335-1265	AES96643	2.5	-1	1	21	1081	1101	UCUUUCGUCGAGAGGUAGCCU	GAGCAAUUUUUCGACGAAAGA	Cleavage	NA	1	hypothetical_protein	TCTTTCGTCGAGAGGTAGCCT	21
358-1222	AES73539	3	-1	1	21	1153	1173	AACCUUGAUGGAACGGCCUUU	GAAAACCGUUCUGUCAAGGUU	Cleavage	NA	1	Sas10/Utp3/C1D_family_protein	AACCTTGATGGAACGGCCTTT	21
358-1222	AES97688	3	-1	1	21	690	710	AACCUUGAUGGAACGGCCUUU	CUAUGCCGCUCUAUCAAGGUU	Cleavage	NA	1	hypothetical_protein	AACCTTGATGGAACGGCCTTT	21
448-995	KEH17740	2.5	-1	1	21	1641	1661	AUGGUUGCACAGUCUGACAGU	UGUGUCAAACUAUGCAACCAU	Translation	NA	1	cation/H+_exchanger_3	ATGGTTGCACAGTCTGACAGT	21
448-995	AES82300	3	-1	1	21	1338	1358	AUGGUUGCACAGUCUGACAGU	AAUUUCAGAUUGUGCGACCAA	Cleavage	NA	1	myb_transcription_factor_MYB64	ATGGTTGCACAGTCTGACAGT	21
448-995	KEH25071	2.5	-1	1	21	1598	1618	AUGGUUGCACAGUCUGACAGU	AAUGUUGGACUGUGAAACCAU	Cleavage	NA	1	eukaryotic_translation_initiation_factor_3_subunit_M	ATGGTTGCACAGTCTGACAGT	21
448-995	AES91148	3	-1	1	21	524	544	AUGGUUGCACAGUCUGACAGU	UAUGUUAGACUUUGCAAUUAU	Translation	NA	1	nucleobase-ascorbate_transporter-like_protein	ATGGTTGCACAGTCTGACAGT	21
458-979	KEH24647	3	-1	1	21	34	54	AACUUUGGCUCGGUUCACCCU	GCGGUGAAUCGAGCCAAUGUC	Cleavage	NA	1	transcription_factor_jumonji_(JmjC)_domain_protein	AACTTTGGCTCGGTTCACCCT	21
458-979	KEH24646	3	-1	1	21	34	54	AACUUUGGCUCGGUUCACCCU	GCGGUGAAUCGAGCCAAUGUC	Cleavage	NA	1	transcription_factor_jumonji_(JmjC)_domain_protein	AACTTTGGCTCGGTTCACCCT	21
458-979	KEH17563	3	-1	1	21	140	160	AACUUUGGCUCGGUUCACCCU	ACGGUGAACAGAGUCAAAGUC	Cleavage	NA	1	hypothetical_protein	AACTTTGGCTCGGTTCACCCT	21
458-979	KEH24409	3	-1	1	21	3099	3119	AACUUUGGCUCGGUUCACCCU	GCAGUCAAUUGAGCCAAAGUU	Cleavage	NA	1	RelA-SpoT-like_protein_RSH1	AACTTTGGCTCGGTTCACCCT	21
458-979	KEH24645	3	-1	1	21	34	54	AACUUUGGCUCGGUUCACCCU	GCGGUGAAUCGAGCCAAUGUC	Cleavage	NA	1	transcription_factor_jumonji_(JmjC)_domain_protein	AACTTTGGCTCGGTTCACCCT	21
458-979	KEH24644	3	-1	1	21	34	54	AACUUUGGCUCGGUUCACCCU	GCGGUGAAUCGAGCCAAUGUC	Cleavage	NA	1	transcription_factor_jumonji_(JmjC)_domain_protein	AACTTTGGCTCGGTTCACCCT	21
474-938	KEH38388	3	-1	1	21	43	63	AAACCUUGAUGGAACGGCCUU	GAGGCUGCUCCACCAAGGUUU	Cleavage	NA	1	hypothetical_protein	AAACCTTGATGGAACGGCCTT	21
474-938	AES63592	3	-1	1	21	1125	1145	AAACCUUGAUGGAACGGCCUU	AUGUCCGUUUCAUCAAGGGUU	Cleavage	NA	1	frigida-LIKE_protein	AAACCTTGATGGAACGGCCTT	21
474-938	AES98045	2.5	-1	1	21	378	398	AAACCUUGAUGGAACGGCCUU	UUGGUUGUUCUGUUAAGGUUU	Cleavage	NA	1	Nodule_Cysteine-Rich_(NCR)_secreted_peptide	AAACCTTGATGGAACGGCCTT	21
474-938	KEH36465	3	-1	1	21	461	481	AAACCUUGAUGGAACGGCCUU	AUGUCCGUUUCAUCAAGGGUU	Cleavage	NA	1	frigida-LIKE_protein	AAACCTTGATGGAACGGCCTT	21
474-938	AES73539	3	-1	1	21	1154	1174	AAACCUUGAUGGAACGGCCUU	AAAACCGUUCUGUCAAGGUUU	Cleavage	NA	1	Sas10/Utp3/C1D_family_protein	AAACCTTGATGGAACGGCCTT	21
474-938	AES66914	3	-1	1	21	1354	1374	AAACCUUGAUGGAACGGCCUU	GUUGCUUUUCCAUCAGGGUUU	Cleavage	NA	1	homeobox_leucine_zipper_protein_ROC2	AAACCTTGATGGAACGGCCTT	21
474-938	AES59363	3	-1	1	21	793	813	AAACCUUGAUGGAACGGCCUU	GAGGGUCUUCCAUUAAGGUUU	Cleavage	NA	1	3-oxo-delta(4;5)-steroid_5-beta-reductase-like_protein	AAACCTTGATGGAACGGCCTT	21
474-938	AES61179	3	-1	1	21	2407	2427	AAACCUUGAUGGAACGGCCUU	ACAGCAGUUUCAUCAGGGUUU	Cleavage	NA	1	ethylene_receptor_ETR2	AAACCTTGATGGAACGGCCTT	21
474-938	AES59360	3	-1	1	21	616	636	AAACCUUGAUGGAACGGCCUU	GAGGGUCUUCCAUUAAGGUUU	Cleavage	NA	1	3-oxo-delta(4;5)-steroid_5-beta-reductase-like_protein	AAACCTTGATGGAACGGCCTT	21
474-938	KEH42977	3	-1	1	21	3027	3047	AAACCUUGAUGGAACGGCCUU	ACAGCAGUUUCAUCAGGGUUU	Cleavage	NA	1	ethylene_receptor_ETR2	AAACCTTGATGGAACGGCCTT	21
474-938	KEH25016	3	-1	1	21	331	351	AAACCUUGAUGGAACGGCCUU	AGGGCUGUUUCAUUCAGGUUU	Cleavage	NA	1	RING-H2_finger_protein_ATL13;_putative	AAACCTTGATGGAACGGCCTT	21
48-5466	AES60707	3	-1	1	21	482	502	CGGGUUGGAAGAUUUUGGCUU	CCGCUAGAAUCUUCCAGCUCA	Cleavage	NA	1	TCP_family_transcription_factor	CGGGTTGGAAGATTTTGGCTT	21
48-5466	AES72058	3	-1	1	21	1325	1345	CGGGUUGGAAGAUUUUGGCUU	AGGCUAAAGUCUUUCAAUCCU	Cleavage	NA	2	kish-A-like_protein	CGGGTTGGAAGATTTTGGCTT	21
48-5466	AES64717	3	-1	1	21	679	699	CGGGUUGGAAGAUUUUGGCUU	AAAUCAAAAUCUUCCAGCCCC	Cleavage	NA	1	peroxidase_family_protein	CGGGTTGGAAGATTTTGGCTT	21
48-5466	AES94050	3	-1	1	21	244	264	CGGGUUGGAAGAUUUUGGCUU	AGGUCAAAAUCUUCCAAUUUC	Cleavage	NA	1	transcription_factor_jumonji_(JmjC)_domain_protein	CGGGTTGGAAGATTTTGGCTT	21
48-5466	KEH28772	3	-1	1	21	395	415	CGGGUUGGAAGAUUUUGGCUU	GGGUCAAAAUCUUCUAUCUCG	Cleavage	NA	1	Tic20_family_import_component	CGGGTTGGAAGATTTTGGCTT	21
48-5466	AES99369	3	-1	1	21	3944	3964	CGGGUUGGAAGAUUUUGGCUU	AUGCCAAAAUCAUCCAGCUUG	Translation	NA	1	XH/XS_domain_protein	CGGGTTGGAAGATTTTGGCTT	21
48-5466	KEH27434	3	-1	1	21	244	264	CGGGUUGGAAGAUUUUGGCUU	AGGUCAAAAUCUUCCAAUUUC	Cleavage	NA	1	transcription_factor_jumonji_(JmjC)_domain_protein	CGGGTTGGAAGATTTTGGCTT	21
48-5466	AES95013	3	-1	1	21	385	405	CGGGUUGGAAGAUUUUGGCUU	UUUCCAAAAUCUUUCAAUUUG	Cleavage	NA	1	cytochrome_C_biogenesis_protein_ccsA;_putative	CGGGTTGGAAGATTTTGGCTT	21
48-5466	AET02152	2.5	-1	1	21	1371	1391	CGGGUUGGAAGAUUUUGGCUU	CAGACGGAAUUUUCCAACCCG	Cleavage	NA	1	cytochrome_P450_family_protein	CGGGTTGGAAGATTTTGGCTT	21
48-5466	AET02148	2.5	-1	1	21	1447	1467	CGGGUUGGAAGAUUUUGGCUU	CAGACGGAAUUUUCCAACCCG	Cleavage	NA	1	cytochrome_P450_family_protein	CGGGTTGGAAGATTTTGGCTT	21
48-5466	KEH19026	2.5	-1	1	21	1447	1467	CGGGUUGGAAGAUUUUGGCUU	CAGACGGAAUUUUCCAACCCG	Cleavage	NA	1	cytochrome_P450_family_protein	CGGGTTGGAAGATTTTGGCTT	21
48-5466	AES61310	3	-1	1	21	196	216	CGGGUUGGAAGAUUUUGGCUU	CAGCCAAGGGCUUUCAACCCG	Cleavage	NA	1	GDSL-like_lipase/acylhydrolase	CGGGTTGGAAGATTTTGGCTT	21
48-5466	AES94051	3	-1	1	21	244	264	CGGGUUGGAAGAUUUUGGCUU	AGGUCAAAAUCUUCCAAUUUC	Cleavage	NA	1	transcription_factor_jumonji_(JmjC)_domain_protein	CGGGTTGGAAGATTTTGGCTT	21
48-5466	AES94052	3	-1	1	21	244	264	CGGGUUGGAAGAUUUUGGCUU	AGGUCAAAAUCUUCCAAUUUC	Cleavage	NA	1	transcription_factor_jumonji_(JmjC)_domain_protein	CGGGTTGGAAGATTTTGGCTT	21
48-5466	AES69186	2	-1	1	21	165	185	CGGGUUGGAAGAUUUUGGCUU	AUGCAAGAAUCUUCCAACCUG	Cleavage	NA	1	cytochrome_C_biogenesis_protein_ccsA;_putative	CGGGTTGGAAGATTTTGGCTT	21
543-821	KEH33843	3	-1	1	21	3238	3257	AACUUUGGCUCGGUUCUCCCU	UUGGAGA-CUGAGUCAAAGUU	Cleavage	NA	1	organelle_transcript_processing_protein;_putative	AACTTTGGCTCGGTTCTCCCT	21
543-821	AES80427	3	-1	1	21	507	527	AACUUUGGCUCGGUUCUCCCU	UGGGACGACCGAGCCAAAGCU	Cleavage	NA	1	peptide_chain_release_factor_2	AACTTTGGCTCGGTTCTCCCT	21
543-821	KEH24399	3	-1	1	21	621	641	AACUUUGGCUCGGUUCUCCCU	CAGGAGAACCGGGCGAGGGUU	Cleavage	NA	1	anaphase-promoting_complex_subunit_11_RING-H2_finger_protein	AACTTTGGCTCGGTTCTCCCT	21
543-821	AES80389	3	-1	1	21	213	233	AACUUUGGCUCGGUUCUCCCU	AAGGAGAUCCAAGCCAAGGUU	Translation	NA	1	C2H2_type_zinc_finger_protein	AACTTTGGCTCGGTTCTCCCT	21
57-4972	KEH19619	2	-1	1	21	2355	2375	AUGGUUGGACUGUCAUCCGCC	UCCGGAUGAUAGGCCAACCAU	Cleavage	NA	1	S-locus_lectin_kinase_family_protein	ATGGTTGGACTGTCATCCGCC	21
57-4972	AES73236	2	-1	1	21	117	137	AUGGUUGGACUGUCAUCCGCC	GCCAGAUGACAGUUUAACCAU	Cleavage	NA	1	serpin-like_protein	ATGGTTGGACTGTCATCCGCC	21
57-4972	KEH19016	3	-1	1	21	1728	1748	AUGGUUGGACUGUCAUCCGCC	UUUGGGUUACAGUCCAACUGU	Cleavage	NA	1	CAZy_family_GT8_glycosyltransferase	ATGGTTGGACTGTCATCCGCC	21
57-4972	AES77475	3	-1	1	21	967	987	AUGGUUGGACUGUCAUCCGCC	ACUGGAAGGCAGUUCAACUAU	Cleavage	NA	1	expansin_A10	ATGGTTGGACTGTCATCCGCC	21
57-4972	KEH37010	3	-1	1	21	219	239	AUGGUUGGACUGUCAUCCGCC	AUUGAAUCACAGUCCAACUAU	Cleavage	NA	1	hypothetical_protein	ATGGTTGGACTGTCATCCGCC	21
57-4972	KEH19620	3	-1	1	21	2437	2457	AUGGUUGGACUGUCAUCCGCC	UCCGGAAGAUAGGCCAACCAU	Cleavage	NA	1	Serine/Threonine_kinase_family_protein	ATGGTTGGACTGTCATCCGCC	21
596-765	KEH38761	3	-1	1	21	1609	1629	UUUUCUGAUGAUAACUUGGUC	GUCUAAGUUAUUAUUUGAAAA	Cleavage	NA	1	glycoside_hydrolase_family_1_protein	TTTTCTGATGATAACTTGGTC	21
596-765	AES67423	3	-1	1	21	1210	1230	UUUUCUGAUGAUAACUUGGUC	GUCCAAGUUGUUGUUGGGAAA	Cleavage	NA	1	thioredoxin_domain_protein	TTTTCTGATGATAACTTGGTC	21
596-765	KEH26441	3	-1	1	21	1605	1625	UUUUCUGAUGAUAACUUGGUC	GACAAAGUUAUCAUCACAAGA	Cleavage	NA	3	viral_A-type_inclusion_repeat_protein;_putative	TTTTCTGATGATAACTTGGTC	21
596-765	AES67191	3	-1	1	21	1326	1346	UUUUCUGAUGAUAACUUGGUC	UUCCAAGUUAUCCUCAGGAGG	Cleavage	NA	1	condensin_complex_subunit_2	TTTTCTGATGATAACTTGGTC	21
596-765	AES70069	2.5	-1	1	21	2731	2751	UUUUCUGAUGAUAACUUGGUC	GCUCAAGUUGUUGUCAGAGAA	Cleavage	NA	1	sucrose-phosphate_synthase_family_protein	TTTTCTGATGATAACTTGGTC	21
596-765	KEH44559	3	-1	1	21	969	989	UUUUCUGAUGAUAACUUGGUC	AACCAAGCCAUCAUCAGAGAA	Cleavage	NA	1	exocyst_subunit_exo70_family_protein	TTTTCTGATGATAACTTGGTC	21
596-765	AES69799	2.5	-1	1	21	825	845	UUUUCUGAUGAUAACUUGGUC	CCUCAAGAUAUCAUUGGAAAA	Cleavage	NA	1	transferase_family_protein	TTTTCTGATGATAACTTGGTC	21
596-765	AET01360	2.5	-1	1	21	402	422	UUUUCUGAUGAUAACUUGGUC	UGAUAAGUUAUCAUUGGAAAA	Cleavage	NA	1	LRR_and_NB-ARC_domain_disease_resistance_protein	TTTTCTGATGATAACTTGGTC	21
596-765	AET01510	3	-1	1	21	3533	3553	UUUUCUGAUGAUAACUUGGUC	CCUCAAGUUACUAUCAGAGAA	Translation	NA	1	drug_resistance_transporter-like_ABC_domain_protein	TTTTCTGATGATAACTTGGTC	21
596-765	AES81438	2.5	-1	1	21	22	42	UUUUCUGAUGAUAACUUGGUC	GACCGCUUUAUCAUCAGAAAA	Cleavage	NA	1	BZIP_family_transcription_factor	TTTTCTGATGATAACTTGGTC	21
596-765	KEH40083	2	-1	1	21	568	588	UUUUCUGAUGAUAACUUGGUC	GUCCAACAUAUCAUCAGAAAA	Cleavage	NA	1	LysM-domain_receptor-like_kinase	TTTTCTGATGATAACTTGGTC	21
596-765	AES66420	3	-1	1	21	1008	1028	UUUUCUGAUGAUAACUUGGUC	AACAGAAUUAUUAUCAGAAAA	Cleavage	NA	1	2OG-Fe(II)_oxygenase_family_oxidoreductase	TTTTCTGATGATAACTTGGTC	21
596-765	KEH23523	2.5	-1	1	21	285	304	UUUUCUGAUGAUAACUUGGUC	UGCCAA-UUAUUAUCAGAAAA	Cleavage	NA	1	signal_recognition_particle_protein	TTTTCTGATGATAACTTGGTC	21
596-765	AES67000	3	-1	1	21	1885	1905	UUUUCUGAUGAUAACUUGGUC	GGCUGUGUUAUCAUUAGAGAA	Cleavage	NA	1	DUF616_family_protein	TTTTCTGATGATAACTTGGTC	21
596-765	AES70196	3	-1	1	21	376	396	UUUUCUGAUGAUAACUUGGUC	CGCCGAGUUAACAUUAGAAGA	Translation	NA	1	transmembrane_protein;_putative	TTTTCTGATGATAACTTGGTC	21
596-765	KEH26102	3	-1	1	21	534	554	UUUUCUGAUGAUAACUUGGUC	AACGGAGAUAUCAUCAGGAAA	Cleavage	NA	1	plant/T8K14-16_protein	TTTTCTGATGATAACTTGGTC	21
596-765	AET01361	2.5	-1	1	21	255	275	UUUUCUGAUGAUAACUUGGUC	UGAUAAGUUAUCAUUGGAAAA	Cleavage	NA	1	NB-ARC_domain_disease_resistance_protein	TTTTCTGATGATAACTTGGTC	21
596-765	KEH40512	3	-1	1	21	3963	3983	UUUUCUGAUGAUAACUUGGUC	GAUCAAGUUAACAUCAGGAGA	Translation	NA	1	armadillo/beta-catenin-like_repeat_protein	TTTTCTGATGATAACTTGGTC	21
596-765	AES81437	2.5	-1	1	21	150	170	UUUUCUGAUGAUAACUUGGUC	GACCGCUUUAUCAUCAGAAAA	Cleavage	NA	1	BZIP_family_transcription_factor	TTTTCTGATGATAACTTGGTC	21
596-765	KEH21410	3	-1	1	21	138	158	UUUUCUGAUGAUAACUUGGUC	CCUCAAGAUGUCAUUGGAAAA	Cleavage	NA	1	DNA-binding_protein;_putative	TTTTCTGATGATAACTTGGTC	21
596-765	KEH31490	3	-1	1	21	120	140	UUUUCUGAUGAUAACUUGGUC	AUCUGAGUUGUAAUCAGAAAA	Translation	NA	1	FAD-dependent_oxidoreductase	TTTTCTGATGATAACTTGGTC	21
596-765	KEH32965	2.5	-1	1	21	1728	1748	UUUUCUGAUGAUAACUUGGUC	CGCGAAGUGAUCAUCAGAAAA	Cleavage	NA	1	NBS-LRR_type_disease_resistance_protein	TTTTCTGATGATAACTTGGTC	21
596-765	KEH32975	2.5	-1	1	21	1883	1903	UUUUCUGAUGAUAACUUGGUC	CACCAGGUGAUCAUUAGAAAA	Cleavage	NA	1	disease_resistance_protein_(CC-NBS-LRR_class)_family_protein	TTTTCTGATGATAACTTGGTC	21
596-765	KEH34862	3	-1	1	21	1056	1076	UUUUCUGAUGAUAACUUGGUC	UGCUGAGAUAUCAUCAGGAGA	Cleavage	NA	1	myosin_heavy_chain-like_protein;_putative	TTTTCTGATGATAACTTGGTC	21
596-765	KEH32912	2.5	-1	1	21	1642	1662	UUUUCUGAUGAUAACUUGGUC	CGGGAAGUUAUCAUUAGAAAA	Cleavage	NA	1	LRR_and_NB-ARC_domain_disease_resistance_protein	TTTTCTGATGATAACTTGGTC	21
596-765	AES94179	3	-1	1	21	1793	1813	UUUUCUGAUGAUAACUUGGUC	CAUUGAUUUAUCAUCAGAAGA	Cleavage	NA	1	translation_factor_EF-1_alpha-like_protein	TTTTCTGATGATAACTTGGTC	21
596-765	AET01824	3	-1	1	21	715	735	UUUUCUGAUGAUAACUUGGUC	CCUCAAGAUGUCAUUGGAAAA	Cleavage	NA	1	DNA-binding_protein;_putative	TTTTCTGATGATAACTTGGTC	21
596-765	KEH26114	2.5	-1	1	21	1730	1750	UUUUCUGAUGAUAACUUGGUC	UACCAAGUUAUCACUAGGAAA	Cleavage	NA	1	plant/T31B5-30_protein	TTTTCTGATGATAACTTGGTC	21
596-765	AET00716	2.5	-1	1	21	1744	1764	UUUUCUGAUGAUAACUUGGUC	UUCAAAAUUAUCAUCAGGAAA	Cleavage	NA	1	receptor-like_protein	TTTTCTGATGATAACTTGGTC	21
596-765	AET01511	3	-1	1	21	3428	3448	UUUUCUGAUGAUAACUUGGUC	CCUCAAGUUACUAUCAGAGAA	Translation	NA	1	drug_resistance_transporter-like_ABC_domain_protein	TTTTCTGATGATAACTTGGTC	21
596-765	AES68002	3	-1	1	21	1424	1444	UUUUCUGAUGAUAACUUGGUC	GUCCAAGUUGUUGUUGGGAAA	Cleavage	NA	1	protein_disulfide_isomerase-like_protein	TTTTCTGATGATAACTTGGTC	21
596-765	KEH38802	3	-1	1	21	898	918	UUUUCUGAUGAUAACUUGGUC	UCUCAAGUUAUCAUCACAAAU	Cleavage	NA	1	elongation_factor_1-alpha-like_protein	TTTTCTGATGATAACTTGGTC	21
596-765	KEH41047	3	-1	1	21	1637	1657	UUUUCUGAUGAUAACUUGGUC	GCACAAGUUAUGAUCAGGAAA	Translation	NA	1	dentin_sialophosphoprotein;_putative	TTTTCTGATGATAACTTGGTC	21
596-765	KEH44371	3	-1	1	21	2111	2131	UUUUCUGAUGAUAACUUGGUC	AGGAAAGUUGUCAUCAGGAAA	Cleavage	NA	1	ubiquitin-conjugating_enzyme_E2	TTTTCTGATGATAACTTGGTC	21
633-730	KEH41728	3	-1	1	21	1037	1057	GAAGGUCGUGAAGAAGUCAUG	UCAGAUUUCUUCAUGACCUUA	Cleavage	NA	1	homeobox_associated_leucine_zipper_protein	GAAGGTCGTGAAGAAGTCATG	21
633-730	AES77894	3	-1	1	21	2486	2506	GAAGGUCGUGAAGAAGUCAUG	AAUGGAUUCUUUACGAUUUUC	Cleavage	NA	1	LRR_receptor-like_kinase	GAAGGTCGTGAAGAAGTCATG	21
633-730	KEH31700	3	-1	1	21	121	141	GAAGGUCGUGAAGAAGUCAUG	UAUGGCUUCUUCAUCAUCUUC	Cleavage	NA	1	ethylene_response_factor	GAAGGTCGTGAAGAAGTCATG	21
633-730	KEH20827	3	-1	1	21	253	273	GAAGGUCGUGAAGAAGUCAUG	UCAGAUUUCUUCACAACCUUC	Cleavage	NA	1	calmodulin-binding_transcription_activator	GAAGGTCGTGAAGAAGTCATG	21
633-730	KEH31362	3	-1	1	21	715	735	GAAGGUCGUGAAGAAGUCAUG	CUUAACUUUUUCGUGGCCUUC	Cleavage	NA	1	O-acetyltransferase_family_protein	GAAGGTCGTGAAGAAGTCATG	21
633-730	KEH20828	3	-1	1	21	148	168	GAAGGUCGUGAAGAAGUCAUG	UCAGAUUUCUUCACAACCUUC	Cleavage	NA	1	calmodulin-binding_transcription_activator	GAAGGTCGTGAAGAAGTCATG	21
633-730	KEH20830	3	-1	1	21	253	273	GAAGGUCGUGAAGAAGUCAUG	UCAGAUUUCUUCACAACCUUC	Cleavage	NA	1	calmodulin-binding_transcription_activator	GAAGGTCGTGAAGAAGTCATG	21
633-730	KEH24222	2.5	-1	1	21	856	876	GAAGGUCGUGAAGAAGUCAUG	UUUGAUUUCUUUACGGUUUUC	Cleavage	NA	1	harpin-induced-like_protein	GAAGGTCGTGAAGAAGTCATG	21
633-730	KEH20829	3	-1	1	21	148	168	GAAGGUCGUGAAGAAGUCAUG	UCAGAUUUCUUCACAACCUUC	Cleavage	NA	1	calmodulin-binding_transcription_activator	GAAGGTCGTGAAGAAGTCATG	21
633-730	KEH20833	3	-1	1	21	120	140	GAAGGUCGUGAAGAAGUCAUG	UCAGAUUUCUUCACAACCUUC	Cleavage	NA	1	calmodulin-binding_transcription_activator	GAAGGTCGTGAAGAAGTCATG	21
633-730	KEH31361	3	-1	1	21	1138	1158	GAAGGUCGUGAAGAAGUCAUG	CUUAACUUUUUCGUGGCCUUC	Cleavage	NA	1	O-acetyltransferase_family_protein	GAAGGTCGTGAAGAAGTCATG	21
7-28285	AES62408	3	-1	1	21	332	352	AAUACUGGGUGCUGUAACUUU	UAAGUCACAGCAUCAAGUAUU	Cleavage	NA	1	chitinase	AATACTGGGTGCTGTAACTTT	21
7-28285	AET01158	3	-1	1	21	3907	3927	AAUACUGGGUGCUGUAACUUU	AAAGAUAUAGUGUCCAGUAUU	Cleavage	NA	1	CCR4-NOT_transcription_complex_protein;_putative	AATACTGGGTGCTGTAACTTT	21
81-3687	AES71295	3	-1	1	21	17	37	UGGUUGCACAGUCUGACAGUA	AUCUGUCUGACUAUGCGACCA	Cleavage	NA	1	LysM_domain_GPI-anchored_protein	TGGTTGCACAGTCTGACAGTA	21
81-3687	AES82300	3	-1	1	21	1337	1357	UGGUUGCACAGUCUGACAGUA	GAAUUUCAGAUUGUGCGACCA	Cleavage	NA	1	myb_transcription_factor_MYB64	TGGTTGCACAGTCTGACAGTA	21
81-3687	AES60381	3	-1	1	21	238	258	UGGUUGCACAGUCUGACAGUA	GAUUUUGAGACUGUGCAGCCA	Cleavage	NA	1	hypothetical_protein	TGGTTGCACAGTCTGACAGTA	21
82-3638	KEH28482	3	-1	1	21	649	669	AACUAAUUUUUGUCUUUGGGG	AUCCAAGGACAAGAGUUAAUU	Cleavage	NA	3	C2H2_type_zinc-finger_protein	AACTAATTTTTGTCTTTGGGG	21
82-3638	KEH16840	3	-1	1	21	839	859	AACUAAUUUUUGUCUUUGGGG	CUCCAAAGACCAAAAUGAGUU	Translation	NA	1	stress_up-regulated_Nod_19_protein	AACTAATTTTTGTCTTTGGGG	21
82-3638	KEH17736	3	-1	1	21	350	370	AACUAAUUUUUGUCUUUGGGG	CAUCAGAGACAAAAGUUGGUC	Cleavage	NA	1	hypothetical_protein	AACTAATTTTTGTCTTTGGGG	21
82-3638	AES82120	3	-1	1	21	1160	1180	AACUAAUUUUUGUCUUUGGGG	CUGCAAAAAUAGAAAUUAGUU	Cleavage	NA	1	heavy-metal-associated_domain_protein	AACTAATTTTTGTCTTTGGGG	21
82-3638	KEH23187	2.5	-1	1	21	3630	3650	AACUAAUUUUUGUCUUUGGGG	AACCAAUGACAAAAAUUAAUU	Cleavage	NA	1	nucleotide-binding_protein	AACTAATTTTTGTCTTTGGGG	21
82-3638	KEH19875	3	-1	1	21	445	465	AACUAAUUUUUGUCUUUGGGG	UUCCAAAGAGAAAAAGUAGUU	Cleavage	NA	1	actin_cross-linking_protein	AACTAATTTTTGTCTTTGGGG	21
82-3638	KEH23960	2	-1	1	21	1226	1246	AACUAAUUUUUGUCUUUGGGG	AUUCAAAGACAAAGGUUGGUU	Cleavage	NA	1	phosphatidylcholine-sterol_acyltransferase	AACTAATTTTTGTCTTTGGGG	21
82-3638	AES71005	2.5	-1	1	21	958	978	AACUAAUUUUUGUCUUUGGGG	UUCCAGAGACAAAGAUAAGUU	Cleavage	NA	1	methyltransferase_PMT16;_putative	AACTAATTTTTGTCTTTGGGG	21
82-3638	AES72838	3	-1	1	21	3144	3164	AACUAAUUUUUGUCUUUGGGG	UCGUAAAUACAAAAAUUGGUU	Cleavage	NA	2	zinc_finger_C-x8-C-x5-C-x3-H_type_protein;_putative	AACTAATTTTTGTCTTTGGGG	21
82-3638	AES80872	3	-1	1	21	757	777	AACUAAUUUUUGUCUUUGGGG	CACCAAACAGAAGAAUUAGUU	Cleavage	NA	1	regulator_of	AACTAATTTTTGTCTTTGGGG	21
82-3638	KEH39339	2	-1	1	21	157	177	AACUAAUUUUUGUCUUUGGGG	GAUCGAAGACAAGAAUUGGUU	Cleavage	NA	1	DUF260_family_protein	AACTAATTTTTGTCTTTGGGG	21
82-3638	AES63768	2.5	-1	1	21	1161	1181	AACUAAUUUUUGUCUUUGGGG	UUUCAAUGACAAAGAUUGGUU	Cleavage	NA	1	polyphenoloxidase	AACTAATTTTTGTCTTTGGGG	21
82-3638	AES93583	2.5	-1	1	21	1430	1450	AACUAAUUUUUGUCUUUGGGG	AGCCAAGAAUAAAAAUUGGUU	Cleavage	NA	1	neutral_amino_acid_transporter	AACTAATTTTTGTCTTTGGGG	21
82-3638	KEH35591	3	-1	1	21	3144	3164	AACUAAUUUUUGUCUUUGGGG	UCGUAAAUACAAAAAUUGGUU	Cleavage	NA	2	zinc_finger_C-x8-C-x5-C-x3-H_type_protein;_putative	AACTAATTTTTGTCTTTGGGG	21
82-3638	AES87883	2.5	-1	1	21	945	965	AACUAAUUUUUGUCUUUGGGG	UUUCAAUGACAAAGAUUGGUU	Cleavage	NA	1	polyphenoloxidase	AACTAATTTTTGTCTTTGGGG	21
82-3638	KEH32988	3	-1	1	21	967	987	AACUAAUUUUUGUCUUUGGGG	ACUCAAAGACAAGGCUUAGUU	Cleavage	NA	1	disease_resistance_protein_(TIR-NBS-LRR_class);_putative	AACTAATTTTTGTCTTTGGGG	21
82-3638	KEH27632	3	-1	1	21	1550	1570	AACUAAUUUUUGUCUUUGGGG	UGACAAAGAUAAAAAUUAUUU	Cleavage	NA	1	auxin_efflux_carrier_family_protein	AACTAATTTTTGTCTTTGGGG	21
82-3638	AES81550	2	-1	1	21	1340	1360	AACUAAUUUUUGUCUUUGGGG	AUUCAAAGACAAAGGUUGGUU	Cleavage	NA	2	phosphatidylcholine-sterol_acyltransferase	AACTAATTTTTGTCTTTGGGG	21
82-3638	AES63766	1.5	-1	1	21	1187	1207	AACUAAUUUUUGUCUUUGGGG	UUUCAAAGACAAAGAUUGGUU	Cleavage	NA	1	polyphenoloxidase	AACTAATTTTTGTCTTTGGGG	21
82-3638	AES95360	3	-1	1	21	1550	1570	AACUAAUUUUUGUCUUUGGGG	UGACAAAGAUAAAAAUUAUUU	Cleavage	NA	1	auxin_efflux_carrier_family_protein	AACTAATTTTTGTCTTTGGGG	21
82-3638	KEH33553	2.5	-1	1	21	1492	1512	AACUAAUUUUUGUCUUUGGGG	UUUGAAGGACAGAAAUUAGUU	Cleavage	NA	1	60S_ribosomal_protein_L18a-3	AACTAATTTTTGTCTTTGGGG	21
82-3638	AES63728	2.5	-1	1	21	2704	2724	AACUAAUUUUUGUCUUUGGGG	UGCCAAGGACAAAAAUUGGGU	Cleavage	NA	1	lysine_ketoglutarate_reductase_trans-splicing-like_protein	AACTAATTTTTGTCTTTGGGG	21
82-3638	AES94092	3	-1	1	21	1037	1057	AACUAAUUUUUGUCUUUGGGG	AACUAGAUACAAAAAUUAGUG	Cleavage	NA	1	heat_shock_transcription_factor_B2A	AACTAATTTTTGTCTTTGGGG	21
82-3638	KEH36526	2.5	-1	1	21	2816	2836	AACUAAUUUUUGUCUUUGGGG	UGCCAAGGACAAAAAUUGGGU	Cleavage	NA	1	lysine_ketoglutarate_reductase_trans-splicing-like_protein	AACTAATTTTTGTCTTTGGGG	21
82-3638	AES75598	3	-1	1	21	2126	2146	AACUAAUUUUUGUCUUUGGGG	UGCUAAGGAAAAGAAUUAGUU	Cleavage	NA	1	leucine-rich_receptor-like_kinase_family_protein	AACTAATTTTTGTCTTTGGGG	21
82-3638	AET05493	3	-1	1	21	5144	5164	AACUAAUUUUUGUCUUUGGGG	GGUCGAAGACUAGAAUUAGUU	Translation	NA	1	SWAP_(suppressor-of-white-APricot)/surp_domain_protein	AACTAATTTTTGTCTTTGGGG	21
82-3638	KEH32989	3	-1	1	21	967	987	AACUAAUUUUUGUCUUUGGGG	ACUCAAAGACAAGGCUUAGUU	Cleavage	NA	1	disease_resistance_protein_(TIR-NBS-LRR_class);_putative	AACTAATTTTTGTCTTTGGGG	21
82-3638	KEH16439	3	-1	1	21	1043	1063	AACUAAUUUUUGUCUUUGGGG	ACUAAAGGACAAGGAUUAGUU	Cleavage	NA	1	UDP-glucosyltransferase_family_protein	AACTAATTTTTGTCTTTGGGG	21
82-3638	KEH39602	3	-1	1	21	1229	1249	AACUAAUUUUUGUCUUUGGGG	UACGAAAGACAAAGAUUGGUA	Cleavage	NA	1	MAK16_protein_carboxy-terminal_region_protein	AACTAATTTTTGTCTTTGGGG	21
82-3638	AET00966	3	-1	1	21	757	777	AACUAAUUUUUGUCUUUGGGG	AUCCAAGGACAAGAGUUAAUU	Cleavage	NA	3	C2H2_type_zinc-finger_protein	AACTAATTTTTGTCTTTGGGG	21
85-3595	AES76821	2.5	-1	1	21	233	253	CUCGUGUUGGAACCUUUAGCU	UCCUAAAGGUUCCGACAUGGC	Cleavage	NA	1	hypothetical_protein	CTCGTGTTGGAACCTTTAGCT	21
85-3595	KEH38931	2	-1	1	21	303	323	CUCGUGUUGGAACCUUUAGCU	CCAUAAAGGUUCUAACAUGAG	Cleavage	NA	1	hypothetical_protein	CTCGTGTTGGAACCTTTAGCT	21
85-3595	AET01909	2	-1	1	21	322	342	CUCGUGUUGGAACCUUUAGCU	ACCUUAAGGUUUCAACAUGAG	Cleavage	NA	1	MADS-box_transcription_factor_family_protein	CTCGTGTTGGAACCTTTAGCT	21
85-3595	KEH43744	3	-1	1	21	1537	1557	CUCGUGUUGGAACCUUUAGCU	AUUUAAGUGUUUCAACAUGAG	Cleavage	NA	1	RNA-binding_(RRM/RBD/RNP_motif)_family_protein	CTCGTGTTGGAACCTTTAGCT	21
85-3595	KEH35076	2.5	-1	1	21	127	147	CUCGUGUUGGAACCUUUAGCU	AUCCAAAGGUUCCAACACCAG	Cleavage	NA	1	zinc_finger;_C3HC4_type_(RING_finger)_protein	CTCGTGTTGGAACCTTTAGCT	21
85-3595	AES80120	3	-1	1	21	662	682	CUCGUGUUGGAACCUUUAGCU	UUAUACUGGUUCCAACACGAG	Cleavage	NA	1	DEAD-box_ATP-dependent_RNA_helicase-like_protein	CTCGTGTTGGAACCTTTAGCT	21
85-3595	KEH15504	3	-1	1	21	241	261	CUCGUGUUGGAACCUUUAGCU	UUAUACUGGUUCCAACACGAG	Cleavage	NA	1	DEAD-box_ATP-dependent_RNA_helicase	CTCGTGTTGGAACCTTTAGCT	21
85-3595	AES80118	3	-1	1	21	1127	1147	CUCGUGUUGGAACCUUUAGCU	UUAUACUGGUUCCAACACGAG	Cleavage	NA	1	DEAD-box_ATP-dependent_RNA_helicase-like_protein	CTCGTGTTGGAACCTTTAGCT	21
99-3252	KEH17200	2.5	-1	1	21	130	150	UGGAGGUAGAUCAAAGGCCCU	UUGGCUUUUGAUUUAUCUCCU	Cleavage	NA	1	F-box_plant-like_protein	TGGAGGTAGATCAAAGGCCCT	21
99-3252	AES69025	3	-1	1	21	230	250	UGGAGGUAGAUCAAAGGCCCU	UGGCCCUUUGGUCUACCUUCU	Cleavage	NA	1	cytochrome_P450_family_protein	TGGAGGTAGATCAAAGGCCCT	21
99-3252	KEH39662	3	-1	1	21	1547	1567	UGGAGGUAGAUCAAAGGCCCU	UUGGCAAUUGGUCUGCCUCCA	Cleavage	NA	1	shikimate/quinate_hydroxycinnamoyltransferase	TGGAGGTAGATCAAAGGCCCT	21
99-3252	AES60971	3	-1	1	21	2897	2917	UGGAGGUAGAUCAAAGGCCCU	ACUGCUUUUGAUUUGCUUCCA	Cleavage	NA	1	RRP12-like_protein	TGGAGGTAGATCAAAGGCCCT	21
99-3252	KEH40650	3	-1	1	21	148	168	UGGAGGUAGAUCAAAGGCCCU	GUUGCCUCUGAUCUAUCUUCA	Cleavage	NA	1	trehalose-6-phosphate_synthase_domain_protein	TGGAGGTAGATCAAAGGCCCT	21
99-3252	KEH35153	2.5	-1	1	21	619	639	UGGAGGUAGAUCAAAGGCCCU	CAGAUCUUUGGUCUGCCUCCA	Cleavage	NA	1	DCD_(development_and_cell_death)_domain_protein	TGGAGGTAGATCAAAGGCCCT	21
99-3252	KEH35156	2.5	-1	1	21	619	639	UGGAGGUAGAUCAAAGGCCCU	CAGAUCUUUGGUCUGCCUCCA	Cleavage	NA	1	DCD_(development_and_cell_death)_domain_protein	TGGAGGTAGATCAAAGGCCCT	21
99-3252	KEH35155	2.5	-1	1	21	619	639	UGGAGGUAGAUCAAAGGCCCU	CAGAUCUUUGGUCUGCCUCCA	Cleavage	NA	1	DCD_(development_and_cell_death)_domain_protein	TGGAGGTAGATCAAAGGCCCT	21
99-3252	KEH35154	2.5	-1	1	21	619	639	UGGAGGUAGAUCAAAGGCCCU	CAGAUCUUUGGUCUGCCUCCA	Cleavage	NA	1	DCD_(development_and_cell_death)_domain_protein	TGGAGGTAGATCAAAGGCCCT	21
99-3252	KEH35158	2.5	-1	1	21	619	639	UGGAGGUAGAUCAAAGGCCCU	CAGAUCUUUGGUCUGCCUCCA	Cleavage	NA	1	DCD_(development_and_cell_death)_domain_protein	TGGAGGTAGATCAAAGGCCCT	21
