# Supplementary material for: Different Genetic Sources Contribute to the Small RNA Population in the Arbuscular Mycorrhizal Fungus Gigaspora margarita
Source: Front Microbiol. 2020 Mar 13;11:395. doi: 10.3389/fmicb.2020.00395 (PMC7082362; doi:10.3389/fmicb.2020.00395)
Supplement: Supplementary file 10 [file Data_Sheet_4.csv]

#Supplementary Data Sheet 4: Results of target prediction in Medicago truncatula trascriptome for Rhizophagus irregularis small RNAs (psRNAtarget)
miRNA_Acc.	Target_Acc.	Expectation	UPE.	miRNA_start	miRNA_end	Target_start	Target_end	miRNA_aligned_fragment	Target_aligned_fragment	Inhibition	Multiplicity	Description	miRNA_seq	miRNA_len
135-164	KEH27421	1.5	-1	1	21	1751	1771	ACAUUUUGCCGGCAUUUGAGA	AAUCAAAUGCCGGCAGAAUGA	Cleavage	1	cation/H+_exchanger_3	ACATTTTGCCGGCATTTGAGA	21
183-124	AES97136	1.5	-1	1	21	3323	3343	UGGAUGAUGAAGACGCAGACA	UCUCUGUGUCUUCAUUGUCCA	Cleavage	1	LRR_receptor-like_kinase_family_protein	TGGATGATGAAGACGCAGACA	21
200-117	KEH36631	1.5	-1	1	21	2978	2998	UAAUGAUGAGACUUGUGGGAG	CUCCAACAAGUCUUAUCAUUA	Cleavage	1	cellulose_synthase-like_protein	TAATGATGAGACTTGTGGGAG	21
294-90	AES60113	1.5	-1	1	21	1473	1493	AGUUAUGAUGAUAAUAGGCCG	AAGCUUAUUAUCGUCAUAAUU	Cleavage	1	sucrose_phosphate_phosphatase	AGTTATGATGATAATAGGCCG	21
339-79	AES82695	1.5	-1	1	21	895	915	UAAUAUGAUGAAAAUUAGACG	GUUCUGGUUUUCAUCGUAUUA	Cleavage	1	peptidyl-prolyl_cis-trans_isomerase	TAATATGATGAAAATTAGACG	21
373-72	KEH43029	1.5	-1	1	21	1368	1388	UUAUAUGAUGAUAAAGGGAUA	AUUCCCAUUAUCAUCAUAUGA	Cleavage	1	Serine/Threonine-kinase_Nek4	TTATATGATGATAAAGGGATA	21
373-72	KEH43030	1.5	-1	1	21	2398	2418	UUAUAUGAUGAUAAAGGGAUA	AUUCCCAUUAUCAUCAUAUGA	Cleavage	1	Serine/Threonine-kinase_Nek4	TTATATGATGATAAAGGGATA	21
373-72	AET00563	1.5	-1	1	21	1122	1142	UUAUAUGAUGAUAAAGGGAUA	ACUCUCAUUAUCAUCAUAUAA	Cleavage	1	DUF4408_domain_protein	TTATATGATGATAAAGGGATA	21
11-1479	AES92126	2	-1	1	21	725	745	UAAACACUGCUGUCCUAGUGG	GGACUAGGACAGCGGUAUUUA	Cleavage	1	lysine-ketoglutarate_reductase/saccharopine_dehydrogenase	TAAACACTGCTGTCCTAGTGG	21
11-1479	KEH32411	2	-1	1	21	451	471	UAAACACUGCUGUCCUAGUGG	GGACUAGGACAGCGGUAUUUA	Cleavage	1	lysine-ketoglutarate_reductase/saccharopine_dehydrogenase	TAAACACTGCTGTCCTAGTGG	21
11-1479	KEH32410	2	-1	1	21	232	252	UAAACACUGCUGUCCUAGUGG	GGACUAGGACAGCGGUAUUUA	Cleavage	1	lysine-ketoglutarate_reductase/saccharopine_dehydrogenase	TAAACACTGCTGTCCTAGTGG	21
11-1479	AES92127	2	-1	1	21	963	983	UAAACACUGCUGUCCUAGUGG	GGACUAGGACAGCGGUAUUUA	Cleavage	1	lysine-ketoglutarate_reductase/saccharopine_dehydrogenase	TAAACACTGCTGTCCTAGTGG	21
173-130	AES59234	2	-1	1	21	346	366	AACAAUGAUUAGCGAAGUGUU	AUGAUUUCGUUAAUCAUUGUU	Cleavage	1	fatty_acid/sphingolipid_desaturase	AACAATGATTAGCGAAGTGTT	21
183-124	AES61085	2	-1	1	21	510	530	UGGAUGAUGAAGACGCAGACA	GAUCUGUGUUUUUAUUAUCCA	Cleavage	1	glycolipid_transfer_protein_(GLTP)_family_protein	TGGATGATGAAGACGCAGACA	21
183-124	AES67802	2	-1	1	21	2171	2191	UGGAUGAUGAAGACGCAGACA	AUUCUUCGUCUUCAUCGUUCA	Cleavage	2	CCAAT-binding_transcription_factor	TGGATGATGAAGACGCAGACA	21
183-124	AES89367	2	-1	1	21	96	116	UGGAUGAUGAAGACGCAGACA	CUUCUUCUUCUUCAUCAUCCA	Cleavage	2	PPR_containing_plant-like_protein	TGGATGATGAAGACGCAGACA	21
183-124	KEH30481	2	-1	1	21	88	108	UGGAUGAUGAAGACGCAGACA	CUUCUUCUUCUUCAUCAUCCA	Cleavage	2	PPR_containing_plant-like_protein	TGGATGATGAAGACGCAGACA	21
183-124	KEH40524	2	-1	1	21	815	835	UGGAUGAUGAAGACGCAGACA	CAUUUCCGUCUUCAUUAUCCA	Cleavage	1	LRR_receptor-like_kinase	TGGATGATGAAGACGCAGACA	21
191-121	AES99172	2	-1	1	21	938	958	UAAAGAAGUUGUACUCUGCCU	UUGCAGAAUAUGACUUCUUUA	Cleavage	1	LRR_receptor-like_kinase	TAAAGAAGTTGTACTCTGCCT	21
200-117	KEH30594	2	-1	1	21	4914	4934	UAAUGAUGAGACUUGUGGGAG	AUCUCACAAGUCUUGUUAUUA	Cleavage	1	Urb2/Npa2_family_protein	TAATGATGAGACTTGTGGGAG	21
200-117	KEH30593	2	-1	1	21	5011	5031	UAAUGAUGAGACUUGUGGGAG	AUCUCACAAGUCUUGUUAUUA	Cleavage	1	Urb2/Npa2_family_protein	TAATGATGAGACTTGTGGGAG	21
221-109	KEH42962	2	-1	1	21	1641	1661	UGCAUUUCUUGGUUCAGGAUG	CCUUGUGAAUCAAGAAAUGCA	Cleavage	1	transmembrane_protein;_putative	TGCATTTCTTGGTTCAGGATG	21
221-109	KEH29263	2	-1	1	21	1116	1136	UGCAUUUCUUGGUUCAGGAUG	UCUCUUGGAUCAGGAAAUGCA	Cleavage	2	FKBP-type_peptidyl-prolyl_cis-trans_isomerase	TGCATTTCTTGGTTCAGGATG	21
221-109	KEH42961	2	-1	1	21	1287	1307	UGCAUUUCUUGGUUCAGGAUG	CCUUGUGAAUCAAGAAAUGCA	Cleavage	1	transmembrane_protein;_putative	TGCATTTCTTGGTTCAGGATG	21
221-109	AES87727	2	-1	1	21	1113	1133	UGCAUUUCUUGGUUCAGGAUG	UCUCUUGGAUCAGGAAAUGCA	Cleavage	2	FKBP-type_peptidyl-prolyl_cis-trans_isomerase	TGCATTTCTTGGTTCAGGATG	21
221-109	KEH29262	2	-1	1	21	1113	1133	UGCAUUUCUUGGUUCAGGAUG	UCUCUUGGAUCAGGAAAUGCA	Cleavage	2	FKBP-type_peptidyl-prolyl_cis-trans_isomerase	TGCATTTCTTGGTTCAGGATG	21
221-109	KEH23323	2	-1	1	21	1225	1245	UGCAUUUCUUGGUUCAGGAUG	GCUCCUGAAUCAGGAAAUGUG	Cleavage	1	AT_hook_motif_DNA-binding_family_protein	TGCATTTCTTGGTTCAGGATG	21
236-105	AES86998	2	-1	1	21	94	114	AAAUAGAUGUUGAACUUGGUG	CUCGAAGAUCAACAUCUAUUU	Cleavage	1	verticillium_wilt_disease_resistance_protein	AAATAGATGTTGAACTTGGTG	21
243-102	AES70683	2	-1	1	21	94	114	AGGUAGAAUUCUGUUGGUUGA	CCAACCAAUAGAAUUCUAUCA	Cleavage	1	BTB/POZ_domain_plant_protein	AGGTAGAATTCTGTTGGTTGA	21
243-102	AES95466	2	-1	1	21	351	371	AGGUAGAAUUCUGUUGGUUGA	UCAACCAACAGAAUAUUACCU	Cleavage	1	hypothetical_protein	AGGTAGAATTCTGTTGGTTGA	21
339-79	AES98362	2	-1	1	21	49	69	UAAUAUGAUGAAAAUUAGACG	GAUUUAGAUUUCAUCAUAUUA	Cleavage	1	transmembrane_protein;_putative	TAATATGATGAAAATTAGACG	21
339-79	AES75367	2	-1	1	21	49	69	UAAUAUGAUGAAAAUUAGACG	GAUUUAGAUUUCAUCAUAUUA	Cleavage	1	transmembrane_protein;_putative	TAATATGATGAAAATTAGACG	21
339-79	AES94105	2	-1	1	21	49	69	UAAUAUGAUGAAAAUUAGACG	GAUUUAGAUUUCAUCAUAUUA	Cleavage	1	transmembrane_protein;_putative	TAATATGATGAAAATTAGACG	21
339-79	KEH22124	2	-1	1	21	2432	2452	UAAUAUGAUGAAAAUUAGACG	AUUUUGAUUUUUAUUAUAUUA	Cleavage	1	M48_family_peptidase	TAATATGATGAAAATTAGACG	21
339-79	AES73031	2	-1	1	21	809	829	UAAUAUGAUGAAAAUUAGACG	CAUUUAAUUUUCAUUAUAUUC	Cleavage	2	sugar_efflux_transporter_for_intercellular_exchange_protein	TAATATGATGAAAATTAGACG	21
402-68	AET01524	2	-1	1	21	1617	1637	AUAACAUGAUGAUCGCUGAAA	GGUUAGCAAUUAUCAUGUUAU	Cleavage	1	hexokinase	ATAACATGATGATCGCTGAAA	21
433-65	AES70807	2	-1	1	21	2633	2653	GUCGGUCAAUUUGGCAGUUGA	UUAACUCACAAAUUGACCGAC	Cleavage	1	LRR_receptor-like_kinase	GTCGGTCAATTTGGCAGTTGA	21
58-356	AES86998	2	-1	1	21	96	116	UUAAAUAGAUGUUGAACUUGG	CGAAGAUCAACAUCUAUUUGG	Cleavage	1	verticillium_wilt_disease_resistance_protein	TTAAATAGATGTTGAACTTGG	21
72-287	AES88700	2	-1	1	21	683	703	ACACUGUGGUUGGACAUCACG	UUUGAUGGCCAACCAUGGUGU	Cleavage	1	arogenate/prephenate_dehydratase	ACACTGTGGTTGGACATCACG	21
11-1479	KEH43573	2.5	-1	1	21	80	100	UAAACACUGCUGUCCUAGUGG	CUGCUAAGACAGCAGUGUUUC	Cleavage	1	hypothetical_protein	TAAACACTGCTGTCCTAGTGG	21
116-184	KEH42190	2.5	-1	1	21	510	530	UCCAGCUAAAUUAGCAGAAGG	CUUGAUGCUGAUUUAGCUGGA	Cleavage	1	C2H2-type_zinc_finger_protein	TCCAGCTAAATTAGCAGAAGG	21
116-184	AES59450	2.5	-1	1	21	421	441	UCCAGCUAAAUUAGCAGAAGG	CAAGUUGCUAAUUUAGCUGGA	Cleavage	1	disease_resistance_protein_(TIR-NBS-LRR_class);_putative	TCCAGCTAAATTAGCAGAAGG	21
116-184	AES71473	2.5	-1	1	21	295	315	UCCAGCUAAAUUAGCAGAAGG	GUUUUUGCUGGUUUAGUUGGG	Cleavage	1	hypothetical_protein	TCCAGCTAAATTAGCAGAAGG	21
116-184	AES86741	2.5	-1	1	21	660	680	UCCAGCUAAAUUAGCAGAAGG	AAAUCUGCUAAUUUAUCUGGA	Cleavage	1	disease_resistance_protein_(TIR-NBS-LRR_class)	TCCAGCTAAATTAGCAGAAGG	21
116-184	AES86729	2.5	-1	1	21	154	174	UCCAGCUAAAUUAGCAGAAGG	AAAUCUGCUAAUUUAUCUGGA	Cleavage	1	hypothetical_protein	TCCAGCTAAATTAGCAGAAGG	21
116-184	KEH22833	2.5	-1	1	21	2242	2262	UCCAGCUAAAUUAGCAGAAGG	AAUGCUGCAAAUUUAGCUGGA	Cleavage	1	B3_domain_transcription_factor	TCCAGCTAAATTAGCAGAAGG	21
116-184	KEH40037	2.5	-1	1	21	421	441	UCCAGCUAAAUUAGCAGAAGG	CAAGUUGCUAAUUUAGCUGGA	Cleavage	1	disease_resistance_protein_(TIR-NBS-LRR_class);_putative	TCCAGCTAAATTAGCAGAAGG	21
116-184	AES86733	2.5	-1	1	21	1476	1496	UCCAGCUAAAUUAGCAGAAGG	AAAUCUGCUAAUUUAUCUGGA	Cleavage	1	disease_resistance_protein_(TIR-NBS-LRR_class)	TCCAGCTAAATTAGCAGAAGG	21
118-182	KEH36495	2.5	-1	1	21	1153	1173	UGAGAGAUCUUUACUUGCAGA	GAUGAAACUAAAGAUCUCUUA	Cleavage	1	equilibrative_nucleoside_transporter	TGAGAGATCTTTACTTGCAGA	21
118-182	AET03493	2.5	-1	1	21	2985	3005	UGAGAGAUCUUUACUUGCAGA	CCUGCAGGUGGAGAUCUUUUA	Cleavage	1	AP-4_complex_subunit_epsilon	TGAGAGATCTTTACTTGCAGA	21
118-182	AES63823	2.5	-1	1	21	1564	1584	UGAGAGAUCUUUACUUGCAGA	GGUGCUAGUAAGGAUCUCUUG	Cleavage	1	TCP-1/cpn60_chaperonin_family_protein	TGAGAGATCTTTACTTGCAGA	21
118-182	KEH28330	2.5	-1	1	21	378	398	UGAGAGAUCUUUACUUGCAGA	CUUGCAAGAGAAGAUCUCUCG	Cleavage	1	hypothetical_protein	TGAGAGATCTTTACTTGCAGA	21
118-182	KEH36543	2.5	-1	1	21	928	948	UGAGAGAUCUUUACUUGCAGA	GGUGCUAGUAAGGAUCUCUUG	Cleavage	1	TCP-1/cpn60_chaperonin_family_protein	TGAGAGATCTTTACTTGCAGA	21
133-165	KEH16403	2.5	-1	1	21	996	1016	UCAAAUGAUGAUUUAAAGGUC	CUCCUUUAAAUUGUCAUUUCA	Cleavage	1	multidrug_resistance-associated_protein_ABC_domain_protein	TCAAATGATGATTTAAAGGTC	21
135-164	AES91033	2.5	-1	1	21	1104	1124	ACAUUUUGCCGGCAUUUGAGA	AUUCAUAUGUUGGCAGAAUGU	Cleavage	1	SNF1-related_kinase_regulatory_subunit_gamma_1	ACATTTTGCCGGCATTTGAGA	21
135-164	KEH35950	2.5	-1	1	21	257	277	ACAUUUUGCCGGCAUUUGAGA	AUUCAGAUGUCGGCAAGAUGG	Cleavage	1	PPR_containing_plant-like_protein	ACATTTTGCCGGCATTTGAGA	21
135-164	AES91034	2.5	-1	1	21	730	750	ACAUUUUGCCGGCAUUUGAGA	AUUCAUAUGUUGGCAGAAUGU	Cleavage	1	SNF1-related_kinase_regulatory_subunit_gamma_1	ACATTTTGCCGGCATTTGAGA	21
135-164	KEH36419	2.5	-1	1	21	1087	1107	ACAUUUUGCCGGCAUUUGAGA	AUUCGAAUGCCGGCGACAUGU	Cleavage	1	TCP_family_transcription_factor	ACATTTTGCCGGCATTTGAGA	21
135-164	AES63214	2.5	-1	1	21	430	450	ACAUUUUGCCGGCAUUUGAGA	AUUCGAAUGCCGGCGACAUGU	Cleavage	1	TCP_family_transcription_factor	ACATTTTGCCGGCATTTGAGA	21
14-1138	KEH24934	2.5	-1	1	21	1940	1960	UGAGAUGGUUGGACUGCUAUC	GAUAGCAGUUCAACCAAUUCA	Cleavage	1	ABC_transporter_B_family-like_protein	TGAGATGGTTGGACTGCTATC	21
14-1138	KEH24933	2.5	-1	1	21	1518	1538	UGAGAUGGUUGGACUGCUAUC	GAUAGCAGUUCAACCAAUUCA	Cleavage	1	ABC_transporter_B_family-like_protein	TGAGATGGTTGGACTGCTATC	21
14-1138	AES74597	2.5	-1	1	21	2484	2504	UGAGAUGGUUGGACUGCUAUC	GAUAGCAGUUCAACCAAUUCA	Cleavage	1	ABC_transporter_B_family-like_protein	TGAGATGGTTGGACTGCTATC	21
14-1138	KEH24932	2.5	-1	1	21	4172	4192	UGAGAUGGUUGGACUGCUAUC	GAUAGCAGUUCAACCAAUUCA	Cleavage	1	ABC_transporter_B_family-like_protein	TGAGATGGTTGGACTGCTATC	21
14-1138	KEH44289	2.5	-1	1	21	69	89	UGAGAUGGUUGGACUGCUAUC	UGUAGCAGUUGAACCAUUUCA	Translation	1	Nodule-specific_Glycine_Rich_Peptide	TGAGATGGTTGGACTGCTATC	21
156-141	KEH35683	2.5	-1	1	21	515	535	UGACCGUAGACCCAAACAGAU	AUCUGUUUGGGUUUAUGAUCA	Cleavage	1	RNA_recognition_motif_1_in_plant_MEI2-like_protein	TGACCGTAGACCCAAACAGAT	21
156-141	AES73001	2.5	-1	1	21	530	550	UGACCGUAGACCCAAACAGAU	AUCUGUUUGGGUUUAUGAUCA	Cleavage	1	RNA_recognition_motif_1_in_plant_MEI2-like_protein	TGACCGTAGACCCAAACAGAT	21
158-139	AES92086	2.5	-1	1	21	7385	7405	AGUGAGAUGGUUGGACUGCUA	CAGUUGUCCAACUAUUUCACU	Cleavage	1	hydroxyproline-rich_glycoprotein_family_protein	AGTGAGATGGTTGGACTGCTA	21
158-139	KEH32391	2.5	-1	1	21	1186	1206	AGUGAGAUGGUUGGACUGCUA	CAGUUGUCCAACUAUUUCACU	Cleavage	1	hydroxyproline-rich_glycoprotein_family_protein	AGTGAGATGGTTGGACTGCTA	21
158-139	AES97987	2.5	-1	1	21	529	549	AGUGAGAUGGUUGGACUGCUA	AAGCAGUCCAACCAAUUUACU	Cleavage	1	NB-ARC_domain_disease_resistance_protein	AGTGAGATGGTTGGACTGCTA	21
161-138	KEH42719	2.5	-1	1	21	158	178	UAAAGUGUGGCUGUCUUGGUG	ACCCAAGUUGGCUACACUUUA	Cleavage	1	auxin-induced_5NG4-like_protein	TAAAGTGTGGCTGTCTTGGTG	21
161-138	KEH42720	2.5	-1	1	21	158	178	UAAAGUGUGGCUGUCUUGGUG	ACCCAAGUUGGCUACACUUUA	Cleavage	1	auxin-induced_5NG4-like_protein	TAAAGTGTGGCTGTCTTGGTG	21
165-135	AES65108	2.5	-1	1	21	3124	3144	CUUCCCACGAGAUACCUGCAG	UGGUUGGUAUCUUGUGGGAGG	Cleavage	1	PPR_containing_plant-like_protein	CTTCCCACGAGATACCTGCAG	21
165-135	KEH32886	2.5	-1	1	21	2109	2129	CUUCCCACGAGAUACCUGCAG	UUUCGGAUAUCUCGUGGGAAG	Cleavage	1	aminoalcoholphosphotransferase	CTTCCCACGAGATACCTGCAG	21
165-135	KEH32887	2.5	-1	1	21	1259	1279	CUUCCCACGAGAUACCUGCAG	UUUCGGAUAUCUCGUGGGAAG	Cleavage	1	aminoalcoholphosphotransferase	CTTCCCACGAGATACCTGCAG	21
165-135	AES68525	2.5	-1	1	21	2081	2101	CUUCCCACGAGAUACCUGCAG	UUUCGGAUAUCUCGUGGGAAG	Cleavage	1	aminoalcoholphosphotransferase	CTTCCCACGAGATACCTGCAG	21
166-135	AES70437	2.5	-1	1	21	274	294	AAGUAUCGGAAUCGUCAGUCG	CUACUGAUGAUUUUGAUACUG	Cleavage	1	TATA-binding_protein_associated_factor	AAGTATCGGAATCGTCAGTCG	21
167-135	AES88411	2.5	-1	1	21	786	806	UUUAUGAAGAACUGAAGGCCU	AUGCUUUUAGUUCAUCAUAAA	Cleavage	1	gland-specific_fatty_acyl-CoA_reductase	TTTATGAAGAACTGAAGGCCT	21
167-135	KEH27632	2.5	-1	1	21	3735	3755	UUUAUGAAGAACUGAAGGCCU	CUGCCUUAAUUUCUUCAUAAA	Cleavage	1	auxin_efflux_carrier_family_protein	TTTATGAAGAACTGAAGGCCT	21
167-135	AES95128	2.5	-1	1	21	524	544	UUUAUGAAGAACUGAAGGCCU	AAGCCUUUAGUUCUUGAUAAG	Cleavage	1	ankyrin_domain_protein	TTTATGAAGAACTGAAGGCCT	21
167-135	AES88362	2.5	-1	1	21	807	827	UUUAUGAAGAACUGAAGGCCU	AUGCUUUUAGUUCAUCAUAAA	Cleavage	1	gland-specific_fatty_acyl-CoA_reductase	TTTATGAAGAACTGAAGGCCT	21
167-135	KEH27587	2.5	-1	1	21	548	568	UUUAUGAAGAACUGAAGGCCU	AAGCCUUUAGUUCUUGAUAAG	Cleavage	1	ankyrin_domain_protein	TTTATGAAGAACTGAAGGCCT	21
167-135	KEH23549	2.5	-1	1	21	1299	1319	UUUAUGAAGAACUGAAGGCCU	AGUUCUUUAGUUUUUCAUAAA	Cleavage	1	zinc_finger_(Ran-binding)_family_protein	TTTATGAAGAACTGAAGGCCT	21
173-130	AES82378	2.5	-1	1	21	705	725	AACAAUGAUUAGCGAAGUGUU	UGCAUUUUGUUGAUUAUUGUU	Cleavage	1	protein_transporter_Sec23-like_protein	AACAATGATTAGCGAAGTGTT	21
173-130	AES72458	2.5	-1	1	21	1388	1408	AACAAUGAUUAGCGAAGUGUU	AUCACUUUGCUAGUGAUUGUU	Cleavage	1	nucleotidyltransferase	AACAATGATTAGCGAAGTGTT	21
173-130	KEH29664	2.5	-1	1	21	40	60	AACAAUGAUUAGCGAAGUGUU	AUAAUUUCGUUGAUCAUUGUU	Cleavage	1	late_embryogenesis_abundant_hydroxyproline-rich_glycoprotein	AACAATGATTAGCGAAGTGTT	21
178-129	AES98904	2.5	-1	1	21	291	311	AAUAAGUAGACUUUGGUCCCG	GAGGACUAAUGUUUACUUAUU	Cleavage	1	hypothetical_protein	AATAAGTAGACTTTGGTCCCG	21
180-128	AES72051	2.5	-1	1	21	568	588	CAAAUGAUGAUUUAAAGGUCU	GAACGCUUAAAUUAUCAUUUG	Cleavage	1	PIF1-like_helicase	CAAATGATGATTTAAAGGTCT	21
180-128	AES80454	2.5	-1	1	21	123	143	CAAAUGAUGAUUUAAAGGUCU	UAAUCUUUAUAUCAUUAUUUG	Cleavage	1	helix_loop_helix_DNA-binding_domain_protein	CAAATGATGATTTAAAGGTCT	21
180-128	AES63417	2.5	-1	1	21	631	651	CAAAUGAUGAUUUAAAGGUCU	GAACGCUUAAAUUAUCAUUUG	Cleavage	1	AT_hook_motif_protein;_putative	CAAATGATGATTTAAAGGTCT	21
180-128	KEH25077	2.5	-1	1	21	835	855	CAAAUGAUGAUUUAAAGGUCU	AUACUUUUAAAACAUUAUUUG	Translation	1	disease_resistance_protein_(TIR-NBS-LRR_class)	CAAATGATGATTTAAAGGTCT	21
180-128	AES79649	2.5	-1	1	21	628	648	CAAAUGAUGAUUUAAAGGUCU	GAACGCUUAAAUUAUCAUUUG	Cleavage	1	AT_hook_motif_protein;_putative	CAAATGATGATTTAAAGGTCT	21
180-128	AES88690	2.5	-1	1	21	1063	1083	CAAAUGAUGAUUUAAAGGUCU	UAAUCUUUAAAUCAUUGUUUA	Cleavage	1	lateral_organ_boundaries_(LOB)_domain_protein	CAAATGATGATTTAAAGGTCT	21
183-124	AES73304	2.5	-1	1	21	497	517	UGGAUGAUGAAGACGCAGACA	GGUCUUCAUCUUCAUCAUUCA	Cleavage	1	transcription_factor	TGGATGATGAAGACGCAGACA	21
183-124	AES61281	2.5	-1	1	21	49	69	UGGAUGAUGAAGACGCAGACA	CAUCUUCCUCUUCAUCAUCCG	Cleavage	1	transcription_regulator	TGGATGATGAAGACGCAGACA	21
183-124	KEH33385	2.5	-1	1	21	326	346	UGGAUGAUGAAGACGCAGACA	CAUCUUCGUCUUCAUCGUCCU	Cleavage	1	DnaJ_heat_shock_family_protein	TGGATGATGAAGACGCAGACA	21
183-124	AES68514	2.5	-1	1	21	1372	1392	UGGAUGAUGAAGACGCAGACA	AAACUGUGUCUUCAUCAUCCU	Cleavage	1	intermediate_peptidase	TGGATGATGAAGACGCAGACA	21
183-124	KEH42505	2.5	-1	1	21	103	123	UGGAUGAUGAAGACGCAGACA	CCUCUGCGUCUUCAUCUUCCU	Cleavage	1	hypothetical_protein	TGGATGATGAAGACGCAGACA	21
183-124	KEH19614	2.5	-1	1	21	437	457	UGGAUGAUGAAGACGCAGACA	CGUCUUCGUCUUCAUCGUCCU	Cleavage	1	DUF1517_family_protein	TGGATGATGAAGACGCAGACA	21
183-124	AES99898	2.5	-1	1	21	3031	3051	UGGAUGAUGAAGACGCAGACA	GAUCUGAUUCUUCAUCGUCCA	Cleavage	1	MMS19_nucleotide_excision_repair-like_protein	TGGATGATGAAGACGCAGACA	21
183-124	KEH41964	2.5	-1	1	21	32	52	UGGAUGAUGAAGACGCAGACA	CCUCUGCGUCUUCAUCUUCCU	Cleavage	1	40S_ribosomal_protein_S17	TGGATGATGAAGACGCAGACA	21
183-124	AES82605	2.5	-1	1	21	641	661	UGGAUGAUGAAGACGCAGACA	CUUCUUCGUCUUCUUCAUCCA	Cleavage	1	glyoxal_oxidase_amino-terminal_protein	TGGATGATGAAGACGCAGACA	21
183-124	KEH32859	2.5	-1	1	21	826	846	UGGAUGAUGAAGACGCAGACA	AAACUGUGUCUUCAUCAUCCU	Cleavage	1	intermediate_peptidase	TGGATGATGAAGACGCAGACA	21
183-124	KEH40437	2.5	-1	1	21	242	262	UGGAUGAUGAAGACGCAGACA	CUUCUUCUUCUUCGUCAUCCA	Cleavage	1	VQ_motif_protein	TGGATGATGAAGACGCAGACA	21
183-124	KEH32858	2.5	-1	1	21	922	942	UGGAUGAUGAAGACGCAGACA	AAACUGUGUCUUCAUCAUCCU	Cleavage	1	intermediate_peptidase	TGGATGATGAAGACGCAGACA	21
183-124	KEH25326	2.5	-1	1	21	1014	1034	UGGAUGAUGAAGACGCAGACA	UCACUGCAUCUUCAUCAUCCG	Cleavage	1	ankyrin_repeat_protein	TGGATGATGAAGACGCAGACA	21
183-124	KEH32857	2.5	-1	1	21	1298	1318	UGGAUGAUGAAGACGCAGACA	AAACUGUGUCUUCAUCAUCCU	Cleavage	1	intermediate_peptidase	TGGATGATGAAGACGCAGACA	21
200-117	KEH21489	2.5	-1	1	21	57	77	UAAUGAUGAGACUUGUGGGAG	UUUCCACAAGUUUCAUCAUGA	Cleavage	1	alpha/beta_hydrolase_fold_protein	TAATGATGAGACTTGTGGGAG	21
200-117	AET04887	2.5	-1	1	21	538	558	UAAUGAUGAGACUUGUGGGAG	UUUAUAUAAGUCUCAUCAUUA	Cleavage	1	ENTH/VHS/GAT_family_protein	TAATGATGAGACTTGTGGGAG	21
200-117	AET04269	2.5	-1	1	21	2769	2789	UAAUGAUGAGACUUGUGGGAG	CACCUACAACUCUUAUCAUUA	Cleavage	1	cellulose_synthase-like_protein	TAATGATGAGACTTGTGGGAG	21
200-117	KEH30968	2.5	-1	1	21	2069	2089	UAAUGAUGAGACUUGUGGGAG	CCCUUGCAAGUUUUAUCAUUA	Cleavage	1	cellulose_synthase-like_protein_D3	TAATGATGAGACTTGTGGGAG	21
200-117	KEH30969	2.5	-1	1	21	2246	2266	UAAUGAUGAGACUUGUGGGAG	CCCUUGCAAGUUUUAUCAUUA	Cleavage	1	cellulose_synthase-like_protein_D3	TAATGATGAGACTTGTGGGAG	21
200-117	AES67173	2.5	-1	1	21	2394	2414	UAAUGAUGAGACUUGUGGGAG	GAACCAGAAGUCUUAUCAUUA	Cleavage	1	ubiquitin_carboxyl-terminal_hydrolase	TAATGATGAGACTTGTGGGAG	21
221-109	AES95491	2.5	-1	1	21	2677	2697	UGCAUUUCUUGGUUCAGGAUG	CAUCUUGUAUCAAGAGAUGCA	Cleavage	1	vacuolar_sorting-associated-like_protein	TGCATTTCTTGGTTCAGGATG	21
221-109	AES77541	2.5	-1	1	21	992	1012	UGCAUUUCUUGGUUCAGGAUG	GAUCCAGAACCAACAAAUGCA	Cleavage	1	caffeic_acid_O-methyltransferase	TGCATTTCTTGGTTCAGGATG	21
221-109	KEH33653	2.5	-1	1	21	2126	2146	UGCAUUUCUUGGUUCAGGAUG	UCUUCUGAACCAGGAAAUACA	Cleavage	1	transducin/WD40_repeat_protein	TGCATTTCTTGGTTCAGGATG	21
221-109	AES77549	2.5	-1	1	21	1128	1148	UGCAUUUCUUGGUUCAGGAUG	UGUCCAGAACCAACAAAUGCA	Cleavage	1	caffeic_acid_O-methyltransferase	TGCATTTCTTGGTTCAGGATG	21
221-109	KEH38377	2.5	-1	1	21	682	702	UGCAUUUCUUGGUUCAGGAUG	UGGCUUGGACCAAGAGAUGCA	Cleavage	1	glutathione_S-transferase;_amino-terminal_domain_protein	TGCATTTCTTGGTTCAGGATG	21
221-109	KEH35825	2.5	-1	1	21	1263	1283	UGCAUUUCUUGGUUCAGGAUG	UUUCUUGGACCAAGAAAUGUU	Cleavage	1	hypothetical_protein	TGCATTTCTTGGTTCAGGATG	21
234-105	KEH22883	2.5	-1	1	21	1700	1720	AGGGAGGUCAAAAACUGGAUG	GUUCUACUUUUUGAUCUUCCU	Cleavage	1	kinase_1B	AGGGAGGTCAAAAACTGGATG	21
234-105	AES91777	2.5	-1	1	21	1655	1675	AGGGAGGUCAAAAACUGGAUG	AAUCCAGUUUUUGAUCCUCCU	Cleavage	1	cyclin-dependent_kinase	AGGGAGGTCAAAAACTGGATG	21
234-105	KEH42158	2.5	-1	1	21	1186	1206	AGGGAGGUCAAAAACUGGAUG	AAUACAGUUUUUGAUUUCCUU	Cleavage	1	eukaryotic-type_carbonic_anhydrase	AGGGAGGTCAAAAACTGGATG	21
236-105	KEH36380	2.5	-1	1	21	3892	3912	AAAUAGAUGUUGAACUUGGUG	AACCAAGUACAAUAUUUAUUU	Cleavage	2	calcium-binding_EF-hand_protein	AAATAGATGTTGAACTTGGTG	21
236-105	AES74273	2.5	-1	1	21	1279	1299	AAAUAGAUGUUGAACUUGGUG	AACCAAGUACAAUAUUUAUUU	Cleavage	1	calcium-binding_EF-hand_protein	AAATAGATGTTGAACTTGGTG	21
236-105	AES94378	2.5	-1	1	21	4970	4990	AAAUAGAUGUUGAACUUGGUG	GUCCAGAUUCAACAUUUGUUU	Cleavage	1	vacuolar_protein_sorting_protein	AAATAGATGTTGAACTTGGTG	21
236-105	AES96250	2.5	-1	1	21	371	391	AAAUAGAUGUUGAACUUGGUG	CUCCAAUUUCAACAUCAAUUU	Cleavage	1	nodulin_MtN21/EamA-like_transporter_family_protein	AAATAGATGTTGAACTTGGTG	21
236-105	AES96249	2.5	-1	1	21	194	214	AAAUAGAUGUUGAACUUGGUG	CUCCAAUUUCAACAUCAAUUU	Cleavage	1	nodulin_MtN21/EamA-like_transporter_family_protein	AAATAGATGTTGAACTTGGTG	21
236-105	AES96252	2.5	-1	1	21	194	214	AAAUAGAUGUUGAACUUGGUG	CUCCAAUUUCAACAUCAAUUU	Cleavage	1	nodulin_MtN21/EamA-like_transporter_family_protein	AAATAGATGTTGAACTTGGTG	21
236-105	AES61337	2.5	-1	1	21	138	158	AAAUAGAUGUUGAACUUGGUG	CUCCAAAUUCAACAUCAAUUU	Cleavage	1	transmembrane_protein;_putative	AAATAGATGTTGAACTTGGTG	21
236-105	KEH43485	2.5	-1	1	21	257	277	AAAUAGAUGUUGAACUUGGUG	UUCCAAAUUCAACAUCUCUUU	Cleavage	1	RNA_pseudouridine_synthase	AAATAGATGTTGAACTTGGTG	21
240-104	KEH28580	2.5	-1	1	21	1157	1177	UCGUGAUUGCCGUUUCUGAAA	AUUCGGGGACGGUGAUCACGA	Cleavage	1	eukaryotic_aspartyl_protease_family_protein	TCGTGATTGCCGTTTCTGAAA	21
243-102	KEH36415	2.5	-1	1	21	2974	2994	AGGUAGAAUUCUGUUGGUUGA	UAAGCCAGCAGAGUUCUAUUU	Cleavage	1	DMI1_description	AGGTAGAATTCTGTTGGTTGA	21
243-102	AES63182	2.5	-1	1	21	2687	2707	AGGUAGAAUUCUGUUGGUUGA	UAAGCCAGCAGAGUUCUAUUU	Cleavage	1	DMI1_description	AGGTAGAATTCTGTTGGTTGA	21
243-102	AES72296	2.5	-1	1	21	1568	1588	AGGUAGAAUUCUGUUGGUUGA	GAAACUAAUAGAAUUUUGUCU	Cleavage	1	thylakoid-bound_ascorbate_peroxidase	AGGTAGAATTCTGTTGGTTGA	21
257-98	AES65465	2.5	-1	1	21	2306	2326	AGGACACCAGACGUUGAGAGA	CCGAUCAACGUCUGGUGUCUU	Cleavage	1	disease_resistance_protein_(TIR-NBS-LRR_class)	AGGACACCAGACGTTGAGAGA	21
257-98	KEH32727	2.5	-1	1	21	868	888	AGGACACCAGACGUUGAGAGA	GGUCUUCAUGUCUGGUGUCUU	Cleavage	1	F-box_protein_interaction_domain_protein	AGGACACCAGACGTTGAGAGA	21
26-755	KEH42520	2.5	-1	1	21	190	210	AAUAAACGUUGCUGUCUCAAG	AAUGAGGUAGCAACUUUUAUU	Cleavage	1	peptidase_S24/S26A/S26B/S26C_family_protein	AATAAACGTTGCTGTCTCAAG	21
273-94	AES92368	2.5	-1	1	21	880	900	AAGUUACGGCCAUACACAGUG	GAAUGUGUAUGGUUGUGACUU	Cleavage	1	CAP;_cysteine-rich_secretory_protein;_antigen_5	AAGTTACGGCCATACACAGTG	21
281-93	AET05192	2.5	-1	1	21	403	423	ACUAUGUUCUCUCUCUGGCCU	GGGUCACAGGGAGAACAUGGU	Cleavage	1	U3_small_nucleolar_ribonucleoprotein_IMP3	ACTATGTTCTCTCTCTGGCCT	21
281-93	KEH30760	2.5	-1	1	21	1504	1524	ACUAUGUUCUCUCUCUGGCCU	GAGCAAGAGAGAGGGCAUGGU	Cleavage	1	sesquiterpene_synthase	ACTATGTTCTCTCTCTGGCCT	21
281-93	AET05190	2.5	-1	1	21	407	427	ACUAUGUUCUCUCUCUGGCCU	GGGUCACAGGGAGAACAUGGU	Cleavage	1	U3_small_nucleolar_ribonucleoprotein_IMP3	ACTATGTTCTCTCTCTGGCCT	21
294-90	KEH36459	2.5	-1	1	21	2536	2556	AGUUAUGAUGAUAAUAGGCCG	CUACCUAUUAGCAUCAUAACU	Translation	1	oligopeptide_transporter_OPT_family_protein	AGTTATGATGATAATAGGCCG	21
294-90	AES64196	2.5	-1	1	21	183	203	AGUUAUGAUGAUAAUAGGCCG	GAUUCUGUUAUCAUCAUGACU	Cleavage	1	LA-related_protein_6_LA_RNA-binding_domain_protein;_putative	AGTTATGATGATAATAGGCCG	21
294-90	AES63554	2.5	-1	1	21	1579	1599	AGUUAUGAUGAUAAUAGGCCG	CUACCUAUUAGCAUCAUAACU	Translation	1	oligopeptide_transporter_OPT_family_protein	AGTTATGATGATAATAGGCCG	21
309-84	AES69521	2.5	-1	1	21	309	329	ACAACUCUGACAUGCCUUGGC	ACCAAGACAUGUUAGAGUUGC	Cleavage	1	cation/H+_exchanger_3	ACAACTCTGACATGCCTTGGC	21
315-83	KEH42103	2.5	-1	1	21	1807	1827	UUACAUUAUCGUUGGCAAUCG	CUAUUGCCAAUGAUGAUGUCA	Cleavage	1	ethylene-responsive_kinase	TTACATTATCGTTGGCAATCG	21
315-83	KEH36115	2.5	-1	1	21	2494	2514	UUACAUUAUCGUUGGCAAUCG	AGAUUGAUAAUGAUAAUGUGA	Cleavage	1	symplekin_tight_junction_protein_carboxy-terminal_protein	TTACATTATCGTTGGCAATCG	21
339-79	AES92243	2.5	-1	1	21	990	1010	UAAUAUGAUGAAAAUUAGACG	UCUCUGAUUUUCACCAUGUUA	Cleavage	1	RNA-binding_(RRM/RBD/RNP_motif)_family_protein	TAATATGATGAAAATTAGACG	21
339-79	AES90450	2.5	-1	1	21	49	69	UAAUAUGAUGAAAAUUAGACG	GAUUUAGAUUUUAUCAUAUUA	Cleavage	1	transmembrane_protein;_putative	TAATATGATGAAAATTAGACG	21
339-79	AES94328	2.5	-1	1	21	382	402	UAAUAUGAUGAAAAUUAGACG	GAUUUGUUUUUCAUUAUAUUA	Cleavage	1	transmembrane_protein;_putative	TAATATGATGAAAATTAGACG	21
339-79	KEH20718	2.5	-1	1	21	289	309	UAAUAUGAUGAAAAUUAGACG	GAUCUGAUUUUUAUUAUAUUC	Cleavage	1	phosphatidylinositol-4-phosphate_5-kinase_family_protein	TAATATGATGAAAATTAGACG	21
339-79	AES73078	2.5	-1	1	21	49	69	UAAUAUGAUGAAAAUUAGACG	GAUUUAGGUUUUAUCAUAUUA	Cleavage	1	transmembrane_protein;_putative	TAATATGATGAAAATTAGACG	21
339-79	KEH20716	2.5	-1	1	21	289	309	UAAUAUGAUGAAAAUUAGACG	GAUCUGAUUUUUAUUAUAUUC	Cleavage	1	phosphatidylinositol-4-phosphate_5-kinase_family_protein	TAATATGATGAAAATTAGACG	21
339-79	KEH18837	2.5	-1	1	21	258	278	UAAUAUGAUGAAAAUUAGACG	CUUAUGAUUUUCGUUAUAUUA	Cleavage	1	transmembrane_protein;_putative	TAATATGATGAAAATTAGACG	21
339-79	AES67042	2.5	-1	1	21	2566	2586	UAAUAUGAUGAAAAUUAGACG	UUUCUCAUUUACAUCAUAUUA	Translation	1	zinc_finger_A20_and_AN1_domain_stress-associated_protein	TAATATGATGAAAATTAGACG	21
339-79	AES79155	2.5	-1	1	21	1098	1118	UAAUAUGAUGAAAAUUAGACG	GCUAUGAUUUUCAUUAUAUUG	Cleavage	1	Serine/Threonine_kinase;_plant-type_protein	TAATATGATGAAAATTAGACG	21
339-79	KEH39907	2.5	-1	1	21	3278	3298	UAAUAUGAUGAAAAUUAGACG	ACUCUAAUUUUCAUUUUGUUA	Cleavage	1	Smr_(small_MutS-related)_domain_protein	TAATATGATGAAAATTAGACG	21
339-79	AET04456	2.5	-1	1	21	289	309	UAAUAUGAUGAAAAUUAGACG	GAUCUGAUUUUUAUUAUAUUC	Cleavage	1	phosphatidylinositol-4-phosphate_5-kinase_family_protein	TAATATGATGAAAATTAGACG	21
339-79	AES69593	2.5	-1	1	21	970	990	UAAUAUGAUGAAAAUUAGACG	AUUUUAAUUUUUAUUAUAUUU	Cleavage	1	DUF640_family_protein	TAATATGATGAAAATTAGACG	21
339-79	KEH25552	2.5	-1	1	21	190	210	UAAUAUGAUGAAAAUUAGACG	AUUCUCAUUUUCAUCAUGUUU	Cleavage	1	cation_calcium_exchanger	TAATATGATGAAAATTAGACG	21
339-79	KEH20717	2.5	-1	1	21	289	309	UAAUAUGAUGAAAAUUAGACG	GAUCUGAUUUUUAUUAUAUUC	Cleavage	1	phosphatidylinositol-4-phosphate_5-kinase_family_protein	TAATATGATGAAAATTAGACG	21
339-79	AES64738	2.5	-1	1	21	1301	1321	UAAUAUGAUGAAAAUUAGACG	UAAGUAAUUUUCAUUAUAUUA	Cleavage	1	peroxidase_family_protein	TAATATGATGAAAATTAGACG	21
339-79	KEH39904	2.5	-1	1	21	4795	4815	UAAUAUGAUGAAAAUUAGACG	ACUCUAAUUUUCAUUUUGUUA	Cleavage	1	Smr_(small_MutS-related)_domain_protein	TAATATGATGAAAATTAGACG	21
339-79	KEH39902	2.5	-1	1	21	3203	3223	UAAUAUGAUGAAAAUUAGACG	ACUCUAAUUUUCAUUUUGUUA	Cleavage	1	Smr_(small_MutS-related)_domain_protein	TAATATGATGAAAATTAGACG	21
339-79	KEH41047	2.5	-1	1	21	3038	3058	UAAUAUGAUGAAAAUUAGACG	AUUCUCAUUUUCAACAUAUUA	Cleavage	1	dentin_sialophosphoprotein;_putative	TAATATGATGAAAATTAGACG	21
339-79	KEH39905	2.5	-1	1	21	4715	4735	UAAUAUGAUGAAAAUUAGACG	ACUCUAAUUUUCAUUUUGUUA	Cleavage	1	Smr_(small_MutS-related)_domain_protein	TAATATGATGAAAATTAGACG	21
339-79	AES69583	2.5	-1	1	21	3280	3300	UAAUAUGAUGAAAAUUAGACG	AAUAUACUUUUUAUCAUAUUA	Cleavage	1	RNA_recognition_motif_(RRM)_superfamily_protein	TAATATGATGAAAATTAGACG	21
339-79	KEH39899	2.5	-1	1	21	3184	3204	UAAUAUGAUGAAAAUUAGACG	ACUCUAAUUUUCAUUUUGUUA	Cleavage	1	Smr_(small_MutS-related)_domain_protein	TAATATGATGAAAATTAGACG	21
339-79	AES63065	2.5	-1	1	21	2393	2413	UAAUAUGAUGAAAAUUAGACG	AAAUUAAUUUUCGUUAUAUUA	Cleavage	1	PRLI-interacting_factor_A	TAATATGATGAAAATTAGACG	21
339-79	AES82763	2.5	-1	1	21	49	69	UAAUAUGAUGAAAAUUAGACG	GAUUUAGGUUUUAUCAUAUUA	Cleavage	1	transmembrane_protein;_putative	TAATATGATGAAAATTAGACG	21
339-79	KEH39900	2.5	-1	1	21	4780	4800	UAAUAUGAUGAAAAUUAGACG	ACUCUAAUUUUCAUUUUGUUA	Cleavage	1	Smr_(small_MutS-related)_domain_protein	TAATATGATGAAAATTAGACG	21
339-79	AES92529	2.5	-1	1	21	91	111	UAAUAUGAUGAAAAUUAGACG	AUAUUAAUUUUUAUCAUGUUA	Cleavage	1	transmembrane_protein;_putative	TAATATGATGAAAATTAGACG	21
339-79	AES71677	2.5	-1	1	21	49	69	UAAUAUGAUGAAAAUUAGACG	GAUUUAGGUUUUAUCAUAUUA	Cleavage	1	transmembrane_protein;_putative	TAATATGATGAAAATTAGACG	21
339-79	KEH36008	2.5	-1	1	21	649	669	UAAUAUGAUGAAAAUUAGACG	AUUCUGAUUUUCAUUUUAUUA	Cleavage	1	GroES_chaperonin	TAATATGATGAAAATTAGACG	21
343-78	KEH39642	2.5	-1	1	21	28	48	AUAAUGAUGAAAUACGGGAUA	CGUCACAUAUUUCAUUAUUAU	Cleavage	1	DS12_from_2D-PAGE_of_leaf_protein;_putative	ATAATGATGAAATACGGGATA	21
343-78	AES65131	2.5	-1	1	21	102	122	AUAAUGAUGAAAUACGGGAUA	UUUUCUUUAUUUCAUUAUUAU	Cleavage	1	Nodule_Cysteine-Rich_(NCR)_secreted_peptide	ATAATGATGAAATACGGGATA	21
343-78	KEH27406	2.5	-1	1	21	1286	1306	AUAAUGAUGAAAUACGGGAUA	UAUCCCUUGUUUUAUUAUUAU	Cleavage	1	cytochrome_P450_family_97_protein	ATAATGATGAAATACGGGATA	21
373-72	KEH38891	2.5	-1	1	21	507	527	UUAUAUGAUGAUAAAGGGAUA	GUUCAUUUUGUCGUCAUAUAA	Cleavage	1	hypothetical_protein	TTATATGATGATAAAGGGATA	21
373-72	AES67978	2.5	-1	1	21	24	44	UUAUAUGAUGAUAAAGGGAUA	AAUACCCUUGUCAUCAUAUAA	Cleavage	1	U3_small_nucleolar_RNA-associated-like_protein	TTATATGATGATAAAGGGATA	21
373-72	AES93851	2.5	-1	1	21	158	178	UUAUAUGAUGAUAAAGGGAUA	CUUCUCUUUAUCAUUGUAUGG	Cleavage	1	hydrogen_peroxide_induced_protein;_putative	TTATATGATGATAAAGGGATA	21
373-72	KEH44371	2.5	-1	1	21	364	384	UUAUAUGAUGAUAAAGGGAUA	UUUAUUUUUAUUAUCAUAUAA	Cleavage	1	ubiquitin-conjugating_enzyme_E2	TTATATGATGATAAAGGGATA	21
373-72	KEH36380	2.5	-1	1	21	384	404	UUAUAUGAUGAUAAAGGGAUA	UCUCUUUUUAUUAUUAUGUAA	Cleavage	1	calcium-binding_EF-hand_protein	TTATATGATGATAAAGGGATA	21
373-72	AES87045	2.5	-1	1	21	721	741	UUAUAUGAUGAUAAAGGGAUA	UUUCUCUUUUUCAUCAUAUGA	Cleavage	1	glucose-induced_degradation-like_protein;_putative	TTATATGATGATAAAGGGATA	21
373-72	AES62067	2.5	-1	1	21	72	92	UUAUAUGAUGAUAAAGGGAUA	UUCUCCUUUAUCAUCAUAUAU	Cleavage	1	auxin_response_factor	TTATATGATGATAAAGGGATA	21
373-72	AES80749	2.5	-1	1	21	2853	2873	UUAUAUGAUGAUAAAGGGAUA	CUUCUUUUUAUCAUGAUAUAA	Cleavage	1	DEAD-box-like_helicase_superfamily_protein	TTATATGATGATAAAGGGATA	21
373-72	KEH18726	2.5	-1	1	21	581	601	UUAUAUGAUGAUAAAGGGAUA	GUUUUCUCUGUCAUCAUAUAA	Cleavage	1	DUF2996_family_protein	TTATATGATGATAAAGGGATA	21
379-72	KEH33817	2.5	-1	1	21	4420	4440	GGCAGUUGACUGUAGCUCUGC	AUACGGCUGCAGUUAACUGCC	Cleavage	1	PolI-like_B_DNA_polymerase	GGCAGTTGACTGTAGCTCTGC	21
379-72	KEH33813	2.5	-1	1	21	4424	4444	GGCAGUUGACUGUAGCUCUGC	AUACGGCUGCAGUUAACUGCC	Cleavage	1	PolI-like_B_DNA_polymerase	GGCAGTTGACTGTAGCTCTGC	21
379-72	KEH33815	2.5	-1	1	21	4425	4445	GGCAGUUGACUGUAGCUCUGC	AUACGGCUGCAGUUAACUGCC	Cleavage	1	PolI-like_B_DNA_polymerase	GGCAGTTGACTGTAGCTCTGC	21
379-72	KEH33816	2.5	-1	1	21	4424	4444	GGCAGUUGACUGUAGCUCUGC	AUACGGCUGCAGUUAACUGCC	Cleavage	1	PolI-like_B_DNA_polymerase	GGCAGTTGACTGTAGCTCTGC	21
402-68	KEH42795	2.5	-1	1	21	1701	1721	AUAACAUGAUGAUCGCUGAAA	GAUUAGUGAUGAUCAUGUUAU	Translation	1	CBL-interacting_kinase	ATAACATGATGATCGCTGAAA	21
402-68	AES69148	2.5	-1	1	21	84	104	AUAACAUGAUGAUCGCUGAAA	GAUCAUUGAUCAUUAUGUUGU	Cleavage	1	defender_against_apoptotic_death-like_protein	ATAACATGATGATCGCTGAAA	21
402-68	AES96977	2.5	-1	1	21	453	473	AUAACAUGAUGAUCGCUGAAA	UGUCGGUGAUUAUCGUGUUGU	Cleavage	1	LRR_receptor-like_kinase	ATAACATGATGATCGCTGAAA	21
402-68	KEH44334	2.5	-1	1	21	262	282	AUAACAUGAUGAUCGCUGAAA	UCUCUUUGAUCAUCAUGUUAU	Cleavage	1	protein_transporter_Sec24-like_CEF_protein;_putative	ATAACATGATGATCGCTGAAA	21
402-68	AES87363	2.5	-1	1	21	1359	1379	AUAACAUGAUGAUCGCUGAAA	CAUCAGCAUUCAUCAUGUUAU	Cleavage	1	peptide/nitrate_transporter	ATAACATGATGATCGCTGAAA	21
402-68	KEH33099	2.5	-1	1	21	1478	1498	AUAACAUGAUGAUCGCUGAAA	GAUCAUUGAUCAUUAUGUUGU	Cleavage	1	defender_against_apoptotic_death-like_protein	ATAACATGATGATCGCTGAAA	21
433-65	AES89237	2.5	-1	1	21	1326	1346	GUCGGUCAAUUUGGCAGUUGA	CUAACUGCCAAAGUGAUUGAC	Cleavage	1	squalene_synthase	GTCGGTCAATTTGGCAGTTGA	21
433-65	AES91230	2.5	-1	1	21	3317	3337	GUCGGUCAAUUUGGCAGUUGA	GAAAUUGCUGAAUUGACCGAA	Cleavage	1	IQ_calmodulin-binding_motif_protein	GTCGGTCAATTTGGCAGTTGA	21
433-65	KEH19658	2.5	-1	1	21	1766	1786	GUCGGUCAAUUUGGCAGUUGA	UAAACUGUUAGAUUGGUCGAC	Cleavage	1	S-locus_lectin_kinase_family_protein	GTCGGTCAATTTGGCAGTTGA	21
433-65	KEH31591	2.5	-1	1	21	1431	1451	GUCGGUCAAUUUGGCAGUUGA	AAAAUUGCGAAAUUGGCCGAC	Cleavage	1	receptor-like_kinase_plant	GTCGGTCAATTTGGCAGTTGA	21
434-65	AES86810	2.5	-1	1	21	305	325	UGAACAUUGGUCAAGGAUCUG	UUGACCCUUGAUCAAUGUUCC	Cleavage	1	TIR-NBS-LRR_class_disease_resistance_protein	TGAACATTGGTCAAGGATCTG	21
434-65	AES94466	2.5	-1	1	21	260	280	UGAACAUUGGUCAAGGAUCUG	UUCUUCUUUGACCAAUGUUCA	Cleavage	1	glyoxysomal_malate_dehydrogenase	TGAACATTGGTCAAGGATCTG	21
52-391	AES95556	2.5	-1	1	21	180	200	UGGUUGGACUGCUAUCCGACU	GAUCUGAUAGCAGUUCAGUCA	Cleavage	1	ankyrin_domain_protein	TGGTTGGACTGCTATCCGACT	21
54-374	AES94236	2.5	-1	1	21	524	544	UUCAACAACUCUGACAUGCCU	AUGCAUGUUGGAGCUGUUGAA	Cleavage	1	adenine_phosphoribosyltransferase-like_protein	TTCAACAACTCTGACATGCCT	21
54-374	KEH26600	2.5	-1	1	21	666	686	UUCAACAACUCUGACAUGCCU	GAACAUGCCAGAGUUGUUGAG	Cleavage	1	dehydration-responsive_element-binding_protein_1B	TTCAACAACTCTGACATGCCT	21
54-374	AES90081	2.5	-1	1	21	317	337	UUCAACAACUCUGACAUGCCU	AUGCAUGUCAUAGUUGUUGAC	Translation	2	glutathione_S-transferase-like_protein	TTCAACAACTCTGACATGCCT	21
54-374	AES90081	2.5	-1	1	21	267	287	UUCAACAACUCUGACAUGCCU	ACGCAUGUCAUAGUUGUUGAC	Translation	2	glutathione_S-transferase-like_protein	TTCAACAACTCTGACATGCCT	21
54-374	KEH25096	2.5	-1	1	21	81	101	UUCAACAACUCUGACAUGCCU	CAGCAUUUCACAGUUGUUGAA	Translation	1	TIR-NBS-LRR_class_disease_resistance_protein	TTCAACAACTCTGACATGCCT	21
58-356	AES80828	2.5	-1	1	21	1664	1684	UUAAAUAGAUGUUGAACUUGG	AAGAUUUCAACAUUUAUUUGA	Cleavage	1	O-glycosyl_hydrolase_family_17_protein	TTAAATAGATGTTGAACTTGG	21
58-356	KEH34807	2.5	-1	1	21	1256	1276	UUAAAUAGAUGUUGAACUUGG	UGAAGUACAACAUUUAUUUGG	Cleavage	1	cytosolic_endo-beta-N-acetylglucosaminidase	TTAAATAGATGTTGAACTTGG	21
58-356	AES99605	2.5	-1	1	21	1085	1105	UUAAAUAGAUGUUGAACUUGG	UAGGGUUCAACAUUUAUUUGG	Cleavage	1	organic_cation/carnitine_transporter	TTAAATAGATGTTGAACTTGG	21
58-356	AES71226	2.5	-1	1	21	1988	2008	UUAAAUAGAUGUUGAACUUGG	UGAAGUACAACAUUUAUUUGG	Cleavage	1	cytosolic_endo-beta-N-acetylglucosaminidase	TTAAATAGATGTTGAACTTGG	21
58-356	KEH34029	2.5	-1	1	21	2580	2600	UUAAAUAGAUGUUGAACUUGG	UAUAGUUCAAUAUUUAUUUGA	Cleavage	1	F-box_SKIP23-like_protein	TTAAATAGATGTTGAACTTGG	21
58-356	KEH20449	2.5	-1	1	21	1775	1795	UUAAAUAGAUGUUGAACUUGG	ACACGUUGAACAUCUAUUUGA	Cleavage	1	histone-lysine_N-methyltransferase_SUVR5-like_protein	TTAAATAGATGTTGAACTTGG	21
91-229	AES92086	2.5	-1	1	21	7384	7404	GUGAGAUGGUUGGACUGCUAU	GCAGUUGUCCAACUAUUUCAC	Cleavage	1	hydroxyproline-rich_glycoprotein_family_protein	GTGAGATGGTTGGACTGCTAT	21
91-229	AES76555	2.5	-1	1	21	463	483	GUGAGAUGGUUGGACUGCUAU	AAAGCAGUUCAAACAUCUUAC	Cleavage	1	glutathione_S-transferase_theta_3;_putative	GTGAGATGGTTGGACTGCTAT	21
91-229	KEH32391	2.5	-1	1	21	1185	1205	GUGAGAUGGUUGGACUGCUAU	GCAGUUGUCCAACUAUUUCAC	Cleavage	1	hydroxyproline-rich_glycoprotein_family_protein	GTGAGATGGTTGGACTGCTAT	21
91-229	KEH24933	2.5	-1	1	21	1519	1539	GUGAGAUGGUUGGACUGCUAU	AUAGCAGUUCAACCAAUUCAC	Cleavage	1	ABC_transporter_B_family-like_protein	GTGAGATGGTTGGACTGCTAT	21
91-229	AES97987	2.5	-1	1	21	528	548	GUGAGAUGGUUGGACUGCUAU	AAAGCAGUCCAACCAAUUUAC	Cleavage	1	NB-ARC_domain_disease_resistance_protein	GTGAGATGGTTGGACTGCTAT	21
91-229	AES74597	2.5	-1	1	21	2485	2505	GUGAGAUGGUUGGACUGCUAU	AUAGCAGUUCAACCAAUUCAC	Cleavage	1	ABC_transporter_B_family-like_protein	GTGAGATGGTTGGACTGCTAT	21
91-229	KEH24932	2.5	-1	1	21	4173	4193	GUGAGAUGGUUGGACUGCUAU	AUAGCAGUUCAACCAAUUCAC	Cleavage	1	ABC_transporter_B_family-like_protein	GTGAGATGGTTGGACTGCTAT	21
91-229	KEH24934	2.5	-1	1	21	1941	1961	GUGAGAUGGUUGGACUGCUAU	AUAGCAGUUCAACCAAUUCAC	Cleavage	1	ABC_transporter_B_family-like_protein	GTGAGATGGTTGGACTGCTAT	21
11-1479	AES75958	3	-1	1	21	1184	1204	UAAACACUGCUGUCCUAGUGG	AAAAUAGGAUAGCUGUGUUUA	Cleavage	1	carboxylesterase-like_protein	TAAACACTGCTGTCCTAGTGG	21
115-187	KEH24132	3	-1	1	21	2977	2997	UGAAAGAACUCUGACCCGAAA	AUGUGGGUCAUAGUUCUUUCA	Translation	1	ubiquitin-protein_ligase	TGAAAGAACTCTGACCCGAAA	21
115-187	KEH24131	3	-1	1	21	4867	4887	UGAAAGAACUCUGACCCGAAA	AUGUGGGUCAUAGUUCUUUCA	Translation	1	ubiquitin-protein_ligase	TGAAAGAACTCTGACCCGAAA	21
115-187	KEH34963	3	-1	1	21	406	426	UGAAAGAACUCUGACCCGAAA	GAUUGGGUUGGAGUUUUUUCU	Cleavage	1	inactive_purple_acid_phosphatase-like_protein	TGAAAGAACTCTGACCCGAAA	21
115-187	AES69522	3	-1	1	21	2668	2688	UGAAAGAACUCUGACCCGAAA	GGACAGGUUGGAGUUCUUUCA	Cleavage	1	DNA_topoisomerase_IV_subunit_A	TGAAAGAACTCTGACCCGAAA	21
115-187	KEH41700	3	-1	1	21	5714	5734	UGAAAGAACUCUGACCCGAAA	AUUUCGAUCAGAGUUUUUUCA	Cleavage	1	helicase	TGAAAGAACTCTGACCCGAAA	21
115-187	KEH34962	3	-1	1	21	406	426	UGAAAGAACUCUGACCCGAAA	GAUUGGGUUGGAGUUUUUUCU	Cleavage	1	inactive_purple_acid_phosphatase-like_protein	TGAAAGAACTCTGACCCGAAA	21
116-184	AES89948	3	-1	1	21	325	345	UCCAGCUAAAUUAGCAGAAGG	CCUUAUGCUGAUUUAGUUGGU	Cleavage	1	anaphase_promoting_complex_subunit_2	TCCAGCTAAATTAGCAGAAGG	21
116-184	KEH30883	3	-1	1	21	1431	1451	UCCAGCUAAAUUAGCAGAAGG	AACGAUGCUAAUUUAGCUGGA	Cleavage	1	U1_small_nuclear_ribonucleoprotein	TCCAGCTAAATTAGCAGAAGG	21
116-184	AES95091	3	-1	1	21	1724	1744	UCCAGCUAAAUUAGCAGAAGG	AAUUUUGUUGAUCUAGCUGGA	Cleavage	1	ATP-binding_microtubule_motor_family_protein	TCCAGCTAAATTAGCAGAAGG	21
116-184	KEH30881	3	-1	1	21	1298	1318	UCCAGCUAAAUUAGCAGAAGG	AACGAUGCUAAUUUAGCUGGA	Cleavage	1	U1_small_nuclear_ribonucleoprotein	TCCAGCTAAATTAGCAGAAGG	21
116-184	AES75708	3	-1	1	21	1633	1653	UCCAGCUAAAUUAGCAGAAGG	CCUUAUGAUGAUUUGGCUGGA	Cleavage	1	subtilisin-like_serine_endopeptidase_family_protein	TCCAGCTAAATTAGCAGAAGG	21
116-184	KEH36276	3	-1	1	21	1894	1914	UCCAGCUAAAUUAGCAGAAGG	UCUGCUGCUGAUUUUGCUGGA	Cleavage	1	ubiquitin-protein_ligase	TCCAGCTAAATTAGCAGAAGG	21
116-184	KEH23384	3	-1	1	21	820	840	UCCAGCUAAAUUAGCAGAAGG	GCUUCUGAUGUUUUAGCUGGA	Translation	1	subtilisin-like_serine_protease	TCCAGCTAAATTAGCAGAAGG	21
116-184	KEH24385	3	-1	1	21	124	144	UCCAGCUAAAUUAGCAGAAGG	AACGAUGCUAAUUUAGCUGGA	Cleavage	1	small_nuclear_ribonucleoprotein	TCCAGCTAAATTAGCAGAAGG	21
116-184	KEH20628	3	-1	1	21	1007	1027	UCCAGCUAAAUUAGCAGAAGG	AAUCUUGUUGAUUUAGCUGGG	Cleavage	1	phragmoplast-associated_kinesin-related_protein	TCCAGCTAAATTAGCAGAAGG	21
116-184	AES66022	3	-1	1	21	3974	3994	UCCAGCUAAAUUAGCAGAAGG	UCUGAUGUUAAUUUGGCUGGA	Cleavage	1	hypothetical_protein	TCCAGCTAAATTAGCAGAAGG	21
116-184	AES80322	3	-1	1	21	859	879	UCCAGCUAAAUUAGCAGAAGG	GCUUCUGAUGUUUUAGCUGGA	Translation	1	subtilisin-like_serine_protease	TCCAGCTAAATTAGCAGAAGG	21
116-184	AES86739	3	-1	1	21	667	687	UCCAGCUAAAUUAGCAGAAGG	AAAUCUGCUAAUUUGUCUGGA	Cleavage	1	disease_resistance_protein_(TIR-NBS-LRR_class);_putative	TCCAGCTAAATTAGCAGAAGG	21
116-184	KEH30471	3	-1	1	21	505	525	UCCAGCUAAAUUAGCAGAAGG	UCUCCUAUUAAUUUAGUUGGA	Cleavage	1	cytochrome_P450_family_ferulate_hydroxylase	TCCAGCTAAATTAGCAGAAGG	21
116-184	KEH42341	3	-1	1	21	1166	1186	UCCAGCUAAAUUAGCAGAAGG	AAUCUUGUUGAUUUGGCUGGA	Cleavage	1	125_kDa_kinesin-like_protein	TCCAGCTAAATTAGCAGAAGG	21
116-184	KEH30882	3	-1	1	21	1295	1315	UCCAGCUAAAUUAGCAGAAGG	AACGAUGCUAAUUUAGCUGGA	Cleavage	1	U1_small_nuclear_ribonucleoprotein	TCCAGCTAAATTAGCAGAAGG	21
116-184	KEH25131	3	-1	1	21	658	678	UCCAGCUAAAUUAGCAGAAGG	GUUUUUGUUAAUUUUGUUGGA	Cleavage	1	DUF2039_family_protein	TCCAGCTAAATTAGCAGAAGG	21
116-184	AES75719	3	-1	1	21	1687	1707	UCCAGCUAAAUUAGCAGAAGG	CCUUAUGAUGAUUUGGCUGGA	Cleavage	1	subtilisin-like_serine_endopeptidase_family_protein	TCCAGCTAAATTAGCAGAAGG	21
118-182	AES98502	3	-1	1	21	1986	2006	UGAGAGAUCUUUACUUGCAGA	UAGUCAAGUAAAGAUCUCUCU	Cleavage	1	DEAD/DEAH-box_RNA_helicase	TGAGAGATCTTTACTTGCAGA	21
118-182	AET03431	3	-1	1	21	261	281	UGAGAGAUCUUUACUUGCAGA	UUUUCAGUUAAAGAUUUCUCA	Cleavage	1	phototropin-2_protein	TGAGAGATCTTTACTTGCAGA	21
118-182	KEH41322	3	-1	1	21	3409	3429	UGAGAGAUCUUUACUUGCAGA	CUUGUGAGUAAAGGUCUUUUG	Cleavage	1	Serine/Threonine_kinase_domain_protein	TGAGAGATCTTTACTTGCAGA	21
118-182	KEH29072	3	-1	1	21	1221	1241	UGAGAGAUCUUUACUUGCAGA	CAUGUAAGUAGAGAUUUAUCA	Cleavage	1	DUF4378_domain_protein	TGAGAGATCTTTACTTGCAGA	21
118-182	AES70429	3	-1	1	21	356	376	UGAGAGAUCUUUACUUGCAGA	GGUGAAUGUGAAGAUCUCUUA	Cleavage	1	Phytohormone-binding_protein_[Source	TGAGAGATCTTTACTTGCAGA	21
118-182	KEH18872	3	-1	1	21	295	315	UGAGAGAUCUUUACUUGCAGA	UUUUCUAGUAAGGAUCUUUCA	Cleavage	1	mechanosensitive_ion_channel_protein_MscS	TGAGAGATCTTTACTTGCAGA	21
118-182	AES68668	3	-1	1	21	1632	1652	UGAGAGAUCUUUACUUGCAGA	GGUGCAGGUGAAGAUCUUGCA	Cleavage	1	choline/ethanolamine_kinase	TGAGAGATCTTTACTTGCAGA	21
118-182	AES70428	3	-1	1	21	677	697	UGAGAGAUCUUUACUUGCAGA	GGUGAAUGUGAAGAUCUCUUA	Cleavage	1	Phytohormone-binding_protein_[Source	TGAGAGATCTTTACTTGCAGA	21
118-182	KEH37293	3	-1	1	21	1786	1808	UGAGAGAUCUUUAC--UUGCAGA	GGUGCAAUUGUAAAGAUUUCUCA	Cleavage	1	mTERF_protein	TGAGAGATCTTTACTTGCAGA	21
118-182	KEH27343	3	-1	1	21	2791	2811	UGAGAGAUCUUUACUUGCAGA	CUUUUGAGUAAAGGUUUCUCA	Cleavage	1	ARM_repeat_protein_interacting_WITH_ABF2_protein	TGAGAGATCTTTACTTGCAGA	21
12-1468	AES72785	3	-1	1	21	3271	3291	UAAACACGAACUGUCCUAGUG	GACGAGGAUAGUUCUUGUUUA	Cleavage	1	endonuclease_or_glycosyl_hydrolase	TAAACACGAACTGTCCTAGTG	21
12-1468	AES61009	3	-1	1	21	3662	3682	UAAACACGAACUGUCCUAGUG	UGCUAGGACAGUACCUGUUUA	Cleavage	1	high_affinity_inorganic_phosphate_transporter	TAAACACGAACTGTCCTAGTG	21
12-1468	KEH35584	3	-1	1	21	3426	3446	UAAACACGAACUGUCCUAGUG	GACGAGGAUAGUUCUUGUUUA	Cleavage	1	endonuclease_or_glycosyl_hydrolase	TAAACACGAACTGTCCTAGTG	21
133-165	AES64955	3	-1	1	21	412	432	UCAAAUGAUGAUUUAAAGGUC	UCUUUAUAAAUUAUUAUUUGA	Cleavage	1	transmembrane_protein;_putative	TCAAATGATGATTTAAAGGTC	21
133-165	KEH37801	3	-1	1	21	755	775	UCAAAUGAUGAUUUAAAGGUC	AUUUUGUAGAUCGUCAUUUGA	Cleavage	1	F-box_protein_interaction_domain_protein	TCAAATGATGATTTAAAGGTC	21
133-165	AES63417	3	-1	1	21	632	652	UCAAAUGAUGAUUUAAAGGUC	AACGCUUAAAUUAUCAUUUGG	Cleavage	1	AT_hook_motif_protein;_putative	TCAAATGATGATTTAAAGGTC	21
133-165	AES79649	3	-1	1	21	629	649	UCAAAUGAUGAUUUAAAGGUC	AACGCUUAAAUUAUCAUUUGG	Cleavage	1	AT_hook_motif_protein;_putative	TCAAATGATGATTTAAAGGTC	21
133-165	KEH43884	3	-1	1	21	753	773	UCAAAUGAUGAUUUAAAGGUC	GGCCGUCAAAUCGUUAUUUGA	Cleavage	1	photosystem_II_Pbs27_protein	TCAAATGATGATTTAAAGGTC	21
133-165	KEH19823	3	-1	1	21	3031	3051	UCAAAUGAUGAUUUAAAGGUC	AGCCUUCAAAUCAAUAUUUGA	Cleavage	1	alpha_amylase_domain_protein	TCAAATGATGATTTAAAGGTC	21
133-165	AES67885	3	-1	1	21	2036	2056	UCAAAUGAUGAUUUAAAGGUC	AUUCUUUCAAUUAUCAUUUGU	Cleavage	1	MFS_transporter	TCAAATGATGATTTAAAGGTC	21
133-165	KEH38419	3	-1	1	21	1820	1840	UCAAAUGAUGAUUUAAAGGUC	CUUCUUUAAAAUGUCAUUUGA	Translation	1	interactor_of_constitutive_active_ROPs_protein;_putative	TCAAATGATGATTTAAAGGTC	21
133-165	AES72051	3	-1	1	21	569	589	UCAAAUGAUGAUUUAAAGGUC	AACGCUUAAAUUAUCAUUUGG	Cleavage	1	PIF1-like_helicase	TCAAATGATGATTTAAAGGTC	21
133-165	AES65214	3	-1	1	21	907	927	UCAAAUGAUGAUUUAAAGGUC	UUUUUUUGAAUCUUCAUUUGA	Cleavage	2	hypothetical_protein	TCAAATGATGATTTAAAGGTC	21
133-165	KEH23608	3	-1	1	21	1034	1054	UCAAAUGAUGAUUUAAAGGUC	AUCCCUUAAAUUAUCAAUUGA	Cleavage	1	hypothetical_protein	TCAAATGATGATTTAAAGGTC	21
133-165	AES88690	3	-1	1	21	1064	1084	UCAAAUGAUGAUUUAAAGGUC	AAUCUUUAAAUCAUUGUUUAA	Cleavage	1	lateral_organ_boundaries_(LOB)_domain_protein	TCAAATGATGATTTAAAGGTC	21
133-165	KEH20389	3	-1	1	21	2694	2714	UCAAAUGAUGAUUUAAAGGUC	AAACGUGAAAUCAUCAUUUGA	Cleavage	1	ATP-binding_microtubule_motor_family_protein	TCAAATGATGATTTAAAGGTC	21
133-165	KEH18815	3	-1	1	21	1757	1777	UCAAAUGAUGAUUUAAAGGUC	UCCUUUUAAGUUAUCAUUUUA	Cleavage	1	polygalacturonase/glycoside_hydrolase_family_protein	TCAAATGATGATTTAAAGGTC	21
133-165	KEH19825	3	-1	1	21	3276	3296	UCAAAUGAUGAUUUAAAGGUC	AGCCUUCAAAUCAAUAUUUGA	Cleavage	1	alpha_amylase_domain_protein	TCAAATGATGATTTAAAGGTC	21
133-165	KEH43885	3	-1	1	21	771	791	UCAAAUGAUGAUUUAAAGGUC	GGCCGUCAAAUCGUUAUUUGA	Cleavage	1	photosystem_II_Pbs27_protein	TCAAATGATGATTTAAAGGTC	21
133-165	KEH42851	3	-1	1	21	287	307	UCAAAUGAUGAUUUAAAGGUC	UUUUUUUAAAUUAUCAUUUUA	Cleavage	1	histone_deacetylation_protein_Rxt3	TCAAATGATGATTTAAAGGTC	21
133-165	AES77173	3	-1	1	21	245	265	UCAAAUGAUGAUUUAAAGGUC	UAUCUUUGAAUUAUCCUUUGA	Cleavage	1	hypothetical_protein	TCAAATGATGATTTAAAGGTC	21
133-165	KEH20388	3	-1	1	21	4053	4073	UCAAAUGAUGAUUUAAAGGUC	AAACGUGAAAUCAUCAUUUGA	Cleavage	1	ATP-binding_microtubule_motor_family_protein	TCAAATGATGATTTAAAGGTC	21
133-165	KEH21283	3	-1	1	21	683	703	UCAAAUGAUGAUUUAAAGGUC	AUUCUUUCAUUCAUCAUUUGA	Cleavage	1	hypothetical_protein	TCAAATGATGATTTAAAGGTC	21
133-165	AES80749	3	-1	1	21	4006	4026	UCAAAUGAUGAUUUAAAGGUC	UUCUUUAAAAUUAUCGUUUGG	Cleavage	1	DEAD-box-like_helicase_superfamily_protein	TCAAATGATGATTTAAAGGTC	21
133-165	AES68202	3	-1	1	21	671	691	UCAAAUGAUGAUUUAAAGGUC	UUCCUUUUGAUUAUCAUUUGU	Cleavage	1	transmembrane_protein;_putative	TCAAATGATGATTTAAAGGTC	21
133-165	AES89377	3	-1	1	21	732	752	UCAAAUGAUGAUUUAAAGGUC	GGGCUUUGAAUCAGCAUUUGA	Cleavage	1	BZIP_transcription_factor	TCAAATGATGATTTAAAGGTC	21
133-165	AET03829	3	-1	1	21	4032	4052	UCAAAUGAUGAUUUAAAGGUC	AAACGUGAAAUCAUCAUUUGA	Cleavage	1	ATP-binding_microtubule_motor_family_protein	TCAAATGATGATTTAAAGGTC	21
135-164	AET01536	3	-1	1	21	1133	1153	ACAUUUUGCCGGCAUUUGAGA	UUUCGAAUGCCAGUGAAAUGU	Translation	1	DNA_repair-like_proteinRadA	ACATTTTGCCGGCATTTGAGA	21
135-164	KEH26953	3	-1	1	21	482	502	ACAUUUUGCCGGCAUUUGAGA	ACUCAGAUGCCGGUGAAUUGU	Cleavage	1	myb_transcription_factor	ACATTTTGCCGGCATTTGAGA	21
135-164	KEH26954	3	-1	1	21	1683	1703	ACAUUUUGCCGGCAUUUGAGA	ACUCAGAUGCCGGUGAAUUGU	Cleavage	1	myb_transcription_factor	ACATTTTGCCGGCATTTGAGA	21
135-164	AET03769	3	-1	1	21	716	736	ACAUUUUGCCGGCAUUUGAGA	AUGCAAAUGCCGGUAGAAUGA	Cleavage	1	PPR_containing_plant-like_protein	ACATTTTGCCGGCATTTGAGA	21
135-164	AES96271	3	-1	1	21	571	591	ACAUUUUGCCGGCAUUUGAGA	UUUCCAAUGCUUGCAAAAUGU	Translation	1	nucleobase-ascorbate_transporter-like_protein	ACATTTTGCCGGCATTTGAGA	21
135-164	AES74004	3	-1	1	21	1624	1644	ACAUUUUGCCGGCAUUUGAGA	CCUCCGAUGCCUGCAAAAUGU	Translation	1	hypothetical_protein	ACATTTTGCCGGCATTTGAGA	21
135-164	KEH25789	3	-1	1	21	591	611	ACAUUUUGCCGGCAUUUGAGA	CCUCAAAUGCCGGCACAAUAU	Cleavage	1	hypothetical_protein	ACATTTTGCCGGCATTTGAGA	21
135-164	AES73140	3	-1	1	21	3938	3958	ACAUUUUGCCGGCAUUUGAGA	AGGCAAGUGUUGGCAGAAUGU	Cleavage	1	BEACH_domain_LvsC-like_protein;_putative	ACATTTTGCCGGCATTTGAGA	21
135-164	KEH19750	3	-1	1	21	65	85	ACAUUUUGCCGGCAUUUGAGA	GUUCAAAUGCUGGCAAAAUUG	Cleavage	1	chitinase	ACATTTTGCCGGCATTTGAGA	21
135-164	KEH25788	3	-1	1	21	591	611	ACAUUUUGCCGGCAUUUGAGA	CCUCAAAUGCCGGCACAAUAU	Cleavage	1	hypothetical_protein	ACATTTTGCCGGCATTTGAGA	21
135-164	KEH41970	3	-1	1	21	252	272	ACAUUUUGCCGGCAUUUGAGA	CUUCCGGUGCCGGCAAAAUGG	Cleavage	1	Pmr5/Cas1p_GDSL/SGNH-like_acyl-esterase_family_protein	ACATTTTGCCGGCATTTGAGA	21
135-164	KEH36247	3	-1	1	21	1624	1644	ACAUUUUGCCGGCAUUUGAGA	CCUCCGAUGCCUGCAAAAUGU	Translation	1	hypothetical_protein	ACATTTTGCCGGCATTTGAGA	21
135-164	KEH17283	3	-1	1	21	71	91	ACAUUUUGCCGGCAUUUGAGA	AUUCUAAUGCUGGCAAAAUUU	Cleavage	1	chitinase	ACATTTTGCCGGCATTTGAGA	21
140-158	KEH33817	3	-1	1	21	4419	4439	GCAGUUGACUGUAGCUCUGCU	AAUACGGCUGCAGUUAACUGC	Cleavage	1	PolI-like_B_DNA_polymerase	GCAGTTGACTGTAGCTCTGCT	21
140-158	KEH33816	3	-1	1	21	4423	4443	GCAGUUGACUGUAGCUCUGCU	AAUACGGCUGCAGUUAACUGC	Cleavage	1	PolI-like_B_DNA_polymerase	GCAGTTGACTGTAGCTCTGCT	21
140-158	KEH33815	3	-1	1	21	4424	4444	GCAGUUGACUGUAGCUCUGCU	AAUACGGCUGCAGUUAACUGC	Cleavage	1	PolI-like_B_DNA_polymerase	GCAGTTGACTGTAGCTCTGCT	21
140-158	AES95763	3	-1	1	21	225	245	GCAGUUGACUGUAGCUCUGCU	CACAGAUUUGCAGUUAGCUGC	Cleavage	1	rossmann-fold_NAD(P)-binding_domain_protein	GCAGTTGACTGTAGCTCTGCT	21
140-158	KEH33813	3	-1	1	21	4423	4443	GCAGUUGACUGUAGCUCUGCU	AAUACGGCUGCAGUUAACUGC	Cleavage	1	PolI-like_B_DNA_polymerase	GCAGTTGACTGTAGCTCTGCT	21
140-158	AET03360	3	-1	1	21	445	465	GCAGUUGACUGUAGCUCUGCU	UUCAGGUCUGCAGUCAACUGA	Cleavage	1	tRNA/rRNA_methyltransferase_SpoU_family_protein	GCAGTTGACTGTAGCTCTGCT	21
140-158	KEH26933	3	-1	1	21	105	125	GCAGUUGACUGUAGCUCUGCU	GCCCGGGCUACAGCCAACUGC	Cleavage	1	pathogenesis-related_thaumatin_family_protein	GCAGTTGACTGTAGCTCTGCT	21
14-1138	AES80959	3	-1	1	21	989	1009	UGAGAUGGUUGGACUGCUAUC	GCUAGUGAUUCAACUAUCUCA	Cleavage	1	myb_transcription_factor	TGAGATGGTTGGACTGCTATC	21
14-1138	AES70498	3	-1	1	21	1636	1656	UGAGAUGGUUGGACUGCUAUC	GAUAGCAUUUCAGUCAUUUCA	Cleavage	1	kinesin_motor_domain_protein	TGAGATGGTTGGACTGCTATC	21
14-1138	AET01505	3	-1	1	21	1111	1131	UGAGAUGGUUGGACUGCUAUC	CCUAGCAGUUUACUCAUCUCA	Cleavage	1	F-box/RNI/FBD-like_domain_protein	TGAGATGGTTGGACTGCTATC	21
14-1138	AES59230	3	-1	1	21	46	66	UGAGAUGGUUGGACUGCUAUC	GUUGGCAUUCCAAUCAUCUUG	Cleavage	1	fructan_exohydrolase	TGAGATGGTTGGACTGCTATC	21
144-152	KEH38358	3	-1	1	21	501	521	UUCCUAGACGUCUUCGGCGAC	GGCGAUGGAGAUGUUUAGGAA	Cleavage	1	PPR_containing_plant-like_protein	TTCCTAGACGTCTTCGGCGAC	21
158-139	AET00345	3	-1	1	21	169	189	AGUGAGAUGGUUGGACUGCUA	GAGAAGAUUAACCAUCUCACU	Cleavage	1	nucleosome_assembly_protein	AGTGAGATGGTTGGACTGCTA	21
158-139	AES88388	3	-1	1	21	375	395	AGUGAGAUGGUUGGACUGCUA	AGGUGGUGCAGCCAUCUUACU	Cleavage	1	FAE1/type_III_polyketide_synthase-like_protein	AGTGAGATGGTTGGACTGCTA	21
158-139	KEH19285	3	-1	1	21	7	27	AGUGAGAUGGUUGGACUGCUA	AUGCAGUUCAAUCAUCUUUCU	Cleavage	1	LCR-like_protein	AGTGAGATGGTTGGACTGCTA	21
158-139	KEH18654	3	-1	1	21	1503	1523	AGUGAGAUGGUUGGACUGCUA	UGGAAAUCCAACUGUCUCACU	Cleavage	1	dynamin-like_protein_1E	AGTGAGATGGTTGGACTGCTA	21
161-138	KEH23808	3	-1	1	21	3588	3608	UAAAGUGUGGCUGUCUUGGUG	GACCAAGAUAGUCAAAUUUUA	Cleavage	1	kinase_interacting_(KIP1-like)_family_protein	TAAAGTGTGGCTGTCTTGGTG	21
161-138	KEH23807	3	-1	1	21	4462	4482	UAAAGUGUGGCUGUCUUGGUG	GACCAAGAUAGUCAAAUUUUA	Cleavage	1	kinase_interacting_(KIP1-like)_family_protein	TAAAGTGTGGCTGTCTTGGTG	21
161-138	KEH29652	3	-1	1	21	2730	2750	UAAAGUGUGGCUGUCUUGGUG	UGCUAGGGUGGCCACAUUUUA	Cleavage	1	eukaryotic_translation_initiation_factor_SUI1	TAAAGTGTGGCTGTCTTGGTG	21
161-138	KEH31393	3	-1	1	21	2909	2929	UAAAGUGUGGCUGUCUUGGUG	AACCAAGAUGGCUAUGUUUUA	Cleavage	1	ATP-dependent_zinc_metalloprotease_FTSH_protein	TAAAGTGTGGCTGTCTTGGTG	21
161-138	AES59978	3	-1	1	21	1197	1217	UAAAGUGUGGCUGUCUUGGUG	CUUCAAGACACCUACAUUUUA	Translation	1	HAUS_augmin-like_complex_subunit-like_protein	TAAAGTGTGGCTGTCTTGGTG	21
161-138	KEH42716	3	-1	1	21	160	180	UAAAGUGUGGCUGUCUUGGUG	ACCCAAGUUGGCUAUACUUUA	Cleavage	1	auxin-induced_5NG4-like_protein	TAAAGTGTGGCTGTCTTGGTG	21
161-138	AES59979	3	-1	1	21	1078	1098	UAAAGUGUGGCUGUCUUGGUG	CUUCAAGACACCUACAUUUUA	Translation	1	HAUS_augmin-like_complex_subunit-like_protein	TAAAGTGTGGCTGTCTTGGTG	21
161-138	KEH43974	3	-1	1	21	1105	1125	UAAAGUGUGGCUGUCUUGGUG	UUUUAAGAUAGUCAUAUUUUA	Cleavage	1	cysteine-rich_RLK_(receptor-like_kinase)_protein	TAAAGTGTGGCTGTCTTGGTG	21
161-138	KEH40945	3	-1	1	21	2117	2137	UAAAGUGUGGCUGUCUUGGUG	CUUCAAGACACCUACAUUUUA	Translation	1	HAUS_augmin-like_complex_subunit-like_protein	TAAAGTGTGGCTGTCTTGGTG	21
161-138	AES73221	3	-1	1	21	519	538	UAAAGUGUGGCUGUCUUGGUG	AGCCAAG-CAGCUAUACUUUA	Cleavage	1	peptide/nitrate_transporter	TAAAGTGTGGCTGTCTTGGTG	21
161-138	KEH40944	3	-1	1	21	733	753	UAAAGUGUGGCUGUCUUGGUG	CUUCAAGACACCUACAUUUUA	Translation	1	HAUS_augmin-like_complex_subunit-like_protein	TAAAGTGTGGCTGTCTTGGTG	21
161-138	KEH42314	3	-1	1	21	568	588	UAAAGUGUGGCUGUCUUGGUG	GGCUAAGACAGCCACAUAUUG	Cleavage	1	serine/threonine_phosphatase_family;_2C_domain_protein	TAAAGTGTGGCTGTCTTGGTG	21
161-138	AES69487	3	-1	1	21	1397	1417	UAAAGUGUGGCUGUCUUGGUG	GACAAAGAUGGCCGCACUUUG	Cleavage	1	F-box_SKIP28-like_protein	TAAAGTGTGGCTGTCTTGGTG	21
161-138	KEH35736	3	-1	1	21	469	488	UAAAGUGUGGCUGUCUUGGUG	AGCCAAG-CAGCUAUACUUUA	Cleavage	1	peptide/nitrate_transporter	TAAAGTGTGGCTGTCTTGGTG	21
161-138	KEH23809	3	-1	1	21	4462	4482	UAAAGUGUGGCUGUCUUGGUG	GACCAAGAUAGUCAAAUUUUA	Cleavage	1	kinase_interacting_(KIP1-like)_family_protein	TAAAGTGTGGCTGTCTTGGTG	21
165-135	KEH25370	3	-1	1	21	480	500	CUUCCCACGAGAUACCUGCAG	UUUCGGAUAUCUUGUGGGAAG	Cleavage	1	aminoalcoholphosphotransferase	CTTCCCACGAGATACCTGCAG	21
165-135	KEH25369	3	-1	1	21	741	761	CUUCCCACGAGAUACCUGCAG	UUUCGGAUAUCUUGUGGGAAG	Cleavage	1	aminoalcoholphosphotransferase	CTTCCCACGAGATACCTGCAG	21
166-135	KEH44447	3	-1	1	21	4938	4958	AAGUAUCGGAAUCGUCAGUCG	CUUCUGAUGAUUCCGAUAUUG	Cleavage	2	chromatin_remodeling_protein	AAGTATCGGAATCGTCAGTCG	21
166-135	AES88097	3	-1	1	21	4485	4505	AAGUAUCGGAAUCGUCAGUCG	CUAUUGACGGUUCCUAUAUUU	Cleavage	1	homeobox_leucine_zipper_protein	AAGTATCGGAATCGTCAGTCG	21
166-135	KEH37043	3	-1	1	21	500	520	AAGUAUCGGAAUCGUCAGUCG	UCGCUCAUGAUUCUGAUGCUU	Cleavage	1	plant_invertase/pectin_methylesterase_inhibitor	AAGTATCGGAATCGTCAGTCG	21
166-135	AES99612	3	-1	1	21	865	885	AAGUAUCGGAAUCGUCAGUCG	CAUCUGAUGAUUUUGAUGCUU	Cleavage	1	ARM_repeat_CCCH-type_zinc_finger_protein	AAGTATCGGAATCGTCAGTCG	21
166-135	AET04196	3	-1	1	21	1940	1960	AAGUAUCGGAAUCGUCAGUCG	GAACUGCUGAUUUUGAUGCUU	Cleavage	1	calcium_ion-binding_protein	AAGTATCGGAATCGTCAGTCG	21
166-135	KEH37506	3	-1	1	21	865	885	AAGUAUCGGAAUCGUCAGUCG	GCGCUGACUGUUCCGAUAUUU	Cleavage	1	integral_membrane_protein	AAGTATCGGAATCGTCAGTCG	21
166-135	KEH31640	3	-1	1	21	1224	1244	AAGUAUCGGAAUCGUCAGUCG	CUACUGGGGAUUUUGAUAUUU	Cleavage	1	tryptophan_RNA-binding_attenuator-like_protein	AAGTATCGGAATCGTCAGTCG	21
167-135	AES70787	3	-1	1	21	541	561	UUUAUGAAGAACUGAAGGCCU	AUGCUUUCGGUUUUUUGUAAG	Cleavage	1	hypothetical_protein	TTTATGAAGAACTGAAGGCCT	21
167-135	AES89522	3	-1	1	21	3011	3031	UUUAUGAAGAACUGAAGGCCU	UCACUGUCAGUUCUUCAUAGA	Cleavage	1	PPR_containing_plant-like_protein	TTTATGAAGAACTGAAGGCCT	21
167-135	AES71533	3	-1	1	21	766	786	UUUAUGAAGAACUGAAGGCCU	UCACUUUCAGUUCUUUAUGGA	Cleavage	1	CASP_ARALYDRAFT-like_protein	TTTATGAAGAACTGAAGGCCT	21
167-135	KEH39613	3	-1	1	21	240	260	UUUAUGAAGAACUGAAGGCCU	AUUUCUUUAGUUUUUCAUGAA	Cleavage	1	hypothetical_protein	TTTATGAAGAACTGAAGGCCT	21
167-135	AES95221	3	-1	1	21	627	647	UUUAUGAAGAACUGAAGGCCU	ACGCCUUUGGUUCUUGAUAAG	Cleavage	1	ankyrin_domain_protein	TTTATGAAGAACTGAAGGCCT	21
167-135	AES90193	3	-1	1	21	6776	6796	UUUAUGAAGAACUGAAGGCCU	UUGCCUUCAUUUUUUUGUAAA	Cleavage	1	autophagy_protein	TTTATGAAGAACTGAAGGCCT	21
167-135	AES78372	3	-1	1	21	602	622	UUUAUGAAGAACUGAAGGCCU	UGGUCCUCAGUUCUUCAAAAA	Cleavage	1	WRKY_transcription_factor-like_protein;_putative	TTTATGAAGAACTGAAGGCCT	21
167-135	KEH36801	3	-1	1	21	146	166	UUUAUGAAGAACUGAAGGCCU	GUUUCUUCAGUUCUUCAUGGG	Cleavage	1	type_II_peroxiredoxin	TTTATGAAGAACTGAAGGCCT	21
173-130	KEH40420	3	-1	1	21	1495	1515	AACAAUGAUUAGCGAAGUGUU	AGUACUUUGUUAGUUGUUGUU	Cleavage	1	plastid_division_PDV1-like_protein;_putative	AACAATGATTAGCGAAGTGTT	21
175-130	KEH38460	3	-1	1	21	1267	1287	CGACGGGGAUGAAAGAACUCU	GAAUUUCUUUCAUCCUUGUCC	Cleavage	1	PPR_containing_plant-like_protein	CGACGGGGATGAAAGAACTCT	21
175-130	AES90890	3	-1	1	21	936	956	CGACGGGGAUGAAAGAACUCU	AUGGUCCUUUCAUCUCUGUUG	Cleavage	1	DWNN_domain;_A_CCHC-type_zinc_finger_protein	CGACGGGGATGAAAGAACTCT	21
175-130	AES66449	3	-1	1	21	1069	1089	CGACGGGGAUGAAAGAACUCU	ACAGUUUUUUUAUCCCAGUUG	Cleavage	1	cysteine-rich_TM_module_stress_tolerance_protein	CGACGGGGATGAAAGAACTCT	21
175-130	AES66448	3	-1	1	21	693	713	CGACGGGGAUGAAAGAACUCU	ACAGUUUUUUUAUCCCAGUUG	Cleavage	1	cysteine-rich_TM_module_stress_tolerance_protein	CGACGGGGATGAAAGAACTCT	21
175-130	KEH43665	3	-1	1	21	5048	5068	CGACGGGGAUGAAAGAACUCU	GAAGUUUUUUCAUUCCUGUUU	Cleavage	1	ABC_transporter-like_family-protein	CGACGGGGATGAAAGAACTCT	21
175-130	KEH31641	3	-1	1	21	56	76	CGACGGGGAUGAAAGAACUCU	AUGGUCCUUUCAUCUCUGUUG	Cleavage	1	DWNN_domain;_A_CCHC-type_zinc_finger_protein	CGACGGGGATGAAAGAACTCT	21
175-130	AES79494	3	-1	1	21	1277	1297	CGACGGGGAUGAAAGAACUCU	AAAGUUCUUCCAUUUCCGUUG	Cleavage	1	DUF247_domain_protein	CGACGGGGATGAAAGAACTCT	21
178-129	AES70944	3	-1	1	21	902	922	AAUAAGUAGACUUUGGUCCCG	CCGGAUCAGAAUUUACUUAUU	Translation	1	eukaryotic_aspartyl_protease_family_protein	AATAAGTAGACTTTGGTCCCG	21
178-129	AES89779	3	-1	1	21	2797	2817	AAUAAGUAGACUUUGGUCCCG	AGCGACUAAGGUCUACUUAUG	Cleavage	1	phosphoenolpyruvate_carboxylase	AATAAGTAGACTTTGGTCCCG	21
178-129	AES87929	3	-1	1	21	358	378	AAUAAGUAGACUUUGGUCCCG	GAGGGCCAAGUUCUAUUUAUU	Translation	1	transmembrane_amino_acid_transporter_family_protein	AATAAGTAGACTTTGGTCCCG	21
180-128	AES60665	3	-1	1	21	1050	1070	CAAAUGAUGAUUUAAAGGUCU	AAACCUUUGAAAUAUUAUUUG	Translation	1	transmembrane_protein;_putative	CAAATGATGATTTAAAGGTCT	21
180-128	AES88759	3	-1	1	21	496	516	CAAAUGAUGAUUUAAAGGUCU	GGAUCUUUGGAUGAUCAUUUG	Cleavage	1	tyrosine_kinase_domain_protein	CAAATGATGATTTAAAGGTCT	21
180-128	AES99079	3	-1	1	21	1435	1455	CAAAUGAUGAUUUAAAGGUCU	CAAUCUUUAAAUGAUCAUUUU	Cleavage	1	P-loop_nucleoside_triphosphate_hydrolase_superfamily_protein	CAAATGATGATTTAAAGGTCT	21
180-128	KEH18117	3	-1	1	21	2736	2756	CAAAUGAUGAUUUAAAGGUCU	UUGCCUUUGAAUGAUUAUUUG	Cleavage	1	cyclin-dependent_kinase	CAAATGATGATTTAAAGGTCT	21
180-128	AET00267	3	-1	1	21	782	802	CAAAUGAUGAUUUAAAGGUCU	AAACUUUCAAAUCUUCAUUUG	Cleavage	1	PPR_containing_plant-like_protein	CAAATGATGATTTAAAGGTCT	21
180-128	AES67323	3	-1	1	21	1400	1420	CAAAUGAUGAUUUAAAGGUCU	CAAUUUAUGAAUUAUCAUUUG	Cleavage	1	universal_stress_family_protein	CAAATGATGATTTAAAGGTCT	21
180-128	KEH16403	3	-1	1	21	995	1015	CAAAUGAUGAUUUAAAGGUCU	GCUCCUUUAAAUUGUCAUUUC	Cleavage	1	multidrug_resistance-associated_protein_ABC_domain_protein	CAAATGATGATTTAAAGGTCT	21
180-128	KEH30514	3	-1	1	21	1489	1509	CAAAUGAUGAUUUAAAGGUCU	UCACCUUUAAAUCAUCCUCUG	Cleavage	1	LAX5_description	CAAATGATGATTTAAAGGTCT	21
180-128	KEH39975	3	-1	1	21	719	739	CAAAUGAUGAUUUAAAGGUCU	CCACUUUUAAAUUAUUAUGUG	Cleavage	1	ERD_(early-responsive_to_dehydration_stress)_family_protein	CAAATGATGATTTAAAGGTCT	21
180-128	KEH26531	3	-1	1	21	4376	4396	CAAAUGAUGAUUUAAAGGUCU	UUAAUUUUGAAUCAUCAUUUA	Cleavage	1	Rpp4C4	CAAATGATGATTTAAAGGTCT	21
180-128	AES66957	3	-1	1	21	1006	1026	CAAAUGAUGAUUUAAAGGUCU	UAAUGUUUAAAGCAUCAUUUG	Translation	1	RAB_GTPase-like_protein_A1D	CAAATGATGATTTAAAGGTCT	21
180-128	KEH39976	3	-1	1	21	719	739	CAAAUGAUGAUUUAAAGGUCU	CCACUUUUAAAUUAUUAUGUG	Cleavage	1	ERD_(early-responsive_to_dehydration_stress)_family_protein	CAAATGATGATTTAAAGGTCT	21
180-128	AES92459	3	-1	1	21	1214	1234	CAAAUGAUGAUUUAAAGGUCU	GAGCUUUUAACUCAUUAUUUG	Translation	1	transducin/WD40_repeat_protein	CAAATGATGATTTAAAGGTCT	21
180-128	KEH28388	3	-1	1	21	8	28	CAAAUGAUGAUUUAAAGGUCU	AAACUUUCAAAUCUUCAUUUG	Cleavage	1	PPR_containing_plant-like_protein	CAAATGATGATTTAAAGGTCT	21
180-128	KEH21717	3	-1	1	21	2170	2190	CAAAUGAUGAUUUAAAGGUCU	CCACCUUUGGAUCAUUCUUUG	Cleavage	1	feronia_receptor-like_kinase	CAAATGATGATTTAAAGGTCT	21
180-128	KEH20567	3	-1	1	21	220	240	CAAAUGAUGAUUUAAAGGUCU	CUAACUUUAAAUCGUUAUUUU	Cleavage	1	plant_U-box_protein	CAAATGATGATTTAAAGGTCT	21
180-128	AET01430	3	-1	1	21	2841	2861	CAAAUGAUGAUUUAAAGGUCU	UUGCCUUUGAAUGAUUAUUUG	Cleavage	1	cyclin-dependent_kinase	CAAATGATGATTTAAAGGTCT	21
180-128	KEH32286	3	-1	1	21	628	648	CAAAUGAUGAUUUAAAGGUCU	AUAACUUUGAAUCGUUGUUUG	Cleavage	1	F-box_protein	CAAATGATGATTTAAAGGTCT	21
180-128	KEH16314	3	-1	1	21	336	356	CAAAUGAUGAUUUAAAGGUCU	AAACGUUGAAGUCAUCGUUUG	Cleavage	1	transmembrane_protein;_putative	CAAATGATGATTTAAAGGTCT	21
180-128	AES77173	3	-1	1	21	244	264	CAAAUGAUGAUUUAAAGGUCU	GUAUCUUUGAAUUAUCCUUUG	Cleavage	1	hypothetical_protein	CAAATGATGATTTAAAGGTCT	21
183-124	KEH18911	3	-1	1	21	399	419	UGGAUGAUGAAGACGCAGACA	CGUCUUCGUCUUCAUGGUCCA	Cleavage	1	plant/F20D21-34_protein	TGGATGATGAAGACGCAGACA	21
183-124	AET05185	3	-1	1	21	1810	1830	UGGAUGAUGAAGACGCAGACA	GGUGUGCUUCUUCAUCAUUUA	Cleavage	1	tRNA/rRNA_methyltransferase_(SpoU)_family_protein	TGGATGATGAAGACGCAGACA	21
183-124	AES96177	3	-1	1	21	253	273	UGGAUGAUGAAGACGCAGACA	CUUCUGUUUUUUCAUCGUUCA	Cleavage	1	ADP-ribosylation_factor-like_protein_A1D	TGGATGATGAAGACGCAGACA	21
183-124	KEH34885	3	-1	1	21	187	207	UGGAUGAUGAAGACGCAGACA	UCUUUUCUUCUUCAUCAUUCA	Cleavage	1	DUF581_family_protein	TGGATGATGAAGACGCAGACA	21
183-124	AES89848	3	-1	1	21	256	276	UGGAUGAUGAAGACGCAGACA	CUUCUGUGUCUUCAUCAACCU	Cleavage	1	hypothetical_protein	TGGATGATGAAGACGCAGACA	21
183-124	KEH21983	3	-1	1	21	143	163	UGGAUGAUGAAGACGCAGACA	CUUCUUCUUCUUCGUCAUCUA	Cleavage	1	transmembrane_protein;_putative	TGGATGATGAAGACGCAGACA	21
183-124	AES73853	3	-1	1	21	576	596	UGGAUGAUGAAGACGCAGACA	CGAUUGCGUCUUCAUCUUCCA	Cleavage	1	indole-3-pyruvate_monooxygenase_YUCCA8	TGGATGATGAAGACGCAGACA	21
183-124	AES66023	3	-1	1	21	198	218	UGGAUGAUGAAGACGCAGACA	UCUCUACUUCUUCAUCGUUCA	Cleavage	1	NLI_interacting_factor-like_phosphatase	TGGATGATGAAGACGCAGACA	21
183-124	KEH23501	3	-1	1	21	45	65	UGGAUGAUGAAGACGCAGACA	AUUUUGUGUGUUCAUCAUCUA	Cleavage	1	substrate_carrier_family_protein	TGGATGATGAAGACGCAGACA	21
183-124	KEH29178	3	-1	1	21	66	86	UGGAUGAUGAAGACGCAGACA	UUUCUUCGUCGUCAUCAUCUA	Translation	1	transmembrane_protein;_putative	TGGATGATGAAGACGCAGACA	21
183-124	KEH27586	3	-1	1	21	751	771	UGGAUGAUGAAGACGCAGACA	GGUUUGAGUCUUCAUUAUCCC	Cleavage	1	F-box_protein_interaction_domain_protein	TGGATGATGAAGACGCAGACA	21
183-124	AES99597	3	-1	1	21	539	559	UGGAUGAUGAAGACGCAGACA	UCUCUUCUUCUUCAUCAUCCU	Cleavage	1	NLI_interacting_factor-like_phosphatase	TGGATGATGAAGACGCAGACA	21
183-124	KEH19980	3	-1	1	21	179	199	UGGAUGAUGAAGACGCAGACA	CUUCUGCUUCUUCAUCUUCUA	Cleavage	1	NAD-dependent_aldehyde_dehydrogenase_family_protein	TGGATGATGAAGACGCAGACA	21
183-124	KEH19353	3	-1	1	21	211	231	UGGAUGAUGAAGACGCAGACA	GGUGUGCUUCUUCAUCAUUUA	Cleavage	1	hypothetical_protein	TGGATGATGAAGACGCAGACA	21
183-124	KEH20317	3	-1	1	21	1577	1597	UGGAUGAUGAAGACGCAGACA	CAUCUUUGUCUUCAUCAUGCA	Cleavage	1	mechanosensitive_ion_channel_family_protein	TGGATGATGAAGACGCAGACA	21
183-124	KEH19981	3	-1	1	21	158	178	UGGAUGAUGAAGACGCAGACA	CUUCUGCUUCUUCAUCUUCUA	Cleavage	1	NAD-dependent_aldehyde_dehydrogenase_family_protein	TGGATGATGAAGACGCAGACA	21
183-124	KEH21690	3	-1	1	21	266	286	UGGAUGAUGAAGACGCAGACA	CUUCUGUCUCUUCAUCAUCUU	Cleavage	1	DUF4378_domain_protein	TGGATGATGAAGACGCAGACA	21
183-124	AES60097	3	-1	1	21	407	426	UGGAUGAUGAAGACGCAGACA	UGUCUG-GUCUUCGUCAUUCA	Cleavage	2	tyrosine_kinase_family_protein	TGGATGATGAAGACGCAGACA	21
183-124	KEH19715	3	-1	1	21	1490	1509	UGGAUGAUGAAGACGCAGACA	UGUCUG-GUCUUCGUCAUUCA	Cleavage	1	receptor-like_kinase;_putative	TGGATGATGAAGACGCAGACA	21
183-124	AET01770	3	-1	1	21	808	828	UGGAUGAUGAAGACGCAGACA	UAUCUUCAUCUUCGUCAUCUA	Cleavage	1	NSP1_description	TGGATGATGAAGACGCAGACA	21
183-124	AES86478	3	-1	1	21	1014	1034	UGGAUGAUGAAGACGCAGACA	CUGCUUCGUCUUCAUCAUUUA	Cleavage	1	methyltransferase_WBSCR22	TGGATGATGAAGACGCAGACA	21
183-124	KEH21689	3	-1	1	21	212	232	UGGAUGAUGAAGACGCAGACA	CUUCUGUCUCUUCAUCAUCUU	Cleavage	1	DUF4378_domain_protein	TGGATGATGAAGACGCAGACA	21
183-124	AES82618	3	-1	1	21	538	558	UGGAUGAUGAAGACGCAGACA	CGUCUUCCUCUUCAUCGUCUA	Cleavage	1	plant/F20D21-34_protein	TGGATGATGAAGACGCAGACA	21
191-121	KEH37401	3	-1	1	21	1841	1861	UAAAGAAGUUGUACUCUGCCU	AUGGAGAGUACGACUUCUAUA	Cleavage	1	ankyrin_repeat_plant-like_protein	TAAAGAAGTTGTACTCTGCCT	21
191-121	KEH37403	3	-1	1	21	1784	1804	UAAAGAAGUUGUACUCUGCCU	AUGGAGAGUACGACUUCUAUA	Cleavage	1	ankyrin_repeat_plant-like_protein	TAAAGAAGTTGTACTCTGCCT	21
191-121	AES75306	3	-1	1	21	1154	1174	UAAAGAAGUUGUACUCUGCCU	CCAUGGAGUAUAACUUCUUUG	Cleavage	2	LRR_receptor-like_kinase_family_protein	TAAAGAAGTTGTACTCTGCCT	21
191-121	KEH34988	3	-1	1	21	1865	1885	UAAAGAAGUUGUACUCUGCCU	CUGCUGAUUGCAGCUUCUUUA	Cleavage	1	lysine-specific_demethylase_REF6-like_protein;_putative	TAAAGAAGTTGTACTCTGCCT	21
191-121	AES91756	3	-1	1	21	794	814	UAAAGAAGUUGUACUCUGCCU	AUGCAGAAUACAACAUCUUUG	Cleavage	1	inosine-uridine_preferring_nucleoside_hydrolase	TAAAGAAGTTGTACTCTGCCT	21
191-121	KEH37402	3	-1	1	21	1763	1783	UAAAGAAGUUGUACUCUGCCU	AUGGAGAGUACGACUUCUAUA	Cleavage	1	ankyrin_repeat_plant-like_protein	TAAAGAAGTTGTACTCTGCCT	21
191-121	AES67973	3	-1	1	21	2767	2787	UAAAGAAGUUGUACUCUGCCU	GUGAAGAGUGCAUCUUCUUUA	Cleavage	1	peptide/nitrate_transporter_plant	TAAAGAAGTTGTACTCTGCCT	21
191-121	AET00440	3	-1	1	21	245	265	UAAAGAAGUUGUACUCUGCCU	GAAUAGAAUACAACUUCUUUG	Cleavage	1	Ras-related_small_GTP-binding_family_protein	TAAAGAAGTTGTACTCTGCCT	21
191-121	KEH43039	3	-1	1	21	298	318	UAAAGAAGUUGUACUCUGCCU	UGGCAGAGUACAAUCUCUUUC	Cleavage	1	WNK_kinase	TAAAGAAGTTGTACTCTGCCT	21
19-922	KEH21616	3	-1	1	21	2248	2268	AAUUAAAGUGUGGCUGUCUUG	AUUGACAACCAUAUUUUAAUU	Cleavage	1	KH_domain_protein;_putative	AATTAAAGTGTGGCTGTCTTG	21
19-922	AES69487	3	-1	1	21	1400	1420	AAUUAAAGUGUGGCUGUCUUG	AAAGAUGGCCGCACUUUGAUG	Cleavage	1	F-box_SKIP28-like_protein	AATTAAAGTGTGGCTGTCTTG	21
200-117	KEH27026	3	-1	1	21	3950	3970	UAAUGAUGAGACUUGUGGGAG	AUUUCAUCAGUCUCAUUAUUA	Cleavage	1	disease_resistance_protein_(TIR-NBS-LRR_class)	TAATGATGAGACTTGTGGGAG	21
200-117	KEH20033	3	-1	1	21	958	978	UAAUGAUGAGACUUGUGGGAG	AACUCACAAGUCUCAUUUUUG	Cleavage	1	limonoid_UDP-glucosyltransferase-like_protein	TAATGATGAGACTTGTGGGAG	21
200-117	AES90727	3	-1	1	21	229	249	UAAUGAUGAGACUUGUGGGAG	UACUUACAAUUUUCAUCAUUA	Cleavage	1	glycosyl_hydrolase_family_43_protein	TAATGATGAGACTTGTGGGAG	21
20-885	AES77678	3	-1	1	21	1410	1430	AUGGUUGGACUGCUAUCCGAC	UGCGGAUAGAGGUUUAACCAU	Cleavage	1	anthocyanin_5-aromatic_acyltransferase	ATGGTTGGACTGCTATCCGAC	21
20-885	AES77475	3	-1	1	21	967	987	AUGGUUGGACUGCUAUCCGAC	ACUGGAAGGCAGUUCAACUAU	Cleavage	1	expansin_A10	ATGGTTGGACTGCTATCCGAC	21
20-885	AES99248	3	-1	1	21	2242	2262	AUGGUUGGACUGCUAUCCGAC	CGAGGAUAGCAAUCCAGCCAU	Translation	1	senescence-associated_protein;_putative	ATGGTTGGACTGCTATCCGAC	21
210-112	KEH31178	3	-1	1	21	2145	2165	AAAAGAAUAGGGGUCGCGAAU	AUUCGAGACCUUUGUUUUUUU	Cleavage	2	eukaryotic_translation_initiation_factor-like_protein	AAAAGAATAGGGGTCGCGAAT	21
210-112	AES71385	3	-1	1	21	223	243	AAAAGAAUAGGGGUCGCGAAU	UGUCGUGACUCCUGUUCUUGU	Cleavage	1	F-box/LRR_protein;_putative	AAAAGAATAGGGGTCGCGAAT	21
210-112	AES72699	3	-1	1	21	9	29	AAAAGAAUAGGGGUCGCGAAU	CCUCGCGCGCCCUAUUUUUUU	Cleavage	1	pleiotropic_drug_resistance-like_protein;_putative	AAAAGAATAGGGGTCGCGAAT	21
210-112	AES61573	3	-1	1	21	1596	1616	AAAAGAAUAGGGGUCGCGAAU	CCUUGCUUCCUCUAUUCUUUU	Cleavage	1	receptor-like_kinase	AAAAGAATAGGGGTCGCGAAT	21
210-112	AES62365	3	-1	1	21	89	109	AAAAGAAUAGGGGUCGCGAAU	AUUCACCACCUCUAUUUUUUU	Cleavage	1	trihelix_transcription_factor_GT-like_protein	AAAAGAATAGGGGTCGCGAAT	21
210-112	AES82406	3	-1	1	21	2456	2476	AAAAGAAUAGGGGUCGCGAAU	CCUCGCGCGCCCUAUUUUUUU	Cleavage	1	protein_phosphatase_2C_family_protein	AAAAGAATAGGGGTCGCGAAT	21
210-112	AES89885	3	-1	1	21	2930	2950	AAAAGAAUAGGGGUCGCGAAU	CGAUGCUACCCCUAUUUUUUU	Cleavage	1	PPR_containing_plant-like_protein	AAAAGAATAGGGGTCGCGAAT	21
210-112	AES98154	3	-1	1	21	40	60	AAAAGAAUAGGGGUCGCGAAU	CAUCGCCAUCACUAUUCUUUU	Translation	1	RING-H2_zinc_finger_protein	AAAAGAATAGGGGTCGCGAAT	21
210-112	KEH24500	3	-1	1	21	1873	1893	AAAAGAAUAGGGGUCGCGAAU	CCUCGCGCGCCCUAUUUUUUU	Cleavage	1	protein_phosphatase_2C_family_protein	AAAAGAATAGGGGTCGCGAAT	21
210-112	KEH38604	3	-1	1	21	1548	1568	AAAAGAAUAGGGGUCGCGAAU	UUUCACGACUUUUAUUUUUUU	Cleavage	1	hypothetical_protein	AAAAGAATAGGGGTCGCGAAT	21
221-109	AES95495	3	-1	1	21	2785	2805	UGCAUUUCUUGGUUCAGGAUG	CAUCUUGAAGCAAGAGAUGUA	Cleavage	1	LRR_receptor-like_kinase_family_protein	TGCATTTCTTGGTTCAGGATG	21
221-109	KEH36075	3	-1	1	21	770	790	UGCAUUUCUUGGUUCAGGAUG	CAUCCACAACCAAGGGAUGCA	Cleavage	1	class_III_homeodomain_leucine_zipper_protein	TGCATTTCTTGGTTCAGGATG	21
221-109	KEH40512	3	-1	1	21	3796	3816	UGCAUUUCUUGGUUCAGGAUG	CGUCUUGGAUCGAGAAAUGCU	Cleavage	1	armadillo/beta-catenin-like_repeat_protein	TGCATTTCTTGGTTCAGGATG	21
221-109	KEH34526	3	-1	1	21	3062	3082	UGCAUUUCUUGGUUCAGGAUG	ACUUUUGUAUCAAGAAAUGUA	Cleavage	1	LRR_receptor-like_kinase	TGCATTTCTTGGTTCAGGATG	21
221-109	AES95483	3	-1	1	21	2839	2859	UGCAUUUCUUGGUUCAGGAUG	CAUCUUGUACCAAGAAAUGAA	Cleavage	1	LRR_receptor-like_kinase_family_protein	TGCATTTCTTGGTTCAGGATG	21
221-109	AES73881	3	-1	1	21	784	804	UGCAUUUCUUGGUUCAGGAUG	CAUCCACAACCAAGGGAUGCA	Cleavage	1	class_III_homeodomain_leucine_zipper_protein	TGCATTTCTTGGTTCAGGATG	21
221-109	AES95498	3	-1	1	21	2407	2427	UGCAUUUCUUGGUUCAGGAUG	CAUCUUGAAGCAAGAGAUGUA	Cleavage	1	LRR_receptor-like_kinase_family_protein	TGCATTTCTTGGTTCAGGATG	21
221-109	AES63865	3	-1	1	21	720	740	UGCAUUUCUUGGUUCAGGAUG	UCUUCUGUACCAAGUAAUGCA	Cleavage	1	Dof-type_zinc_finger_DNA-binding_family_protein	TGCATTTCTTGGTTCAGGATG	21
221-109	KEH36073	3	-1	1	21	770	790	UGCAUUUCUUGGUUCAGGAUG	CAUCCACAACCAAGGGAUGCA	Cleavage	1	class_III_homeodomain_leucine_zipper_protein	TGCATTTCTTGGTTCAGGATG	21
221-109	KEH39706	3	-1	1	21	1045	1065	UGCAUUUCUUGGUUCAGGAUG	AGUCUUGAACCAGGGGAUGUG	Cleavage	1	casein_kinase	TGCATTTCTTGGTTCAGGATG	21
221-109	KEH17181	3	-1	1	21	1380	1400	UGCAUUUCUUGGUUCAGGAUG	GUUCAUGGACCAGGAGAUGUA	Cleavage	1	hypothetical_protein	TGCATTTCTTGGTTCAGGATG	21
221-109	KEH23986	3	-1	1	21	446	466	UGCAUUUCUUGGUUCAGGAUG	GCUCAUGGACCAAGAAAUGUC	Cleavage	1	DUF3741_family_protein	TGCATTTCTTGGTTCAGGATG	21
221-109	KEH44553	3	-1	1	21	3240	3260	UGCAUUUCUUGGUUCAGGAUG	AAUUCUGAUCCAAGAAAUGCU	Cleavage	1	phosphoglucan;_water_dikinase;_putative	TGCATTTCTTGGTTCAGGATG	21
221-109	AES88682	3	-1	1	21	921	941	UGCAUUUCUUGGUUCAGGAUG	AAUUCAGAACCAGGAAAUGCC	Cleavage	1	hypothetical_protein	TGCATTTCTTGGTTCAGGATG	21
221-109	KEH39608	3	-1	1	21	115	135	UGCAUUUCUUGGUUCAGGAUG	AUUUCUGUAUCGAGAAGUGCA	Cleavage	1	phox_(PX)_domain_protein	TGCATTTCTTGGTTCAGGATG	21
221-109	KEH38383	3	-1	1	21	548	568	UGCAUUUCUUGGUUCAGGAUG	UUGCUUGGGCCAAGAGAUGCA	Cleavage	1	glutathione_S-transferase;_amino-terminal_domain_protein	TGCATTTCTTGGTTCAGGATG	21
221-109	AES86681	3	-1	1	21	995	1015	UGCAUUUCUUGGUUCAGGAUG	UUCUCUGAAUCAGGAAAUGUA	Cleavage	1	RAB_GTPase-like_protein_A1D	TGCATTTCTTGGTTCAGGATG	21
221-109	AES91375	3	-1	1	21	529	549	UGCAUUUCUUGGUUCAGGAUG	AAUGCUGAAUCAAGAAAUUCA	Cleavage	1	kinetochore-like_protein	TGCATTTCTTGGTTCAGGATG	21
221-109	KEH23933	3	-1	1	21	1504	1524	UGCAUUUCUUGGUUCAGGAUG	CUUCCUGGAUUAAAAAAUGCA	Cleavage	1	armadillo/beta-catenin_repeat_protein	TGCATTTCTTGGTTCAGGATG	21
221-109	KEH21260	3	-1	1	21	125	145	UGCAUUUCUUGGUUCAGGAUG	UAGCUUCAGCCAAGAAAUGCA	Cleavage	1	3-oxoacyl-(acyl_carrier)_synthase_II	TGCATTTCTTGGTTCAGGATG	21
221-109	KEH27294	3	-1	1	21	3971	3991	UGCAUUUCUUGGUUCAGGAUG	AAUUCUGAUCCAAGAAAUGCU	Cleavage	1	phosphoglucan;_water_dikinase	TGCATTTCTTGGTTCAGGATG	21
221-109	KEH27296	3	-1	1	21	10403	10423	UGCAUUUCUUGGUUCAGGAUG	AAUUCUGAUCCAAGAAAUGCU	Cleavage	1	phosphoglucan;_water_dikinase	TGCATTTCTTGGTTCAGGATG	21
221-109	AES90834	3	-1	1	21	856	876	UGCAUUUCUUGGUUCAGGAUG	UAUCUUGUGCUAAGAAAUGUA	Cleavage	1	pentatricopeptide_(PPR)_repeat_protein	TGCATTTCTTGGTTCAGGATG	21
221-109	AES95484	3	-1	1	21	2877	2897	UGCAUUUCUUGGUUCAGGAUG	CAUCUUGUACCAAGAAAUGAA	Cleavage	1	LRR_receptor-like_kinase_family_protein	TGCATTTCTTGGTTCAGGATG	21
221-109	KEH17182	3	-1	1	21	1430	1450	UGCAUUUCUUGGUUCAGGAUG	GUUCAUGGACCAGGAGAUGUA	Cleavage	1	hypothetical_protein	TGCATTTCTTGGTTCAGGATG	21
221-109	AES70805	3	-1	1	21	2878	2898	UGCAUUUCUUGGUUCAGGAUG	ACUUUUGUAUCAAGAAAUGUA	Cleavage	1	LRR_receptor-like_kinase	TGCATTTCTTGGTTCAGGATG	21
221-109	KEH34525	3	-1	1	21	2317	2337	UGCAUUUCUUGGUUCAGGAUG	ACUUUUGUAUCAAGAAAUGUA	Cleavage	1	LRR_receptor-like_kinase	TGCATTTCTTGGTTCAGGATG	21
221-109	KEH27295	3	-1	1	21	2271	2291	UGCAUUUCUUGGUUCAGGAUG	AAUUCUGAUCCAAGAAAUGCU	Cleavage	1	phosphoglucan;_water_dikinase	TGCATTTCTTGGTTCAGGATG	21
221-109	AES68175	3	-1	1	21	526	546	UGCAUUUCUUGGUUCAGGAUG	AUUUCUGUAUCGAGAAGUGCA	Cleavage	1	phox_(PX)_domain_protein	TGCATTTCTTGGTTCAGGATG	21
221-109	KEH38385	3	-1	1	21	603	623	UGCAUUUCUUGGUUCAGGAUG	UUGCUUGGGCCAAGAAAUGUA	Cleavage	1	glutathione_S-transferase;_amino-terminal_domain_protein	TGCATTTCTTGGTTCAGGATG	21
221-109	AES91356	3	-1	1	21	425	445	UGCAUUUCUUGGUUCAGGAUG	AAUGCUGAAUCAAGAAAUUCA	Cleavage	1	kinetochore-like_protein	TGCATTTCTTGGTTCAGGATG	21
221-109	AES80650	3	-1	1	21	280	300	UGCAUUUCUUGGUUCAGGAUG	CCUGUUGAACCAAGACAUGCA	Cleavage	1	hypothetical_protein	TGCATTTCTTGGTTCAGGATG	21
221-109	KEH17183	3	-1	1	21	1430	1450	UGCAUUUCUUGGUUCAGGAUG	GUUCAUGGACCAGGAGAUGUA	Cleavage	1	hypothetical_protein	TGCATTTCTTGGTTCAGGATG	21
221-109	AES81682	3	-1	1	21	972	992	UGCAUUUCUUGGUUCAGGAUG	GCUCAUGGACCAAGAAAUGUC	Cleavage	1	DUF3741_family_protein	TGCATTTCTTGGTTCAGGATG	21
221-109	AES62017	3	-1	1	21	3638	3658	UGCAUUUCUUGGUUCAGGAUG	AAUUCUGAAUCAAGAGAUGAA	Cleavage	1	suppressor-of-white-APricot_splicing_regulator;_putative	TGCATTTCTTGGTTCAGGATG	21
221-109	KEH38382	3	-1	1	21	529	549	UGCAUUUCUUGGUUCAGGAUG	UUGCUUGGGCCAAGAGAUGCA	Cleavage	1	glutathione_S-transferase;_amino-terminal_domain_protein	TGCATTTCTTGGTTCAGGATG	21
22-856	KEH26947	3	-1	1	21	1	21	UGCGACGAUUGUGCGGGCCCU	AUGGCAUUCACAAUCGUUGCA	Cleavage	1	pentatricopeptide_(PPR)_repeat_protein	TGCGACGATTGTGCGGGCCCT	21
22-856	KEH16710	3	-1	1	21	92	112	UGCGACGAUUGUGCGGGCCCU	ACGGCAUUCACAAUCGUUGCA	Cleavage	1	pentatricopeptide_(PPR)_repeat_protein	TGCGACGATTGTGCGGGCCCT	21
234-105	AES94588	3	-1	1	21	1705	1725	AGGGAGGUCAAAAACUGGAUG	AAUUCAUCUUUUGACCUUCCU	Cleavage	1	chaperone_DnaJ_domain_protein	AGGGAGGTCAAAAACTGGATG	21
234-105	KEH36683	3	-1	1	21	318	338	AGGGAGGUCAAAAACUGGAUG	AUCCCAAUUUUUGACCUCCCA	Cleavage	1	hypothetical_protein	AGGGAGGTCAAAAACTGGATG	21
234-105	AES96795	3	-1	1	21	1279	1299	AGGGAGGUCAAAAACUGGAUG	CCUCAAUUUUUUGACUUCCUU	Cleavage	1	myb_transcription_factor	AGGGAGGTCAAAAACTGGATG	21
234-105	KEH34565	3	-1	1	21	132	152	AGGGAGGUCAAAAACUGGAUG	UUUUCAGUUUUUCACCUUCUU	Cleavage	1	PPR_domain_protein	AGGGAGGTCAAAAACTGGATG	21
234-105	KEH42187	3	-1	1	21	3300	3320	AGGGAGGUCAAAAACUGGAUG	AAGUCGGUUUUUGAUCUCCUU	Cleavage	1	ABC_transporter_B_family_protein	AGGGAGGTCAAAAACTGGATG	21
234-105	AES77320	3	-1	1	21	239	259	AGGGAGGUCAAAAACUGGAUG	AUUCCAGUUUUUGCCUUCCCA	Cleavage	1	pyruvate_dehydrogenase_E1_component_subunit_beta	AGGGAGGTCAAAAACTGGATG	21
234-105	KEH40051	3	-1	1	21	2912	2932	AGGGAGGUCAAAAACUGGAUG	AAAACAGUUUUUGAUCUCCUU	Cleavage	1	calcineurin-like_metallo-phosphoesterase_superfamily_protein	AGGGAGGTCAAAAACTGGATG	21
234-105	KEH17802	3	-1	1	21	2372	2392	AGGGAGGUCAAAAACUGGAUG	AUUUCAGUUUUUGAUCUCUAU	Cleavage	1	DUF247_domain_protein	AGGGAGGTCAAAAACTGGATG	21
234-105	KEH23975	3	-1	1	21	1130	1150	AGGGAGGUCAAAAACUGGAUG	UUUCUGGUUUUUGACCUCUUA	Cleavage	1	cytochrome_oxidase_complex_assembly_protein	AGGGAGGTCAAAAACTGGATG	21
234-105	KEH30607	3	-1	1	21	1212	1232	AGGGAGGUCAAAAACUGGAUG	CAUCUAGUUUUUCACCUUCUU	Cleavage	1	import_inner_membrane_translocase_subunit_TIM44-2	AGGGAGGTCAAAAACTGGATG	21
234-105	KEH40050	3	-1	1	21	1006	1026	AGGGAGGUCAAAAACUGGAUG	AAAACAGUUUUUGAUCUCCUU	Cleavage	1	calcineurin-like_metallo-phosphoesterase_superfamily_protein	AGGGAGGTCAAAAACTGGATG	21
234-105	KEH40052	3	-1	1	21	1147	1167	AGGGAGGUCAAAAACUGGAUG	AAAACAGUUUUUGAUCUCCUU	Cleavage	1	calcineurin-like_metallo-phosphoesterase_superfamily_protein	AGGGAGGTCAAAAACTGGATG	21
234-105	AES81595	3	-1	1	21	1265	1285	AGGGAGGUCAAAAACUGGAUG	UUUCUGGUUUUUGACCUCUUA	Cleavage	1	cytochrome_oxidase_complex_assembly_protein	AGGGAGGTCAAAAACTGGATG	21
234-105	KEH30609	3	-1	1	21	1359	1379	AGGGAGGUCAAAAACUGGAUG	CAUCUAGUUUUUCACCUUCUU	Cleavage	1	import_inner_membrane_translocase_subunit_TIM44-2	AGGGAGGTCAAAAACTGGATG	21
234-105	KEH37967	3	-1	1	21	471	491	AGGGAGGUCAAAAACUGGAUG	CGUCCAGUUGUUGAUCUCUUU	Cleavage	1	Serine/Threonine_kinase_receptor-associated-like_protein	AGGGAGGTCAAAAACTGGATG	21
234-105	KEH30605	3	-1	1	21	1458	1478	AGGGAGGUCAAAAACUGGAUG	CAUCUAGUUUUUCACCUUCUU	Cleavage	1	import_inner_membrane_translocase_subunit_TIM44-2	AGGGAGGTCAAAAACTGGATG	21
234-105	AES66859	3	-1	1	21	2992	3012	AGGGAGGUCAAAAACUGGAUG	GGUCCAGUUUUUGGUUUUUUU	Cleavage	2	kinesin_motor_domain_protein	AGGGAGGTCAAAAACTGGATG	21
236-105	KEH24176	3	-1	1	21	761	781	AAAUAGAUGUUGAACUUGGUG	UACCAAAUGCAACAUUUAUUU	Cleavage	1	F-box_protein	AAATAGATGTTGAACTTGGTG	21
236-105	KEH21353	3	-1	1	21	790	810	AAAUAGAUGUUGAACUUGGUG	AUUUAGGAUUAACAUCUAUUU	Cleavage	1	ribosomal_protein_L7Ae/L30e/S12e/Gadd45_family_protein	AAATAGATGTTGAACTTGGTG	21
236-105	KEH21354	3	-1	1	21	607	627	AAAUAGAUGUUGAACUUGGUG	AUUUAGGAUUAACAUCUAUUU	Cleavage	1	ribosomal_protein_L7Ae/L30e/S12e/Gadd45_family_protein	AAATAGATGTTGAACTTGGTG	21
236-105	KEH27136	3	-1	1	21	1183	1203	AAAUAGAUGUUGAACUUGGUG	GUUCAAAUUCAAUGUUUAUUU	Cleavage	1	hypothetical_protein	AAATAGATGTTGAACTTGGTG	21
236-105	KEH23926	3	-1	1	21	228	248	AAAUAGAUGUUGAACUUGGUG	UACGAAGUUUAUCAUCUAUUU	Translation	1	DUF761_domain_protein	AAATAGATGTTGAACTTGGTG	21
236-105	KEH20864	3	-1	1	21	275	295	AAAUAGAUGUUGAACUUGGUG	UGUUAAUAUCAACAUCUAUUU	Cleavage	1	peptide/nitrate_transporter	AAATAGATGTTGAACTTGGTG	21
236-105	AES68432	3	-1	1	21	245	265	AAAUAGAUGUUGAACUUGGUG	GAUCUAGUUUAAUAUUUAUUU	Cleavage	1	hypothetical_protein	AAATAGATGTTGAACTTGGTG	21
236-105	AES59083	3	-1	1	21	47	67	AAAUAGAUGUUGAACUUGGUG	CACCAAAUCCAACAUCUGUUU	Cleavage	1	actin-binding_FH2_(formin_2)_family_protein	AAATAGATGTTGAACTTGGTG	21
236-105	KEH41515	3	-1	1	21	4841	4861	AAAUAGAUGUUGAACUUGGUG	AUUUAUGUUCAACGUCUGUUU	Cleavage	1	structural_maintenance_of_s_protein	AAATAGATGTTGAACTTGGTG	21
236-105	AES71519	3	-1	1	21	1592	1612	AAAUAGAUGUUGAACUUGGUG	GACCAACUUCAAUAUCUAUCU	Cleavage	1	ataxia_telangiectasia_mutated_protein;_putative	AAATAGATGTTGAACTTGGTG	21
236-105	KEH43038	3	-1	1	21	2247	2267	AAAUAGAUGUUGAACUUGGUG	CUCCAAGUUCAACAUAUGUUG	Cleavage	1	zeta-carotene_desaturase	AAATAGATGTTGAACTTGGTG	21
236-105	KEH34733	3	-1	1	21	3005	3025	AAAUAGAUGUUGAACUUGGUG	UCUCAAGUUCAUCAUUUGUUU	Translation	1	AT_hook_motif_DNA-binding_family_protein	AAATAGATGTTGAACTTGGTG	21
236-105	AET01310	3	-1	1	21	1193	1213	AAAUAGAUGUUGAACUUGGUG	UUCCAUGUUCAAUAUCUUUUU	Cleavage	1	fatty_acid_hydroxylase_superfamily_protein	AAATAGATGTTGAACTTGGTG	21
236-105	KEH20654	3	-1	1	21	326	346	AAAUAGAUGUUGAACUUGGUG	CUCCAAAUUUAACAUCAAUUU	Cleavage	1	RNA_recognition_motif_(RRM)_containing_protein	AAATAGATGTTGAACTTGGTG	21
236-105	AES75813	3	-1	1	21	279	299	AAAUAGAUGUUGAACUUGGUG	AUCCAAAUUCAAUAUCUUUUU	Cleavage	1	ATP-dependent_Clp_protease_regulatory_subunit_ClpX	AAATAGATGTTGAACTTGGTG	21
236-105	AES96872	3	-1	1	21	288	308	AAAUAGAUGUUGAACUUGGUG	ACUUGUGUUUAACAUCUAUUU	Cleavage	1	ERD_(early-responsive_to_dehydration_stress)_family_protein	AAATAGATGTTGAACTTGGTG	21
236-105	KEH20437	3	-1	1	21	4135	4155	AAAUAGAUGUUGAACUUGGUG	GGCCUAGUUCAAUAUAUAUUU	Cleavage	1	ADP-ribosylation_factor-like_protein_A1D	AAATAGATGTTGAACTTGGTG	21
236-105	AES96246	3	-1	1	21	209	229	AAAUAGAUGUUGAACUUGGUG	CUCCAAUUUCAACGUCAAUUU	Cleavage	1	auxin-induced_5NG4-like_protein	AAATAGATGTTGAACTTGGTG	21
236-105	KEH41516	3	-1	1	21	4076	4096	AAAUAGAUGUUGAACUUGGUG	AUUUAUGUUCAACGUCUGUUU	Cleavage	1	structural_maintenance_of_s_protein	AAATAGATGTTGAACTTGGTG	21
240-104	AES79268	3	-1	1	21	62	82	UCGUGAUUGCCGUUUCUGAAA	CUUCAGGAUUGGCAAUUACGA	Cleavage	1	transmembrane_protein;_putative	TCGTGATTGCCGTTTCTGAAA	21
240-104	AES73711	3	-1	1	21	1644	1664	UCGUGAUUGCCGUUUCUGAAA	GUUCAGGAACGGCAAAUACGG	Cleavage	1	transcriptional_corepressor_leunig-like_protein	TCGTGATTGCCGTTTCTGAAA	21
240-104	AES81410	3	-1	1	21	3736	3756	UCGUGAUUGCCGUUUCUGAAA	UAAUGGAAAUGGUAAUCACGA	Cleavage	1	nucleolar_gar2-like_protein	TCGTGATTGCCGTTTCTGAAA	21
240-104	AES80857	3	-1	1	21	807	827	UCGUGAUUGCCGUUUCUGAAA	AGUUGGAAAUGGUGAUCGCGA	Cleavage	1	cation/H+_exchanger_3	TCGTGATTGCCGTTTCTGAAA	21
240-104	KEH35932	3	-1	1	21	1665	1685	UCGUGAUUGCCGUUUCUGAAA	GUUCAGGAACGGCAAAUACGG	Cleavage	1	transcriptional_corepressor_leunig-like_protein	TCGTGATTGCCGTTTCTGAAA	21
243-102	AES87357	3	-1	1	21	2894	2914	AGGUAGAAUUCUGUUGGUUGA	GUAAUUGAUAGAAUUUUGCCU	Cleavage	1	SLOW_growth_protein	AGGTAGAATTCTGTTGGTTGA	21
243-102	AES71122	3	-1	1	21	58	78	AGGUAGAAUUCUGUUGGUUGA	CCACCGAACAGAGUUUUACCU	Cleavage	1	anthranilate_synthase_alpha_1	AGGTAGAATTCTGTTGGTTGA	21
243-102	AES89141	3	-1	1	21	227	247	AGGUAGAAUUCUGUUGGUUGA	UCAAUCAUUGGAAUUCUACUU	Cleavage	1	cysteine-rich_RLK_(receptor-like_kinase)_protein;_putative	AGGTAGAATTCTGTTGGTTGA	21
243-102	KEH39752	3	-1	1	21	1244	1264	AGGUAGAAUUCUGUUGGUUGA	UGGACCAAUGGAGUUUUGCCU	Cleavage	1	transcriptional_regulator_of_RNA_polII;_SAGA;_subunit	AGGTAGAATTCTGTTGGTTGA	21
243-102	AES70533	3	-1	1	21	3620	3640	AGGUAGAAUUCUGUUGGUUGA	CAAGCAGAUAGAAUUCUACUU	Cleavage	1	LRR_and_NB-ARC_domain_disease_resistance_protein	AGGTAGAATTCTGTTGGTTGA	21
243-102	AES61359	3	-1	1	21	2332	2352	AGGUAGAAUUCUGUUGGUUGA	UCAGACAAUAGAAUUUUAUCU	Cleavage	1	endo-beta-mannosidase-like_mannosylglycoprotein	AGGTAGAATTCTGTTGGTTGA	21
243-102	KEH42685	3	-1	1	21	546	566	AGGUAGAAUUCUGUUGGUUGA	AGGACCAACAGAUUUCUGUCU	Cleavage	1	RNA-binding_(RRM/RBD/RNP_motif)_family_protein	AGGTAGAATTCTGTTGGTTGA	21
243-102	KEH32731	3	-1	1	21	276	296	AGGUAGAAUUCUGUUGGUUGA	AGAACUUGUAGAGUUCUACCU	Cleavage	1	NAC_transcription_factor-like_protein	AGGTAGAATTCTGTTGGTTGA	21
257-98	KEH21540	3	-1	1	21	55	75	AGGACACCAGACGUUGAGAGA	AACUUGAACGUUUGGUGUCCU	Cleavage	1	transmembrane_protein;_putative	AGGACACCAGACGTTGAGAGA	21
26-755	AES89653	3	-1	1	21	619	639	AAUAAACGUUGCUGUCUCAAG	GCUGAGAGAGCAAAGUUUGUU	Cleavage	1	prohibitin_complex_protein	AATAAACGTTGCTGTCTCAAG	21
26-755	AET03023	3	-1	1	21	1501	1521	AAUAAACGUUGCUGUCUCAAG	AAUAAUACAGCAAUGUUUGUU	Cleavage	1	3-hydroxyacyl-CoA_dehyrogenase	AATAAACGTTGCTGTCTCAAG	21
26-755	KEH19410	3	-1	1	21	1516	1536	AAUAAACGUUGCUGUCUCAAG	AAUAAUACAGCAAUGUUUGUU	Cleavage	1	3-hydroxyacyl-CoA_dehyrogenase	AATAAACGTTGCTGTCTCAAG	21
26-755	KEH19158	3	-1	1	21	1889	1909	AAUAAACGUUGCUGUCUCAAG	AGUCAGAAAGCAGUGUUUAUU	Cleavage	1	octicosapeptide/phox/Bem1p_domain_kinase_superfamily_protein	AATAAACGTTGCTGTCTCAAG	21
26-755	KEH30684	3	-1	1	21	436	456	AAUAAACGUUGCUGUCUCAAG	GCUGAGAGAGCAAAGUUUGUU	Cleavage	1	prohibitin_complex_protein	AATAAACGTTGCTGTCTCAAG	21
26-755	KEH26959	3	-1	1	21	1916	1936	AAUAAACGUUGCUGUCUCAAG	CUUGAGAAAGCAAUGUUUGUG	Cleavage	1	cyclin-dependent_kinase	AATAAACGTTGCTGTCTCAAG	21
281-93	AES76114	3	-1	1	21	431	451	ACUAUGUUCUCUCUCUGGCCU	GAGUAAUAGAGAGAACAUGGU	Cleavage	1	transmembrane_protein;_putative	ACTATGTTCTCTCTCTGGCCT	21
281-93	KEH38882	3	-1	1	21	477	497	ACUAUGUUCUCUCUCUGGCCU	GAGUCAGGGAGAGGAUGUGGU	Cleavage	1	hypothetical_protein	ACTATGTTCTCTCTCTGGCCT	21
281-93	AES80556	3	-1	1	21	1604	1624	ACUAUGUUCUCUCUCUGGCCU	UCAACUGAGAGAGAACAUAGU	Cleavage	1	U1_small_nuclear_ribonucleoprotein	ACTATGTTCTCTCTCTGGCCT	21
281-93	AES60415	3	-1	1	21	810	830	ACUAUGUUCUCUCUCUGGCCU	AAGUUAGAGACAGAACAUGGU	Translation	1	hypothetical_protein	ACTATGTTCTCTCTCTGGCCT	21
281-93	AES81682	3	-1	1	21	1057	1077	ACUAUGUUCUCUCUCUGGCCU	CUUCCACGGGGAGAACAUAGU	Cleavage	1	DUF3741_family_protein	ACTATGTTCTCTCTCTGGCCT	21
281-93	KEH23986	3	-1	1	21	531	551	ACUAUGUUCUCUCUCUGGCCU	CUUCCACGGGGAGAACAUAGU	Cleavage	1	DUF3741_family_protein	ACTATGTTCTCTCTCTGGCCT	21
281-93	AES69718	3	-1	1	21	88	108	ACUAUGUUCUCUCUCUGGCCU	AUGAUAGAGAGAGAAUAUAGA	Cleavage	1	glycoside_hydrolase_family_1_protein	ACTATGTTCTCTCTCTGGCCT	21
281-93	AET05237	3	-1	1	21	351	371	ACUAUGUUCUCUCUCUGGCCU	UCACCAGAGAGAGAAAAUGGU	Cleavage	1	auxin-responsive_AUX/IAA_family_protein	ACTATGTTCTCTCTCTGGCCT	21
294-90	AES78124	3	-1	1	21	534	554	AGUUAUGAUGAUAAUAGGCCG	UUGUUUGUUAUUAUUAUAAUU	Cleavage	1	calcium-binding_EF-hand_protein	AGTTATGATGATAATAGGCCG	21
294-90	KEH26462	3	-1	1	21	2662	2682	AGUUAUGAUGAUAAUAGGCCG	AGGUUUAUUAUCAUCAUUAUU	Cleavage	1	methyl-CpG-binding_domain_protein	AGTTATGATGATAATAGGCCG	21
294-90	KEH42883	3	-1	1	21	2513	2533	AGUUAUGAUGAUAAUAGGCCG	CGGCAUAUUAUUAUCAUGGUU	Cleavage	1	endosomal_targeting_BRO1-like_domain_protein	AGTTATGATGATAATAGGCCG	21
294-90	KEH29617	3	-1	1	21	756	776	AGUUAUGAUGAUAAUAGGCCG	UUGUCUAUUAUCUUUAUAAUU	Cleavage	1	hypothetical_protein	AGTTATGATGATAATAGGCCG	21
294-90	AES81458	3	-1	1	21	2017	2037	AGUUAUGAUGAUAAUAGGCCG	CUUCUUAUUAUUAUUGUAACU	Cleavage	1	hypothetical_protein	AGTTATGATGATAATAGGCCG	21
294-90	AES94768	3	-1	1	21	1828	1848	AGUUAUGAUGAUAAUAGGCCG	UAGUUUAUUAUUAUUGUAAUU	Cleavage	1	reticulon-like_protein	AGTTATGATGATAATAGGCCG	21
294-90	AES59193	3	-1	1	21	192	212	AGUUAUGAUGAUAAUAGGCCG	AAGCUUAUUAUUAUUAUUACU	Cleavage	1	LRR_receptor-like_kinase_family_protein	AGTTATGATGATAATAGGCCG	21
294-90	KEH44248	3	-1	1	21	487	507	AGUUAUGAUGAUAAUAGGCCG	GAGCUUCUUAUUGUCAUAGCU	Cleavage	1	aluminum_activated_malate_transporter_family_protein	AGTTATGATGATAATAGGCCG	21
294-90	KEH26463	3	-1	1	21	3379	3399	AGUUAUGAUGAUAAUAGGCCG	AGGUUUAUUAUCAUCAUUAUU	Cleavage	1	methyl-CpG-binding_domain_protein	AGTTATGATGATAATAGGCCG	21
294-90	AES76337	3	-1	1	21	1010	1030	AGUUAUGAUGAUAAUAGGCCG	UGGCAUAUUAUUAUCAUGGUU	Cleavage	1	endosomal_targeting_BRO1-like_domain_protein	AGTTATGATGATAATAGGCCG	21
294-90	KEH23114	3	-1	1	21	557	577	AGUUAUGAUGAUAAUAGGCCG	CUGUCUAUUAUUAUCAUACUU	Cleavage	1	DUF674_family_protein	AGTTATGATGATAATAGGCCG	21
294-90	AES69679	3	-1	1	21	3754	3774	AGUUAUGAUGAUAAUAGGCCG	AGGCAUGUUGUCAUCAUGAUU	Cleavage	2	NB-ARC_domain_disease_resistance_protein;_putative	AGTTATGATGATAATAGGCCG	21
294-90	AES89948	3	-1	1	21	3585	3605	AGUUAUGAUGAUAAUAGGCCG	UUGGUUGUUAUUAUCAUAAUU	Cleavage	1	anaphase_promoting_complex_subunit_2	AGTTATGATGATAATAGGCCG	21
294-90	AES96331	3	-1	1	21	343	363	AGUUAUGAUGAUAAUAGGCCG	AAGUCUAUUAUCGUUACAACU	Cleavage	1	hypothetical_protein	AGTTATGATGATAATAGGCCG	21
307-85	AET01158	3	-1	1	21	3907	3927	AAUACUGGGUGCUGUAACUCU	AAAGAUAUAGUGUCCAGUAUU	Cleavage	1	CCR4-NOT_transcription_complex_protein;_putative	AATACTGGGTGCTGTAACTCT	21
307-85	AES62408	3	-1	1	21	332	352	AAUACUGGGUGCUGUAACUCU	UAAGUCACAGCAUCAAGUAUU	Cleavage	1	chitinase	AATACTGGGTGCTGTAACTCT	21
309-84	KEH43723	3	-1	1	21	719	739	ACAACUCUGACAUGCCUUGGC	GUCGAGGUUUGUCAGGGUUGU	Cleavage	1	DNA_mismatch_repair_MSH3-like_protein	ACAACTCTGACATGCCTTGGC	21
309-84	KEH43722	3	-1	1	21	695	715	ACAACUCUGACAUGCCUUGGC	GUCGAGGUUUGUCAGGGUUGU	Cleavage	1	DNA_mismatch_repair_MSH3-like_protein	ACAACTCTGACATGCCTTGGC	21
309-84	KEH21493	3	-1	1	21	938	958	ACAACUCUGACAUGCCUUGGC	UUCAAGGCAUGUCCGGGUUGG	Cleavage	1	HEAT_repeat_5B-like_protein	ACAACTCTGACATGCCTTGGC	21
315-83	AES78230	3	-1	1	21	131	151	UUACAUUAUCGUUGGCAAUCG	CCAUUGCCAACCUUAAUGUAA	Translation	1	heat_shock_70_kDa_protein	TTACATTATCGTTGGCAATCG	21
315-83	AES97367	3	-1	1	21	1977	1997	UUACAUUAUCGUUGGCAAUCG	GGAAUGCCAGUGAUAGUGUAG	Cleavage	1	CHUP1-like_protein	TTACATTATCGTTGGCAATCG	21
315-83	KEH26793	3	-1	1	21	2855	2875	UUACAUUAUCGUUGGCAAUCG	UGAUUAUCAAUGAUAAUGUAU	Cleavage	1	disease_resistance_protein_(TIR-NBS-LRR_class)	TTACATTATCGTTGGCAATCG	21
315-83	KEH42803	3	-1	1	21	72	92	UUACAUUAUCGUUGGCAAUCG	ACAUUGCCGGCGAUAGUGAAA	Cleavage	1	DUF506_family_protein	TTACATTATCGTTGGCAATCG	21
315-83	KEH22070	3	-1	1	21	1286	1306	UUACAUUAUCGUUGGCAAUCG	AUGUUUCUGACGAUGAUGUAA	Cleavage	1	SNF2_family_amino-terminal_protein	TTACATTATCGTTGGCAATCG	21
315-83	KEH23489	3	-1	1	21	2195	2215	UUACAUUAUCGUUGGCAAUCG	UAACUGCCAAUGGUGAUGUGA	Cleavage	1	endonuclease/exonuclease/phosphatase_family_protein	TTACATTATCGTTGGCAATCG	21
315-83	AES91711	3	-1	1	21	344	364	UUACAUUAUCGUUGGCAAUCG	AGGUUGUUAAUGAUGGUGUAA	Cleavage	1	octicosapeptide/phox/Bem1p_domain_kinase_superfamily_protein	TTACATTATCGTTGGCAATCG	21
315-83	KEH15519	3	-1	1	21	11	31	UUACAUUAUCGUUGGCAAUCG	GGAUCGUCAACGAUGGUGUGA	Cleavage	1	transmembrane_protein;_putative	TTACATTATCGTTGGCAATCG	21
315-83	KEH19158	3	-1	1	21	6255	6275	UUACAUUAUCGUUGGCAAUCG	UUAUUGCUAUUGAUGAUGUAA	Cleavage	2	octicosapeptide/phox/Bem1p_domain_kinase_superfamily_protein	TTACATTATCGTTGGCAATCG	21
339-79	KEH42242	3	-1	1	21	80	100	UAAUAUGAUGAAAAUUAGACG	AAAUUAUUUUUCAUCAUGUUA	Cleavage	1	hypothetical_protein	TAATATGATGAAAATTAGACG	21
339-79	AES73330	3	-1	1	21	49	69	UAAUAUGAUGAAAAUUAGACG	GACUUAGGUUUCAUCAUAUUA	Cleavage	1	transmembrane_protein;_putative	TAATATGATGAAAATTAGACG	21
339-79	AES95210	3	-1	1	21	49	69	UAAUAUGAUGAAAAUUAGACG	GACUUAAGUUUUAUCAUAUUA	Cleavage	1	transmembrane_protein;_putative	TAATATGATGAAAATTAGACG	21
339-79	AES94000	3	-1	1	21	3040	3060	UAAUAUGAUGAAAAUUAGACG	UAUUUAAUUUUCAUCAUGAUG	Cleavage	2	cation/H+_exchanger_3	TAATATGATGAAAATTAGACG	21
339-79	KEH24739	3	-1	1	21	1318	1338	UAAUAUGAUGAAAAUUAGACG	GUUCUAAAUGUCAUUAUAUUA	Cleavage	1	MATE_efflux_family_protein	TAATATGATGAAAATTAGACG	21
339-79	AES99212	3	-1	1	21	1067	1087	UAAUAUGAUGAAAAUUAGACG	CAUCGAGUUUUCGUUAUGUUA	Cleavage	1	eukaryotic_aspartyl_protease_family_protein	TAATATGATGAAAATTAGACG	21
339-79	AES63406	3	-1	1	21	309	329	UAAUAUGAUGAAAAUUAGACG	CAUUCAAUUUUCAUCAAAUUA	Cleavage	1	somatic_embryogenesis_receptor-like_kinase	TAATATGATGAAAATTAGACG	21
339-79	KEH23819	3	-1	1	21	1241	1261	UAAUAUGAUGAAAAUUAGACG	UUGCAAGUUUUCAUCAUAUUG	Cleavage	1	hypothetical_protein	TAATATGATGAAAATTAGACG	21
339-79	KEH24742	3	-1	1	21	1766	1786	UAAUAUGAUGAAAAUUAGACG	GUUCUAAAUGUCAUUAUAUUA	Cleavage	1	MATE_efflux_family_protein	TAATATGATGAAAATTAGACG	21
339-79	AET03591	3	-1	1	21	49	69	UAAUAUGAUGAAAAUUAGACG	GACUUAAGUUUUAUCAUAUUA	Cleavage	1	transmembrane_protein;_putative	TAATATGATGAAAATTAGACG	21
339-79	KEH24741	3	-1	1	21	1649	1669	UAAUAUGAUGAAAAUUAGACG	GUUCUAAAUGUCAUUAUAUUA	Cleavage	1	MATE_efflux_family_protein	TAATATGATGAAAATTAGACG	21
339-79	AES69702	3	-1	1	21	1455	1475	UAAUAUGAUGAAAAUUAGACG	AUUUUAAUUUUCAAUGUAUUA	Cleavage	1	BEST_Arabidopsis_thaliana_protein_match_is	TAATATGATGAAAATTAGACG	21
339-79	KEH24740	3	-1	1	21	1464	1484	UAAUAUGAUGAAAAUUAGACG	GUUCUAAAUGUCAUUAUAUUA	Cleavage	1	MATE_efflux_family_protein	TAATATGATGAAAATTAGACG	21
339-79	KEH41292	3	-1	1	21	1233	1253	UAAUAUGAUGAAAAUUAGACG	AUUCUAAUUUUGAUCAUGUUU	Translation	1	hypothetical_protein	TAATATGATGAAAATTAGACG	21
339-79	AES69761	3	-1	1	21	598	618	UAAUAUGAUGAAAAUUAGACG	AUUUUUAUUUUUAUCAUAUUU	Cleavage	1	serine_carboxypeptidase-like_protein	TAATATGATGAAAATTAGACG	21
339-79	AES81158	3	-1	1	21	49	69	UAAUAUGAUGAAAAUUAGACG	GACUUAAGUUUUAUCAUAUUA	Cleavage	1	transmembrane_protein;_putative	TAATATGATGAAAATTAGACG	21
339-79	AES91145	3	-1	1	21	147	167	UAAUAUGAUGAAAAUUAGACG	UGUUUGAUUUUCAUCACGUUA	Cleavage	1	hypothetical_protein	TAATATGATGAAAATTAGACG	21
339-79	AET01470	3	-1	1	21	133	153	UAAUAUGAUGAAAAUUAGACG	ACUCUAAUUAUCAUCAUAAUA	Cleavage	1	AP2_domain_class_transcription_factor	TAATATGATGAAAATTAGACG	21
339-79	AES67346	3	-1	1	21	479	499	UAAUAUGAUGAAAAUUAGACG	GACUUAAAUUUUAUCAUAUUA	Cleavage	1	transmembrane_protein;_putative	TAATATGATGAAAATTAGACG	21
339-79	KEH18738	3	-1	1	21	1241	1261	UAAUAUGAUGAAAAUUAGACG	UAAUUCAUUUUCAUCAUGUUA	Cleavage	1	plant/F17O14-7_protein	TAATATGATGAAAATTAGACG	21
339-79	AES74653	3	-1	1	21	482	502	UAAUAUGAUGAAAAUUAGACG	AUUGUAAUUUUCGUCAAAUUA	Cleavage	1	global_transcription_factor	TAATATGATGAAAATTAGACG	21
339-79	AES77182	3	-1	1	21	23	43	UAAUAUGAUGAAAAUUAGACG	UUUUUAAUUUUUAUUUUAUUA	Cleavage	1	hydroxyproline-rich_glycoprotein_family_protein	TAATATGATGAAAATTAGACG	21
339-79	KEH37657	3	-1	1	21	469	489	UAAUAUGAUGAAAAUUAGACG	UUUAUGAUUUUUAUUAUGUUA	Cleavage	1	sucrose_synthase	TAATATGATGAAAATTAGACG	21
339-79	AES69624	3	-1	1	21	49	69	UAAUAUGAUGAAAAUUAGACG	GACUUAAGUUUUAUCAUAUUA	Cleavage	1	transmembrane_protein;_putative	TAATATGATGAAAATTAGACG	21
339-79	AES59227	3	-1	1	21	1411	1431	UAAUAUGAUGAAAAUUAGACG	UAUUUAUUUUUUAUCAUAUUU	Cleavage	1	fructan_exohydrolase	TAATATGATGAAAATTAGACG	21
339-79	AES88711	3	-1	1	21	49	69	UAAUAUGAUGAAAAUUAGACG	GACUUAAGUUUUAUCAUAUUA	Cleavage	1	transmembrane_protein;_putative	TAATATGATGAAAATTAGACG	21
339-79	AES70612	3	-1	1	21	368	388	UAAUAUGAUGAAAAUUAGACG	AUACUAAUAUUCGUCAUAUUA	Cleavage	1	MAP_kinase	TAATATGATGAAAATTAGACG	21
339-79	KEH16686	3	-1	1	21	332	352	UAAUAUGAUGAAAAUUAGACG	ACUAUAAUUUUCUUCAUAUUG	Cleavage	1	viral_movement_protein	TAATATGATGAAAATTAGACG	21
339-79	AES89783	3	-1	1	21	2481	2501	UAAUAUGAUGAAAAUUAGACG	AGUUAAAUUUUCAUUAUAUUU	Cleavage	1	DUF640_family_protein	TAATATGATGAAAATTAGACG	21
339-79	KEH33266	3	-1	1	21	504	524	UAAUAUGAUGAAAAUUAGACG	AUUUUUAUUUUUAUCAUAUUU	Cleavage	1	serine_carboxypeptidase-like_protein	TAATATGATGAAAATTAGACG	21
339-79	AES76321	3	-1	1	21	2917	2937	UAAUAUGAUGAAAAUUAGACG	CAACUAAUUUUCCUUAUAUUA	Cleavage	1	disease_resistance_protein_(TIR-NBS-LRR_class);_putative	TAATATGATGAAAATTAGACG	21
339-79	AES88409	3	-1	1	21	49	69	UAAUAUGAUGAAAAUUAGACG	GACUUAAGUUUUAUCAUAUUA	Cleavage	1	transmembrane_protein;_putative	TAATATGATGAAAATTAGACG	21
339-79	KEH34097	3	-1	1	21	368	388	UAAUAUGAUGAAAAUUAGACG	AUACUAAUAUUCGUCAUAUUA	Cleavage	1	MAP_kinase	TAATATGATGAAAATTAGACG	21
339-79	AES70477	3	-1	1	21	161	181	UAAUAUGAUGAAAAUUAGACG	CUUCUUAUUAUUAUCAUAUUA	Cleavage	1	transmembrane_protein;_putative	TAATATGATGAAAATTAGACG	21
343-78	AET05555	3	-1	1	21	917	937	AUAAUGAUGAAAUACGGGAUA	UAUCUUUUAUUUUAUUAUUAU	Cleavage	1	glutaredoxin_(GRX)_family_protein	ATAATGATGAAATACGGGATA	21
343-78	AES59904	3	-1	1	21	364	384	AUAAUGAUGAAAUACGGGAUA	UUUCCCCUGUUUCAUUGUUGU	Cleavage	3	hypothetical_protein	ATAATGATGAAATACGGGATA	21
343-78	KEH44246	3	-1	1	21	33	53	AUAAUGAUGAAAUACGGGAUA	CUUCCCGUAUUUCAGCACUAU	Cleavage	1	regulator_of_Vps4_activity_in_the_MVB_pathway_protein	ATAATGATGAAATACGGGATA	21
343-78	KEH29081	3	-1	1	21	4743	4763	AUAAUGAUGAAAUACGGGAUA	UGUCCCGUGUUUUAUUAUUUU	Cleavage	1	NHL_domain_protein	ATAATGATGAAATACGGGATA	21
343-78	KEH24019	3	-1	1	21	77	97	AUAAUGAUGAAAUACGGGAUA	AUUCCUUUAUUUCAUAAUUAU	Cleavage	1	phenylalanine_ammonia-lyase-like_protein	ATAATGATGAAATACGGGATA	21
343-78	KEH19435	3	-1	1	21	55	75	AUAAUGAUGAAAUACGGGAUA	CUUUCUUUGUUUUAUCAUUAU	Cleavage	1	NAC_transcription_factor-like_protein	ATAATGATGAAATACGGGATA	21
343-78	AET05432	3	-1	1	21	398	418	AUAAUGAUGAAAUACGGGAUA	AAUCCCUUGUUUCAUCAAUAU	Cleavage	1	PPR_domain_protein	ATAATGATGAAATACGGGATA	21
343-78	AES63031	3	-1	1	21	845	865	AUAAUGAUGAAAUACGGGAUA	ACUACUGUAUUUUAUUGUUAU	Cleavage	1	transmembrane_protein;_putative	ATAATGATGAAATACGGGATA	21
343-78	AES64965	3	-1	1	21	1434	1454	AUAAUGAUGAAAUACGGGAUA	UUUUGCUUAUUUCAUUAUUAU	Cleavage	1	WRKY_family_transcription_factor	ATAATGATGAAATACGGGATA	21
343-78	AES95204	3	-1	1	21	173	193	AUAAUGAUGAAAUACGGGAUA	UUUCCAUUAUUUUAUUAUUAU	Cleavage	1	RING_zinc_finger_protein;_putative	ATAATGATGAAATACGGGATA	21
343-78	AES73992	3	-1	1	21	146	166	AUAAUGAUGAAAUACGGGAUA	ACUCCCUUCUUUUAUCAUUAU	Cleavage	1	glycosyl_hydrolase_family_9_protein	ATAATGATGAAATACGGGATA	21
343-78	KEH21390	3	-1	1	21	523	543	AUAAUGAUGAAAUACGGGAUA	AAUCCCUUGUUUCAUCAAUAU	Cleavage	1	PPR_domain_protein	ATAATGATGAAATACGGGATA	21
343-78	AES70363	3	-1	1	21	1635	1655	AUAAUGAUGAAAUACGGGAUA	UUUCCUGUAUUUCUUUGUUAU	Cleavage	1	transducin/WD-like_repeat-protein	ATAATGATGAAATACGGGATA	21
343-78	KEH16268	3	-1	1	21	1149	1169	AUAAUGAUGAAAUACGGGAUA	AAAUCUGUGUUUUAUCAUUAU	Cleavage	1	hypothetical_protein	ATAATGATGAAATACGGGATA	21
343-78	AES87195	3	-1	1	21	3378	3398	AUAAUGAUGAAAUACGGGAUA	UGUCCCGUGUUUUAUUAUUUU	Cleavage	1	NHL_domain_protein	ATAATGATGAAATACGGGATA	21
343-78	AET00359	3	-1	1	21	240	260	AUAAUGAUGAAAUACGGGAUA	AAACUCUUAUUUCAUUAUUAU	Cleavage	1	F-box_protein_interaction_domain_protein	ATAATGATGAAATACGGGATA	21
343-78	KEH21095	3	-1	1	21	667	687	AUAAUGAUGAAAUACGGGAUA	CAUUCCGUGUUUUAUCAUUGG	Cleavage	1	ARID/bright_DNA-binding_domain-containing_protein	ATAATGATGAAATACGGGATA	21
373-72	AES68615	3	-1	1	21	702	722	UUAUAUGAUGAUAAAGGGAUA	AAAACCUUUAUCAUCAUGUGA	Cleavage	1	ethylene_insensitive_3_family_protein	TTATATGATGATAAAGGGATA	21
373-72	KEH38225	3	-1	1	21	708	728	UUAUAUGAUGAUAAAGGGAUA	CAUGCAUUUAUCAUUAUAUGA	Cleavage	1	Ent-kaurene_synthase	TTATATGATGATAAAGGGATA	21
373-72	AES59507	3	-1	1	21	125	145	UUAUAUGAUGAUAAAGGGAUA	CUUCUCUUUAUCCUCGUGUAA	Cleavage	1	ubiquitin-conjugating_enzyme_E2	TTATATGATGATAAAGGGATA	21
373-72	KEH35904	3	-1	1	21	2043	2063	UUAUAUGAUGAUAAAGGGAUA	UGUCCUUUUGACAUCAUAUGA	Translation	1	CHD3-type_chromatin-remodeling_factor_pickle_protein	TTATATGATGATAAAGGGATA	21
373-72	KEH39713	3	-1	1	21	89	109	UUAUAUGAUGAUAAAGGGAUA	UUUUCCUUUAUCAUUAUGUGU	Cleavage	1	hypothetical_protein	TTATATGATGATAAAGGGATA	21
373-72	AES95204	3	-1	1	21	177	197	UUAUAUGAUGAUAAAGGGAUA	CAUUAUUUUAUUAUUAUAUAA	Cleavage	1	RING_zinc_finger_protein;_putative	TTATATGATGATAAAGGGATA	21
373-72	KEH15938	3	-1	1	21	657	677	UUAUAUGAUGAUAAAGGGAUA	CGUUCCUUUAUCGUUAUAUGU	Cleavage	1	endonuclease/exonuclease/phosphatase_family_protein	TTATATGATGATAAAGGGATA	21
373-72	KEH41698	3	-1	1	21	1526	1546	UUAUAUGAUGAUAAAGGGAUA	AUUUACUUUAUUGUCAUAUGA	Cleavage	1	hypothetical_protein	TTATATGATGATAAAGGGATA	21
373-72	KEH40901	3	-1	1	21	3423	3443	UUAUAUGAUGAUAAAGGGAUA	GAUUCCUUUGUCGUUGUAUAG	Cleavage	1	sister_chromatid_cohesion_PDS5-like_protein	TTATATGATGATAAAGGGATA	21
373-72	AES72031	3	-1	1	21	844	864	UUAUAUGAUGAUAAAGGGAUA	AUUGUCUUCAUCAUCAUAUAA	Cleavage	1	chaperone_dnaJ-like_protein	TTATATGATGATAAAGGGATA	21
373-72	KEH40705	3	-1	1	21	204	224	UUAUAUGAUGAUAAAGGGAUA	UGUGCCUUUACCAUCGUAUAA	Translation	1	MYB_family_transcription_factor	TTATATGATGATAAAGGGATA	21
373-72	AET02392	3	-1	1	21	569	589	UUAUAUGAUGAUAAAGGGAUA	UUUUCCUUUAUCGUUGUGUAG	Cleavage	1	inner_membrane_protease_subunit_1	TTATATGATGATAAAGGGATA	21
373-72	KEH42617	3	-1	1	21	2625	2645	UUAUAUGAUGAUAAAGGGAUA	UAAUCAUUUAUCAUUAUAUAA	Cleavage	1	glutathione_reductase	TTATATGATGATAAAGGGATA	21
373-72	KEH40061	3	-1	1	21	123	143	UUAUAUGAUGAUAAAGGGAUA	CUUCUCUUUAUCCUCGUGUAA	Cleavage	1	ubiquitin-conjugating_enzyme_E2	TTATATGATGATAAAGGGATA	21
373-72	AES99783	3	-1	1	21	1289	1309	UUAUAUGAUGAUAAAGGGAUA	UGUCCCAUGAUCAUUAUAUAA	Cleavage	1	Nodule-specific_Glycine_Rich_Peptide	TTATATGATGATAAAGGGATA	21
373-72	KEH40903	3	-1	1	21	3426	3446	UUAUAUGAUGAUAAAGGGAUA	GAUUCCUUUGUCGUUGUAUAG	Cleavage	1	sister_chromatid_cohesion_PDS5-like_protein	TTATATGATGATAAAGGGATA	21
373-72	KEH35905	3	-1	1	21	1230	1250	UUAUAUGAUGAUAAAGGGAUA	UGUCCUUUUGACAUCAUAUGA	Translation	1	CHD3-type_chromatin-remodeling_factor_pickle_protein	TTATATGATGATAAAGGGATA	21
373-72	AES73562	3	-1	1	21	2036	2056	UUAUAUGAUGAUAAAGGGAUA	UGUCCUUUUGACAUCAUAUGA	Translation	1	CHD3-type_chromatin-remodeling_factor_pickle_protein	TTATATGATGATAAAGGGATA	21
373-72	KEH35906	3	-1	1	21	1230	1250	UUAUAUGAUGAUAAAGGGAUA	UGUCCUUUUGACAUCAUAUGA	Translation	1	CHD3-type_chromatin-remodeling_factor_pickle_protein	TTATATGATGATAAAGGGATA	21
373-72	KEH40902	3	-1	1	21	3553	3573	UUAUAUGAUGAUAAAGGGAUA	GAUUCCUUUGUCGUUGUAUAG	Cleavage	1	sister_chromatid_cohesion_PDS5-like_protein	TTATATGATGATAAAGGGATA	21
373-72	AES91246	3	-1	1	21	1269	1289	UUAUAUGAUGAUAAAGGGAUA	CGUCUUUUCAUCAUUAUAUAA	Cleavage	1	RP/EB_family_microtubule-associated_protein	TTATATGATGATAAAGGGATA	21
374-72	AES80795	3	-1	1	21	275	295	UCUAGGUUUCCUACUGCUAUU	AGCAGCAGUAGGAGACUUAGU	Cleavage	1	major_intrinsic_protein_(MIP)_family_transporter	TCTAGGTTTCCTACTGCTATT	21
374-72	KEH26114	3	-1	1	21	1736	1756	UCUAGGUUUCCUACUGCUAUU	GUUAUCACUAGGAAAUUUAGA	Cleavage	1	plant/T31B5-30_protein	TCTAGGTTTCCTACTGCTATT	21
374-72	KEH19663	3	-1	1	21	451	471	UCUAGGUUUCCUACUGCUAUU	AAUAGAAGUAGGGAACCUAAA	Cleavage	1	IQ_calmodulin-binding_motif_protein	TCTAGGTTTCCTACTGCTATT	21
374-72	KEH30318	3	-1	1	21	2837	2857	UCUAGGUUUCCUACUGCUAUU	GUCAGCAGUAGGAAAUAUAGA	Cleavage	1	cyclin-like_protein	TCTAGGTTTCCTACTGCTATT	21
374-72	AES91569	3	-1	1	21	3383	3403	UCUAGGUUUCCUACUGCUAUU	UGUAUCAGUUGGAAAUCUAGA	Cleavage	1	transducin_family_protein/WD-40_repeat_protein	TCTAGGTTTCCTACTGCTATT	21
374-72	KEH36662	3	-1	1	21	836	856	UCUAGGUUUCCUACUGCUAUU	GCUACAAGUGGGAAACCUGGA	Cleavage	1	GDSL-like_lipase/acylhydrolase	TCTAGGTTTCCTACTGCTATT	21
374-72	AES68766	3	-1	1	21	961	981	UCUAGGUUUCCUACUGCUAUU	CAUGGUAAUGGGAAGCCUAGA	Cleavage	1	phosphatidylinositol-4-phosphate_5-kinase_family_protein	TCTAGGTTTCCTACTGCTATT	21
379-72	KEH28968	3	-1	1	21	337	357	GGCAGUUGACUGUAGCUCUGC	GUUGAAUUACAGUUAACUGCC	Cleavage	1	hypothetical_protein	GGCAGTTGACTGTAGCTCTGC	21
379-72	KEH40512	3	-1	1	21	5677	5697	GGCAGUUGACUGUAGCUCUGC	AGGGAGUUGUGGUCGACUGCC	Cleavage	1	armadillo/beta-catenin-like_repeat_protein	GGCAGTTGACTGTAGCTCTGC	21
402-68	KEH39579	3	-1	1	21	1353	1373	AUAACAUGAUGAUCGCUGAAA	UCUCGGUGAUCGUUAUGUUAA	Cleavage	1	amino-terminal_acetyltransferase;_putative	ATAACATGATGATCGCTGAAA	21
402-68	KEH34570	3	-1	1	21	360	380	AUAACAUGAUGAUCGCUGAAA	CAUGAGCGAUCAUUUUGUUAU	Cleavage	1	Nodule_Cysteine-Rich_(NCR)_secreted_peptide	ATAACATGATGATCGCTGAAA	21
402-68	AES95973	3	-1	1	21	368	388	AUAACAUGAUGAUCGCUGAAA	CAGCUGUGAUCAUCGUGUUAU	Cleavage	1	signal_peptide_peptidase	ATAACATGATGATCGCTGAAA	21
402-68	AES73504	3	-1	1	21	1614	1634	AUAACAUGAUGAUCGCUGAAA	UAUGAUCGAUUAUCAUGUUGU	Cleavage	1	hypothetical_protein	ATAACATGATGATCGCTGAAA	21
402-68	KEH27982	3	-1	1	21	144	164	AUAACAUGAUGAUCGCUGAAA	CAGCUGUGAUCAUCGUGUUAU	Cleavage	1	2-oxoacid_dehydrogenase_acyltransferase_domain_protein	ATAACATGATGATCGCTGAAA	21
402-68	KEH39578	3	-1	1	21	1607	1627	AUAACAUGAUGAUCGCUGAAA	UCUCGGUGAUCGUUAUGUUAA	Cleavage	1	amino-terminal_acetyltransferase;_putative	ATAACATGATGATCGCTGAAA	21
402-68	KEH33585	3	-1	1	21	645	665	AUAACAUGAUGAUCGCUGAAA	UGUCAAUGAUCAUCAUUUUAU	Cleavage	1	glycerol-3-phosphate_acyltransferase	ATAACATGATGATCGCTGAAA	21
402-68	AES64673	3	-1	1	21	162	182	AUAACAUGAUGAUCGCUGAAA	AAUCACUGGUCAUCAUGUUAG	Cleavage	1	SNARE_associated_family_protein	ATAACATGATGATCGCTGAAA	21
402-68	KEH35881	3	-1	1	21	2193	2213	AUAACAUGAUGAUCGCUGAAA	UGUUGGCGAUCGUUGUGUUGU	Cleavage	1	mechanosensitive_ion_channel_family_protein	ATAACATGATGATCGCTGAAA	21
402-68	AET01682	3	-1	1	21	1670	1690	AUAACAUGAUGAUCGCUGAAA	CAGCUGUGAUCAUCGUGUUAU	Cleavage	1	long_form_dihydrolipoamide_acetyltransferase	ATAACATGATGATCGCTGAAA	21
402-68	AES73446	3	-1	1	21	2232	2252	AUAACAUGAUGAUCGCUGAAA	UGUUGGCGAUCGUUGUGUUGU	Cleavage	1	mechanosensitive_ion_channel_family_protein	ATAACATGATGATCGCTGAAA	21
404-68	AES90451	3	-1	1	21	2955	2975	AUUCCACGAUUUACGCGGCAG	UUGCGGCGUGAAUUGUGGAAG	Cleavage	1	armadillo/beta-catenin_repeat_protein	ATTCCACGATTTACGCGGCAG	21
417-67	AET01158	3	-1	1	21	3907	3927	AAUACUGGGUGCUGUAACUUU	AAAGAUAUAGUGUCCAGUAUU	Cleavage	1	CCR4-NOT_transcription_complex_protein;_putative	AATACTGGGTGCTGTAACTTT	21
417-67	AES62408	3	-1	1	21	332	352	AAUACUGGGUGCUGUAACUUU	UAAGUCACAGCAUCAAGUAUU	Cleavage	1	chitinase	AATACTGGGTGCTGTAACTTT	21
433-65	KEH38058	3	-1	1	21	523	543	GUCGGUCAAUUUGGCAGUUGA	CUAAUUGUCAAAUUGGUUGAU	Cleavage	1	nitric_oxide_synthase-associated_protein	GTCGGTCAATTTGGCAGTTGA	21
433-65	KEH38057	3	-1	1	21	540	560	GUCGGUCAAUUUGGCAGUUGA	CUAAUUGUCAAAUUGGUUGAU	Cleavage	1	nitric_oxide_synthase-associated_protein	GTCGGTCAATTTGGCAGTTGA	21
433-65	AES66002	3	-1	1	21	544	564	GUCGGUCAAUUUGGCAGUUGA	CUAAUUGUCAAAUUGGUUGAU	Cleavage	1	nitric_oxide_synthase-associated_protein	GTCGGTCAATTTGGCAGTTGA	21
433-65	KEH38056	3	-1	1	21	523	543	GUCGGUCAAUUUGGCAGUUGA	CUAAUUGUCAAAUUGGUUGAU	Cleavage	1	nitric_oxide_synthase-associated_protein	GTCGGTCAATTTGGCAGTTGA	21
433-65	AES66755	3	-1	1	21	218	238	GUCGGUCAAUUUGGCAGUUGA	GAAAUUGUUGGAUUGACCGAU	Cleavage	1	tRNA_(guanine(37)-N1)-methyltransferase;_putative	GTCGGTCAATTTGGCAGTTGA	21
434-65	AES74160	3	-1	1	21	3069	3089	UGAACAUUGGUCAAGGAUCUG	AUUUUCCUUGACCAAUGUUUG	Cleavage	1	coatomer_subunit_gamma-like_protein	TGAACATTGGTCAAGGATCTG	21
434-65	KEH29373	3	-1	1	21	135	155	UGAACAUUGGUCAAGGAUCUG	GAAAUCCUGGACCAAUGUUCG	Cleavage	1	hypothetical_protein	TGAACATTGGTCAAGGATCTG	21
434-65	KEH21862	3	-1	1	21	2995	3015	UGAACAUUGGUCAAGGAUCUG	CAGGUUAUUGGUCAAUGUUCA	Cleavage	1	histone-lysine_N-methyltransferase_ATX2-like_protein	TGAACATTGGTCAAGGATCTG	21
434-65	KEH19827	3	-1	1	21	648	668	UGAACAUUGGUCAAGGAUCUG	UAGUUUCUUGGCCAAUGUUCC	Cleavage	1	F-box/RNI/FBD-like_domain_protein	TGAACATTGGTCAAGGATCTG	21
434-65	AES88166	3	-1	1	21	730	750	UGAACAUUGGUCAAGGAUCUG	CGGAUUCUUGACCAAAGUUCC	Cleavage	1	F-box/RNI/FBD-like_domain_protein	TGAACATTGGTCAAGGATCTG	21
434-65	KEH21863	3	-1	1	21	2995	3015	UGAACAUUGGUCAAGGAUCUG	CAGGUUAUUGGUCAAUGUUCA	Cleavage	1	histone-lysine_N-methyltransferase_ATX2-like_protein	TGAACATTGGTCAAGGATCTG	21
434-65	AES72755	3	-1	1	21	3987	4007	UGAACAUUGGUCAAGGAUCUG	UGGGUCUUUGAUCAAUGAUCA	Cleavage	1	LRR_receptor-like_kinase_family_protein	TGAACATTGGTCAAGGATCTG	21
434-65	KEH43997	3	-1	1	21	1678	1698	UGAACAUUGGUCAAGGAUCUG	UUGUUUCUUGAACAAUGUUCA	Translation	1	tubulin_beta-1_chain	TGAACATTGGTCAAGGATCTG	21
434-65	KEH41930	3	-1	1	21	3137	3157	UGAACAUUGGUCAAGGAUCUG	GUGAUCAGUGAUCAGUGUUCA	Cleavage	1	digalactosyldiacylglycerol_synthase	TGAACATTGGTCAAGGATCTG	21
52-391	AES67062	3	-1	1	21	484	504	UGGUUGGACUGCUAUCCGACU	AUUUGGUUGGCAGUCCAACCC	Cleavage	1	ABA_response_element-binding_factor	TGGTTGGACTGCTATCCGACT	21
54-374	AES92600	3	-1	1	21	640	660	UUCAACAACUCUGACAUGCCU	AGGCAUUUUGGGGUUGUUGGA	Cleavage	1	adenosine/AMP_deaminase	TTCAACAACTCTGACATGCCT	21
54-374	AES99987	3	-1	1	21	3175	3195	UUCAACAACUCUGACAUGCCU	UGGCUUGUUAGAAUUGUUGAA	Cleavage	1	receptor-like_protein	TTCAACAACTCTGACATGCCT	21
54-374	AES99952	3	-1	1	21	3154	3174	UUCAACAACUCUGACAUGCCU	UGGCUUGUUAGAAUUGUUGAA	Cleavage	1	receptor-like_protein	TTCAACAACTCTGACATGCCT	21
54-374	AES92601	3	-1	1	21	610	630	UUCAACAACUCUGACAUGCCU	AGGCAUUUUGGGGUUGUUGGA	Cleavage	1	adenosine/AMP_deaminase	TTCAACAACTCTGACATGCCT	21
54-374	KEH28329	3	-1	1	21	2014	2034	UUCAACAACUCUGACAUGCCU	UGGCUUGUUAGAAUUGUUGAA	Cleavage	1	LRR_receptor-like_kinase;_putative	TTCAACAACTCTGACATGCCT	21
54-374	AES99973	3	-1	1	21	2977	2997	UUCAACAACUCUGACAUGCCU	UGGCUUGUUAGAAUUGUUGAA	Cleavage	1	receptor-like_protein	TTCAACAACTCTGACATGCCT	21
54-374	AET05604	3	-1	1	21	1739	1758	UUCAACAACUCUGACAUGCCU	GAGCGU-UCAGAGUUGUUGAG	Cleavage	1	ATP-binding_ABC_transporter	TTCAACAACTCTGACATGCCT	21
54-374	KEH18522	3	-1	1	21	706	726	UUCAACAACUCUGACAUGCCU	CAGUAUGAUAGAGUUGUUGAU	Cleavage	1	GDP-fucose_protein_O-fucosyltransferase	TTCAACAACTCTGACATGCCT	21
54-374	AES78791	3	-1	1	21	358	378	UUCAACAACUCUGACAUGCCU	GAGCAUGGAGGAGUUGUUGAA	Cleavage	1	2OG-Fe(II)_oxygenase_family_oxidoreductase;_putative	TTCAACAACTCTGACATGCCT	21
54-374	AET01950	3	-1	1	21	915	935	UUCAACAACUCUGACAUGCCU	CAGUAUGAUAGAGUUGUUGAU	Cleavage	1	GDP-fucose_protein_O-fucosyltransferase	TTCAACAACTCTGACATGCCT	21
54-374	AES92777	3	-1	1	21	982	1002	UUCAACAACUCUGACAUGCCU	GGCUAUGUCAGAGUUGAUGAA	Cleavage	1	cytochrome_P450_family_71_protein	TTCAACAACTCTGACATGCCT	21
58-356	KEH30923	3	-1	1	21	2278	2297	UUAAAUAGAUGUUGAACUUGG	CCAAGUU-GACAUUUAUUUAA	Cleavage	1	hypothetical_protein	TTAAATAGATGTTGAACTTGG	21
58-356	KEH41515	3	-1	1	21	4843	4863	UUAAAUAGAUGUUGAACUUGG	UUAUGUUCAACGUCUGUUUAU	Cleavage	1	structural_maintenance_of_s_protein	TTAAATAGATGTTGAACTTGG	21
58-356	KEH26554	3	-1	1	21	789	809	UUAAAUAGAUGUUGAACUUGG	AAAUGUUCAAUAUUUGUUUGA	Cleavage	1	bromo-adjacent-like_(BAH)_domain_protein	TTAAATAGATGTTGAACTTGG	21
58-356	AES61744	3	-1	1	21	2653	2673	UUAAAUAGAUGUUGAACUUGG	AGAAGUUAAACAUUUGUUUAU	Cleavage	1	ASF/SF2-like_pre-mRNA_splicing_factor_SRP32;_putative	TTAAATAGATGTTGAACTTGG	21
58-356	AET01310	3	-1	1	21	1195	1215	UUAAAUAGAUGUUGAACUUGG	CCAUGUUCAAUAUCUUUUUAA	Cleavage	1	fatty_acid_hydroxylase_superfamily_protein	TTAAATAGATGTTGAACTTGG	21
58-356	AES99674	3	-1	1	21	24	44	UUAAAUAGAUGUUGAACUUGG	AAAUGUUCAAUAUCUGUUUAC	Cleavage	1	hypothetical_protein	TTAAATAGATGTTGAACTTGG	21
58-356	KEH41516	3	-1	1	21	4078	4098	UUAAAUAGAUGUUGAACUUGG	UUAUGUUCAACGUCUGUUUAU	Cleavage	1	structural_maintenance_of_s_protein	TTAAATAGATGTTGAACTTGG	21
58-356	KEH36363	3	-1	1	21	731	751	UUAAAUAGAUGUUGAACUUGG	CAAAUUUCAACGUCUAUGUAA	Cleavage	1	hypothetical_protein	TTAAATAGATGTTGAACTTGG	21
60-342	AES81330	3	-1	1	21	1076	1096	CAAUCUGACAGCGCAUGCGCC	AUUGUAGGCGCUGUUAGGUUG	Cleavage	1	transmembrane_protein;_putative	CAATCTGACAGCGCATGCGCC	21
60-342	KEH20251	3	-1	1	21	1100	1120	CAAUCUGACAGCGCAUGCGCC	UGUGUGUGUGUUGUUAGAUUG	Cleavage	1	aldo/keto_reductase_family_oxidoreductase	CAATCTGACAGCGCATGCGCC	21
72-287	KEH35234	3	-1	1	21	244	264	ACACUGUGGUUGGACAUCACG	GAUGGUUUCCAACAACAGUGU	Cleavage	1	Lipid_transfer_protein	ACACTGTGGTTGGACATCACG	21
72-287	KEH39132	3	-1	1	21	1581	1601	ACACUGUGGUUGGACAUCACG	GUUGGUGUCCGACAAUAGUGU	Cleavage	2	structural_constituent_of_cell_wall_protein;_putative	ACACTGTGGTTGGACATCACG	21
72-287	AES71883	3	-1	1	21	3	23	ACACUGUGGUUGGACAUCACG	GAUGGUUUCCAACAACAGUGU	Cleavage	1	Lipid_transfer_protein	ACACTGTGGTTGGACATCACG	21
72-287	KEH39131	3	-1	1	21	1705	1725	ACACUGUGGUUGGACAUCACG	GUUGGUGUCCGACAAUAGUGU	Cleavage	2	structural_constituent_of_cell_wall_protein;_putative	ACACTGTGGTTGGACATCACG	21
72-287	KEH32336	3	-1	1	21	1065	1085	ACACUGUGGUUGGACAUCACG	GUUGAUGAUCAAUCAUGGUGU	Cleavage	1	importin_subunit_alpha	ACACTGTGGTTGGACATCACG	21
90-234	KEH16288	3	-1	1	21	5105	5125	UUAAAUGGGGGGUGUACUGAU	GUCAGUAUCCCCUCCAUUUAG	Cleavage	1	DNA_topoisomerase_I;_bacterial_protein	TTAAATGGGGGGTGTACTGAT	21
90-234	AES59476	3	-1	1	21	604	624	UUAAAUGGGGGGUGUACUGAU	AUCGGUACACCACCUAUUUGA	Translation	1	succinate_dehydrogenase	TTAAATGGGGGGTGTACTGAT	21
90-234	AES59475	3	-1	1	21	625	645	UUAAAUGGGGGGUGUACUGAU	AUCGGUACACCACCUAUUUGA	Translation	1	succinate_dehydrogenase	TTAAATGGGGGGTGTACTGAT	21
90-234	AES62625	3	-1	1	21	665	685	UUAAAUGGGGGGUGUACUGAU	UACGGUACACCCUUCAGUUAA	Cleavage	1	Ycf2-like_protein	TTAAATGGGGGGTGTACTGAT	21
91-229	AES68344	3	-1	1	21	3024	3044	GUGAGAUGGUUGGACUGCUAU	GAAGUGGCUCGACCAUCUCAC	Cleavage	1	NB-ARC_domain_disease_resistance_protein	GTGAGATGGTTGGACTGCTAT	21
91-229	AET00036	3	-1	1	21	295	315	GUGAGAUGGUUGGACUGCUAU	ACAUCAAUCCAACCAUUUUAC	Cleavage	1	GDSL-like_lipase/acylhydrolase	GTGAGATGGTTGGACTGCTAT	21
91-229	AET00345	3	-1	1	21	168	188	GUGAGAUGGUUGGACUGCUAU	GGAGAAGAUUAACCAUCUCAC	Cleavage	1	nucleosome_assembly_protein	GTGAGATGGTTGGACTGCTAT	21
