# Supplementary material for: Different Genetic Sources Contribute to the Small RNA Population in the Arbuscular Mycorrhizal Fungus Gigaspora margarita
Source: Front Microbiol. 2020 Mar 13;11:395. doi: 10.3389/fmicb.2020.00395 (PMC7082362; doi:10.3389/fmicb.2020.00395)
Supplement: Supplementary file 11 [file Data_Sheet_5.csv]

#Supplementary Data Sheet 5: Results of target prediction in Medicago truncatula trascriptome for Aspergillus fumigatus small RNAs (psRNAtarget)
miRNA_Acc.	Target_Acc.	Expectation	UPE$	miRNA_start	miRNA_end	Target_start	Target_end	miRNA_aligned_fragment	alignment	Target_aligned_fragment	Inhibition	Target_Desc.	Multiplicity
34-695	KEH33848	1	-1	1	21	213	233	UCAGGACGAUGAAAGAGAGGA	::.:::::::::::::::.	AACUUUCUUUCAUCGUCCUGG	Cleavage	cdna chromosome:MedtrA17_4.0:3:20920787:20921380:1 gene:MTR_3g052820 gene_biotype:protein_coding transcript_biotype:protein_coding description:hypothetical protein	1
34-695	KEH33847	1	-1	1	21	213	233	UCAGGACGAUGAAAGAGAGGA	::.:::::::::::::::.	AACUUUCUUUCAUCGUCCUGG	Cleavage	cdna chromosome:MedtrA17_4.0:3:20912669:20913457:1 gene:MTR_3g052810 gene_biotype:protein_coding transcript_biotype:protein_coding description:hypothetical protein	1
20-875	AES90524	1.5	-1	1	21	674	694	CUCCUGAAAGUCGAUUUGGGA	.::::: :::::::.:::::	AUCCAAAGCGACUUUUAGGAG	Cleavage	cdna chromosome:MedtrA17_4.0:4:36762718:36765660:1 gene:MTR_4g092690 gene_biotype:protein_coding transcript_biotype:protein_coding description:glyoxysomal malate dehydrogenase	1
22-849	KEH28522	1.5	-1	1	21	27	47	AUAGAAUGGAGAGGGAUUGUG	::::..::::.::::::::	UCCAAUUUCUCUUCAUUCUAU	Cleavage	cdna chromosome:MedtrA17_4.0:4:224452:225997:-1 gene:MTR_4g005360 gene_biotype:protein_coding transcript_biotype:protein_coding description:lipid-binding serum glycoprotein-like protein	1
3-3123	AES90915	1.5	-1	1	21	1041	1061	UACGACCGAAGCCAGAGACGU	::: ::::::::::::::.	GAGUCGCUGGCUUCGGUCGUG	Cleavage	cdna chromosome:MedtrA17_4.0:4:41704838:41707319:1 gene:MTR_4g100990 gene_biotype:protein_coding transcript_biotype:protein_coding description:eukaryotic aspartyl protease family protein	1
14-1043	KEH29845	2	-1	1	21	919	939	UCGAUCUUAGAAUAUCUUGCU	..:::::::.::.::::::	CUUGAGAUAUUUUAGGAUCGA	Cleavage	cdna chromosome:MedtrA17_4.0:4:19170880:19172997:1 gene:MTR_4g052840 gene_biotype:protein_coding transcript_biotype:protein_coding description:late embryogenesis abundant hydroxyproline-rich glycoprotein	1
18-1001	AES97128	2	-1	1	21	110	130	UUGAAGCAACUGAGACAUGUA	: ..::::::::::::::::	UUUGUGUCUCAGUUGCUUCAU	Cleavage	cdna chromosome:MedtrA17_4.0:5:20056451:20056633:1 gene:MTR_5g045720 gene_biotype:protein_coding transcript_biotype:protein_coding description:transmembrane protein, putative	1
18-1001	KEH28126	2	-1	1	21	59	79	UUGAAGCAACUGAGACAUGUA	:::::.::: :::::::::	AUCAUGUUUCAAUUGCUUCAA	Translation	cdna chromosome:MedtrA17_4.0:5:28155096:28156118:1 gene:MTR_5g066705 gene_biotype:protein_coding transcript_biotype:protein_coding description:hypothetical protein	1
19-977	AES97128	2	-1	1	21	109	129	UGAAGCAACUGAGACAUGUAC	: ..::::::::::::::::	CUUUGUGUCUCAGUUGCUUCA	Cleavage	cdna chromosome:MedtrA17_4.0:5:20056451:20056633:1 gene:MTR_5g045720 gene_biotype:protein_coding transcript_biotype:protein_coding description:transmembrane protein, putative	1
19-977	AES68328	2	-1	1	21	790	810	UGAAGCAACUGAGACAUGUAC	: :. :::::.::::::::::	GAAUUUGUCUUAGUUGCUUCA	Cleavage	cdna chromosome:MedtrA17_4.0:3:485624:488571:-1 gene:MTR_3g006010 gene_biotype:protein_coding transcript_biotype:protein_coding description:paired amphipathic helix protein	1
21-870	KEH39198	2	-1	1	21	1846	1866	CACCAAGUGCGGAGGCGUAGC	.::.::::::: ::::::::	AUUAUGCCUCCGAACUUGGUG	Cleavage	cdna chromosome:MedtrA17_4.0:2:38905862:38908284:1 gene:MTR_2g090750 gene_biotype:protein_coding transcript_biotype:protein_coding description:hypothetical protein	1
22-849	KEH44486	2	-1	1	21	1589	1609	AUAGAAUGGAGAGGGAUUGUG	.::::.::.::::::.:::	AUUAAUCUCUUUCCAUUUUAU	Cleavage	cdna chromosome:MedtrA17_4.0:1:52107512:52109146:-1 gene:MTR_1g115415 gene_biotype:protein_coding transcript_biotype:protein_coding description:transcription termination factor family protein	1
26-761	AES88097	2	-1	1	21	2326	2346	AAUCGAUCUUAGAAUAUCUUG	.::::::::::::.:: :::	GGAGAUAUUCUAAGGUCAAUU	Cleavage	cdna chromosome:MedtrA17_4.0:4:16823143:16830472:1 gene:MTR_4g047800 gene_biotype:protein_coding transcript_biotype:protein_coding description:homeobox leucine zipper protein	1
29-743	KEH25093	2	-1	1	21	61	81	UGCAGGAGUGACUGUAGACGA	:::: :::::::::::::	AUUUCUAAAGUCACUCCUGCA	Cleavage	cdna chromosome:MedtrA17_4.0:6:5272715:5273062:1 gene:MTR_6g015585 gene_biotype:protein_coding transcript_biotype:protein_coding description:disease resistance protein (TIR-NBS-LRR class)	1
33-699	KEH39135	2	-1	1	21	350	370	UGCACUAGGGAGUGUAAGUGC	:.: :::::::.:::.:::::	GUAAUUACACUUCCUGGUGCA	Cleavage	cdna chromosome:MedtrA17_4.0:2:38482949:38488210:1 gene:MTR_2g090375 gene_biotype:protein_coding transcript_biotype:protein_coding description:1,3-beta-glucan synthase component-like protein	1
43-589	AES77445	2	-1	1	21	1327	1347	UUGAAUGAUGAGAGACACAUU	::::: :::::::::::::..	AAUGUUUCUCUCAUCAUUCGG	Cleavage	cdna chromosome:MedtrA17_4.0:7:2683537:2688043:1 gene:MTR_7g010710 gene_biotype:protein_coding transcript_biotype:protein_coding description:(E)-beta-ocimene/myrcene synthase	1
1-13380	KEH27709	2.5	-1	1	21	272	292	AGAGCGUCGUGCUGGAGGCGA	::::::. .::::::::::	GAGCCUCCGCUACGACGCUCU	Cleavage	cdna chromosome:MedtrA17_4.0:5:12771218:12772002:1 gene:MTR_5g430370 gene_biotype:protein_coding transcript_biotype:protein_coding description:DUF740 family protein	1
1-13380	AES95851	2.5	-1	1	21	354	374	AGAGCGUCGUGCUGGAGGCGA	::::::. .::::::::::	GAGCCUCCGCUACGACGCUCU	Cleavage	cdna chromosome:MedtrA17_4.0:5:12709886:12710824:1 gene:MTR_5g030210 gene_biotype:protein_coding transcript_biotype:protein_coding description:DUF740 family protein	1
10-1456	KEH25144	2.5	-1	1	21	26	46	CAACUGAGACAUGUACGCGGA	:: ::.::::::::::::	CAGGCUUAUAUGUCUCAGUUG	Cleavage	cdna chromosome:MedtrA17_4.0:6:5621585:5624497:1 gene:MTR_6g015940 gene_biotype:protein_coding transcript_biotype:protein_coding description:cation/H+ exchanger 3	1
11-1254	KEH35806	2.5	-1	1	21	593	613	CAUGCAAGUGUGCUCAACAGG	.:::::::..:.::::..::	GUUGUUGAGUGCGCUUGUGUG	Cleavage	cdna chromosome:MedtrA17_4.0:3:47445237:47448987:1 gene:MTR_3g103010 gene_biotype:protein_coding transcript_biotype:protein_coding description:adenine phosphoribosyltransferase-like protein	1
11-1254	AET04483	2.5	-1	1	21	1720	1740	CAUGCAAGUGUGCUCAACAGG	::::::: :..::::::::	AGUGUUGAGGAUGCUUGCAUG	Cleavage	cdna chromosome:MedtrA17_4.0:8:37084218:37088931:-1 gene:MTR_8g089260 gene_biotype:protein_coding transcript_biotype:protein_coding description:lysine-specific demethylase JMJ14-like protein, putative	1
13-1109	KEH44432	2.5	-1	1	21	292	312	GGUGGCGUGCGAGCUCUGCGC	.:: ::::::: ::::::::	UUGCUGAGCUCGAACGCCACC	Cleavage	cdna chromosome:MedtrA17_4.0:1:51811601:51819424:1 gene:MTR_1g115135 gene_biotype:protein_coding transcript_biotype:protein_coding description:calcium-binding EF hand-like protein	1
13-1109	KEH44431	2.5	-1	1	21	292	312	GGUGGCGUGCGAGCUCUGCGC	.:: ::::::: ::::::::	UUGCUGAGCUCGAACGCCACC	Cleavage	cdna chromosome:MedtrA17_4.0:1:51811601:51818360:1 gene:MTR_1g115135 gene_biotype:protein_coding transcript_biotype:protein_coding description:calcium-binding EF hand-like protein	1
14-1043	KEH27115	2.5	-1	1	21	903	923	UCGAUCUUAGAAUAUCUUGCU	:::::::::.::::::. :	CCCAAGAUAUUUUAAGAUUAA	Cleavage	cdna chromosome:MedtrA17_4.0:6:32661221:32667954:1 gene:MTR_6g086735 gene_biotype:protein_coding transcript_biotype:protein_coding description:kinesin motor family protein	1
14-1043	KEH27114	2.5	-1	1	21	903	923	UCGAUCUUAGAAUAUCUUGCU	:::::::::.::::::. :	CCCAAGAUAUUUUAAGAUUAA	Cleavage	cdna chromosome:MedtrA17_4.0:6:32661221:32667954:1 gene:MTR_6g086735 gene_biotype:protein_coding transcript_biotype:protein_coding description:kinesin motor family protein	1
14-1043	KEH33919	2.5	-1	1	21	1837	1857	UCGAUCUUAGAAUAUCUUGCU	: :. :::.:::::::.::::	AACGUGAUGUUCUAAGGUCGA	Cleavage	cdna chromosome:MedtrA17_4.0:3:21460323:21462352:1 gene:MTR_3g054110 gene_biotype:protein_coding transcript_biotype:protein_coding description:pentatricopeptide (PPR) repeat protein	1
16-1015	KEH33013	2.5	-1	1	21	4221	4241	UGCGGACUGAAGCGUGAAGUA	: ::::::::::: :::::	ACCCUCACGCUUCAGCCCGCA	Cleavage	cdna chromosome:MedtrA17_4.0:3:4254229:4264662:-1 gene:MTR_3g014750 gene_biotype:protein_coding transcript_biotype:protein_coding description:amidohydrolase YtcJ-like protein, putative	1
17-1006	KEH15468	2.5	-1	1	21	1508	1528	UGAACAUAGGGCUGACGACGG	.:::::::.::: :.::::::	UCGUCGUCGGCCGUGUGUUCA	Cleavage	cdna supercontig:MedtrA17_4.0:scaffold0980:23:3681:1 gene:MTR_0980s0010 gene_biotype:protein_coding transcript_biotype:protein_coding description:VgrG protein	1
17-1006	AES72343	2.5	-1	1	21	1010	1030	UGAACAUAGGGCUGACGACGG	:.:::: :::..:::::::.:	CUGUCGCCAGUUCUAUGUUUA	Cleavage	cdna chromosome:MedtrA17_4.0:3:33945682:33949434:-1 gene:MTR_3g089040 gene_biotype:protein_coding transcript_biotype:protein_coding description:proteasome-alpha-type-5 protein	1
18-1001	AES99663	2.5	-1	1	21	218	239	UUGAAGCAACUGAGAC-AUGUA	::::: ::::.:::::::::::	UACAUAGUCUUAGUUGCUUCAA	Cleavage	cdna chromosome:MedtrA17_4.0:5:36010519:36011632:-1 gene:MTR_5g083390 gene_biotype:protein_coding transcript_biotype:protein_coding description:hypothetical protein	1
18-1001	KEH24744	2.5	-1	1	21	1985	2005	UUGAAGCAACUGAGACAUGUA	:::::.:.:::::.::::	ACCAUGUUUUAGUUGUUUCAC	Cleavage	cdna chromosome:MedtrA17_4.0:6:200836:208064:1 gene:MTR_6g004240 gene_biotype:protein_coding transcript_biotype:protein_coding description:lisH domain and HEAT repeat KIAA1468-like protein	1
18-1001	AES97066	2.5	-1	1	21	1325	1345	UUGAAGCAACUGAGACAUGUA	.::: :.::.::::.:::::	CGCAUAUUUCGGUUGUUUCAA	Cleavage	cdna chromosome:MedtrA17_4.0:5:19693388:19696480:-1 gene:MTR_5g044910 gene_biotype:protein_coding transcript_biotype:protein_coding description:tonoplast monosaccharide transporter 2	1
18-1001	KEH18511	2.5	-1	1	21	998	1018	UUGAAGCAACUGAGACAUGUA	::: :.::::::::::..:	CCCAUCUUUCAGUUGCUUUGA	Cleavage	cdna chromosome:MedtrA17_4.0:8:8087309:8090173:1 gene:MTR_8g022770 gene_biotype:protein_coding transcript_biotype:protein_coding description:ribosomal protein L51/S25/CI-B8 domain protein	2
18-1001	KEH18511	2.5	-1	1	21	1787	1807	UUGAAGCAACUGAGACAUGUA	::: :.::::::::::..:	CCCAUCUUUCAGUUGCUUUGA	Cleavage	cdna chromosome:MedtrA17_4.0:8:8087309:8090173:1 gene:MTR_8g022770 gene_biotype:protein_coding transcript_biotype:protein_coding description:ribosomal protein L51/S25/CI-B8 domain protein	2
19-977	AES99663	2.5	-1	1	21	217	238	UGAAGCAACUGAGAC-AUGUAC	::::: ::::.::::::::::	CUACAUAGUCUUAGUUGCUUCA	Cleavage	cdna chromosome:MedtrA17_4.0:5:36010519:36011632:-1 gene:MTR_5g083390 gene_biotype:protein_coding transcript_biotype:protein_coding description:hypothetical protein	1
19-977	KEH24744	2.5	-1	1	21	1984	2004	UGAAGCAACUGAGACAUGUAC	:::::.:.:::::.::::	GACCAUGUUUUAGUUGUUUCA	Cleavage	cdna chromosome:MedtrA17_4.0:6:200836:208064:1 gene:MTR_6g004240 gene_biotype:protein_coding transcript_biotype:protein_coding description:lisH domain and HEAT repeat KIAA1468-like protein	1
21-870	KEH42006	2.5	-1	1	21	1335	1355	CACCAAGUGCGGAGGCGUAGC	:.:.:::.::::::: :::::	GUUGCGCUUCCGCACAUGGUG	Cleavage	cdna chromosome:MedtrA17_4.0:1:26001006:26006585:1 gene:MTR_1g059760 gene_biotype:protein_coding transcript_biotype:protein_coding description:condensation domain protein	1
21-870	AET00299	2.5	-1	1	21	1570	1590	CACCAAGUGCGGAGGCGUAGC	:::.:.::..:.::::::::	ACUAUGUCUUUGUACUUGGUG	Cleavage	cdna chromosome:MedtrA17_4.0:5:39437877:39442711:-1 gene:MTR_5g090550 gene_biotype:protein_coding transcript_biotype:protein_coding description:TRAM, LAG1 and CLN8 (TLC) lipid-sensing domain protein	1
21-870	KEH32465	2.5	-1	1	21	715	735	CACCAAGUGCGGAGGCGUAGC	.::.::.::.:..:::::::	UUUAUGCUUCUGUGCUUGGUG	Cleavage	cdna chromosome:MedtrA17_4.0:4:52132190:52136023:-1 gene:MTR_4g125670 gene_biotype:protein_coding transcript_biotype:protein_coding description:EEIG1/EHBP1 protein amino-terminal domain protein	1
21-870	KEH24447	2.5	-1	1	21	526	546	CACCAAGUGCGGAGGCGUAGC	::::: ::::::.:::::	UAUACGCGUCCGCAUUUGGUA	Cleavage	cdna chromosome:MedtrA17_4.0:7:45367975:45370794:1 gene:MTR_7g110710 gene_biotype:protein_coding transcript_biotype:protein_coding description:polygalacturonase/glycoside hydrolase family protein	1
21-870	AES82290	2.5	-1	1	21	1157	1177	CACCAAGUGCGGAGGCGUAGC	::::: ::::::.:::::	UAUACGCGUCCGCAUUUGGUA	Cleavage	cdna chromosome:MedtrA17_4.0:7:45367344:45371719:1 gene:MTR_7g110710 gene_biotype:protein_coding transcript_biotype:protein_coding description:polygalacturonase/glycoside hydrolase family protein	1
21-870	KEH15569	2.5	-1	1	21	158	178	CACCAAGUGCGGAGGCGUAGC	::::: ::::...::::::	CGUACGCAUCCGUGUUUGGUG	Cleavage	cdna supercontig:MedtrA17_4.0:scaffold0797:496:4176:-1 gene:MTR_0797s0020 gene_biotype:protein_coding transcript_biotype:protein_coding description:hypothetical protein	1
22-849	KEH24315	2.5	-1	1	21	443	463	AUAGAAUGGAGAGGGAUUGUG	:::.:::::::.: ::::::	GACAGUCCCUCUUCUUUCUAU	Cleavage	cdna chromosome:MedtrA17_4.0:7:43687217:43690331:1 gene:MTR_7g107150 gene_biotype:protein_coding transcript_biotype:protein_coding description:hypothetical protein	1
22-849	AES74705	2.5	-1	1	21	947	967	AUAGAAUGGAGAGGGAUUGUG	: :.:::::.::::::.:::	AAGAGUCCCUUUCCAUUUUAU	Cleavage	cdna chromosome:MedtrA17_4.0:6:3602002:3604123:-1 gene:MTR_6g012170 gene_biotype:protein_coding transcript_biotype:protein_coding description:zinc-binding dehydrogenase family oxidoreductase	1
22-849	AET02730	2.5	-1	1	21	251	271	AUAGAAUGGAGAGGGAUUGUG	.:::::.::.:::::::: :	AGCAAUCUCUUUCCAUUCUUU	Cleavage	cdna chromosome:MedtrA17_4.0:8:18139212:18140421:-1 gene:MTR_8g046310 gene_biotype:protein_coding transcript_biotype:protein_coding description:F-box protein interaction domain protein	1
22-849	KEH32015	2.5	-1	1	21	978	998	AUAGAAUGGAGAGGGAUUGUG	:::::::::::. ::::.:	AUCAAUCCCUCUCUUUUCUGU	Cleavage	cdna chromosome:MedtrA17_4.0:4:45490625:45494969:1 gene:MTR_4g109490 gene_biotype:protein_coding transcript_biotype:protein_coding description:carbohydrate-binding X8 domain protein	1
22-849	KEH32135	2.5	-1	1	21	81	101	AUAGAAUGGAGAGGGAUUGUG	::: :::::::.:::::::	AACACACCCUCUCUAUUCUAU	Cleavage	cdna chromosome:MedtrA17_4.0:4:47692552:47703854:-1 gene:MTR_4g115450 gene_biotype:protein_coding transcript_biotype:protein_coding description:N-alpha-acetyltransferase 35, NatC auxiliary subunit	1
22-849	AES94377	2.5	-1	1	21	164	184	AUAGAAUGGAGAGGGAUUGUG	: ::..:::::.:::::::	UCCCAUUUCUCUCUAUUCUAU	Cleavage	cdna chromosome:MedtrA17_4.0:5:4436465:4437894:1 gene:MTR_5g013770 gene_biotype:protein_coding transcript_biotype:protein_coding description:ethphon-induced protein	1
24-792	KEH19963	2.5	-1	1	21	1324	1344	UACGGCAGUGACUGGGAGACG	.:: :: ::::::::::.:::	UGUAUCGCAGUCACUGCUGUA	Cleavage	cdna chromosome:MedtrA17_4.0:8:26794510:26798484:-1 gene:MTR_8g063900 gene_biotype:protein_coding transcript_biotype:protein_coding description:potassium transporter-like protein	1
26-761	AES74743	2.5	-1	1	21	38	58	AAUCGAUCUUAGAAUAUCUUG	:::::.:: ::::::.::::	AAAGAUGUUGUAAGAUUGAUU	Cleavage	cdna chromosome:MedtrA17_4.0:6:3874610:3875213:-1 gene:MTR_6g012640 gene_biotype:protein_coding transcript_biotype:protein_coding description:transmembrane protein, putative	1
26-761	KEH29845	2.5	-1	1	21	921	941	AAUCGAUCUUAGAAUAUCUUG	..:::::::.::.:::::: :	UGAGAUAUUUUAGGAUCGACU	Cleavage	cdna chromosome:MedtrA17_4.0:4:19170880:19172997:1 gene:MTR_4g052840 gene_biotype:protein_coding transcript_biotype:protein_coding description:late embryogenesis abundant hydroxyproline-rich glycoprotein	1
26-761	AES64316	2.5	-1	1	21	260	280	AAUCGAUCUUAGAAUAUCUUG	:::.:::::::::::::	UCCGAUGUUCUAAGAUCGAUC	Cleavage	cdna chromosome:MedtrA17_4.0:2:7038878:7040870:-1 gene:MTR_2g020930 gene_biotype:protein_coding transcript_biotype:protein_coding description:methionine sulfoxide reductase B 2	1
26-761	KEH30476	2.5	-1	1	21	100	120	AAUCGAUCUUAGAAUAUCUUG	::::::.:.::::.::::	CCUGAUAUUUUGAGAUUGAUU	Cleavage	cdna chromosome:MedtrA17_4.0:4:27377322:27378168:-1 gene:MTR_4g072155 gene_biotype:protein_coding transcript_biotype:protein_coding description:hypothetical protein	1
26-761	AES64310	2.5	-1	1	21	260	280	AAUCGAUCUUAGAAUAUCUUG	:::.:::::::::::::	UCCGAUGUUCUAAGAUCGAUC	Cleavage	cdna chromosome:MedtrA17_4.0:2:7021508:7026137:-1 gene:MTR_2g020870 gene_biotype:protein_coding transcript_biotype:protein_coding description:E3 ubiquitin-protein ligase RF298-like protein, putative	1
26-761	KEH43065	2.5	-1	1	21	431	451	AAUCGAUCUUAGAAUAUCUUG	: ::: .::::.::::.::::	CUAGAAGUUCUGAGAUUGAUU	Cleavage	cdna chromosome:MedtrA17_4.0:1:36529982:36533259:1 gene:MTR_1g081970 gene_biotype:protein_coding transcript_biotype:protein_coding description:DnaJ heat shock amino-terminal domain protein	1
28-751	KEH31202	2.5	-1	1	21	3086	3106	GGAGUGCGGACUGAAGCGUGA	: :: ::::::::.:::.::.	UAACACUUCAGUCUGCAUUCU	Cleavage	cdna chromosome:MedtrA17_4.0:4:37036490:37045872:-1 gene:MTR_4g093750 gene_biotype:protein_coding transcript_biotype:protein_coding description:dynamin 3A-like protein	1
30-731	KEH26866	2.5	-1	1	21	109	129	AGGGUCGUAGCUCUUCUUGCC	:::::::.:.::.:::::	UUCAAGAAGGGUUAUGACCCA	Cleavage	cdna chromosome:MedtrA17_4.0:6:28926100:28927923:-1 gene:MTR_6g478130 gene_biotype:protein_coding transcript_biotype:protein_coding description:pentatricopeptide (PPR) repeat protein	1
30-731	AES64214	2.5	-1	1	21	96	116	AGGGUCGUAGCUCUUCUUGCC	::: : :::::::::::.:	ACCAAAACGAGCUACGACCUU	Cleavage	cdna chromosome:MedtrA17_4.0:2:6536509:6536862:1 gene:MTR_2g019820 gene_biotype:protein_coding transcript_biotype:protein_coding description:transmembrane protein, putative	1
31-719	KEH15406	2.5	-1	1	21	937	957	AGUUGCGAGAGGCAGGAGUGU	.:::::::.:::::: :::	GAGCUCCUGCUUCUCGCUACU	Cleavage	cdna supercontig:MedtrA17_4.0:scaffold1144:197:2290:-1 gene:MTR_1144s0010 gene_biotype:protein_coding transcript_biotype:protein_coding description:ATP-dependent OLD family endonuclease	1
31-719	KEH42797	2.5	-1	1	21	1328	1348	AGUUGCGAGAGGCAGGAGUGU	.::.:::..:.::::::::	CAGCUUCUGUUUUUCGCAACU	Cleavage	cdna chromosome:MedtrA17_4.0:1:34051152:34053887:1 gene:MTR_1g076430 gene_biotype:protein_coding transcript_biotype:protein_coding description:3-ketoacyl-CoA synthase-like protein	1
32-708	KEH19649	2.5	-1	1	21	503	523	ACUCACUGUCAGGACGAUGAA	.:::::.::::::: ::::	AGUAUCGUUCUGACAGGGAGU	Cleavage	cdna chromosome:MedtrA17_4.0:8:23456285:23456873:-1 gene:MTR_8g465780 gene_biotype:protein_coding transcript_biotype:protein_coding description:hypothetical protein	1
32-708	KEH28144	2.5	-1	1	21	2670	2690	ACUCACUGUCAGGACGAUGAA	.:::::.::::::: ::::	AGUAUCGUUCUGACAGGGAGU	Cleavage	cdna chromosome:MedtrA17_4.0:5:29049681:29066879:1 gene:MTR_5g068600 gene_biotype:protein_coding transcript_biotype:protein_coding description:DNA mismatch repair MUTS family protein	1
32-708	AES70731	2.5	-1	1	21	806	826	ACUCACUGUCAGGACGAUGAA	: :: .:::::::..::::::	UGCAGUGUCCUGAUGGUGAGU	Cleavage	cdna chromosome:MedtrA17_4.0:3:24601804:24606207:-1 gene:MTR_3g061640 gene_biotype:protein_coding transcript_biotype:protein_coding description:P-loop nucleoside triphosphate hydrolase superfamily protein	1
33-699	KEH21559	2.5	-1	1	21	215	235	UGCACUAGGGAGUGUAAGUGC	:.: ::.::::.:.:::::::	GUAGUUGCACUUCUUAGUGCA	Cleavage	cdna chromosome:MedtrA17_4.0:7:1515108:1517630:1 gene:MTR_7g007490 gene_biotype:protein_coding transcript_biotype:protein_coding description:bidirectional sugar transporter	1
34-695	KEH17971	2.5	-1	1	21	689	709	UCAGGACGAUGAAAGAGAGGA	::::. ::::::::..:::	GGCUCUUAUUCAUCGUUUUGA	Cleavage	cdna chromosome:MedtrA17_4.0:8:2013395:2016810:-1 gene:MTR_8g009067 gene_biotype:protein_coding transcript_biotype:protein_coding description:UDP-glucosyltransferase family protein	1
37-678	AES98523	2.5	-1	1	21	1047	1067	UGUAGACGCAACUCUGUCCGC	:: :::::::::::::.:	UUUGAGAGAGUUGCGUCUAUA	Cleavage	cdna chromosome:MedtrA17_4.0:5:29505798:29508509:-1 gene:MTR_5g069580 gene_biotype:protein_coding transcript_biotype:protein_coding description:LRR receptor-like kinase family protein	1
38-655	KEH26859	2.5	-1	1	21	3929	3949	CGAUGGCAGGUUGAGGACUGU	:: :..::::::::::::.:	CCACUUUUCAACCUGCCAUUG	Cleavage	cdna chromosome:MedtrA17_4.0:6:28792237:28799904:1 gene:MTR_6g478030 gene_biotype:protein_coding transcript_biotype:protein_coding description:sucrose synthase	1
39-653	AES91391	2.5	-1	1	21	144	164	UCUGUGGGCUCUGAGUGUGUU	: :.::.:::::::.::.::.	AUCGCAUUCAGAGCUCAUAGG	Cleavage	cdna chromosome:MedtrA17_4.0:4:46422756:46425637:-1 gene:MTR_4g112990 gene_biotype:protein_coding transcript_biotype:protein_coding description:integral membrane family protein	1
41-631	KEH17591	2.5	-1	1	21	3154	3174	UGUCGACGGGGUUCGGAGCGU	.:.:: ::::.:.:::::::	UUGUUCAGAACUCUGUCGACA	Cleavage	cdna supercontig:MedtrA17_4.0:scaffold0006:51270:63385:1 gene:MTR_0006s0080 gene_biotype:protein_coding transcript_biotype:protein_coding description:NBS-LRR type disease resistance protein	1
43-589	AES67787	2.5	-1	1	21	65	85	UUGAAUGAUGAGAGACACAUU	:.:::::::::..: ::::::	AGUGUGUCUCUUGUGAUUCAA	Cleavage	cdna chromosome:MedtrA17_4.0:2:42575328:42576765:-1 gene:MTR_2g099330 gene_biotype:protein_coding transcript_biotype:protein_coding description:hypothetical protein	1
43-589	KEH26054	2.5	-1	1	21	194	214	UUGAAUGAUGAGAGACACAUU	:.:::::::::..: ::::::	AGUGUGUCUCUUGUGAUUCAA	Cleavage	cdna chromosome:MedtrA17_4.0:6:14951217:14951728:-1 gene:MTR_6g043250 gene_biotype:protein_coding transcript_biotype:protein_coding description:transmembrane protein, putative	1
43-589	KEH37541	2.5	-1	1	21	433	453	UUGAAUGAUGAGAGACACAUU	.::: :::.:::::::::::	GAUGGUUCUUUCAUCAUUCAA	Cleavage	cdna chromosome:MedtrA17_4.0:2:18056680:18058170:-1 gene:MTR_2g041180 gene_biotype:protein_coding transcript_biotype:protein_coding description:DUF247 domain protein	1
43-589	AES65178	2.5	-1	1	21	484	504	UUGAAUGAUGAGAGACACAUU	.::: :::.:::::::::::	GAUGGUUCUUUCAUCAUUCAA	Cleavage	cdna chromosome:MedtrA17_4.0:2:15733115:15734831:-1 gene:MTR_2g036320 gene_biotype:protein_coding transcript_biotype:protein_coding description:UPF0481 plant-like protein	1
43-589	KEH24475	2.5	-1	1	21	2098	2118	UUGAAUGAUGAGAGACACAUU	:::::: :::::::::::	ACAGUGUCUAUCAUCAUUCAA	Cleavage	cdna chromosome:MedtrA17_4.0:7:46029612:46033260:-1 gene:MTR_7g111980 gene_biotype:protein_coding transcript_biotype:protein_coding description:calmodulin-binding protein	1
43-589	KEH24476	2.5	-1	1	21	2112	2132	UUGAAUGAUGAGAGACACAUU	:::::: :::::::::::	ACAGUGUCUAUCAUCAUUCAA	Cleavage	cdna chromosome:MedtrA17_4.0:7:46029612:46032930:-1 gene:MTR_7g111980 gene_biotype:protein_coding transcript_biotype:protein_coding description:calmodulin-binding protein	1
43-589	KEH34728	2.5	-1	1	21	2021	2041	UUGAAUGAUGAGAGACACAUU	:::::::::::::::: :	UUUGUGUCUCUCAUCAUUGAU	Cleavage	cdna chromosome:MedtrA17_4.0:3:30644726:30647919:-1 gene:MTR_3g068005 gene_biotype:protein_coding transcript_biotype:protein_coding description:E3 ubiquitin-protein ligase RING1-like protein	1
43-589	KEH25442	2.5	-1	1	21	1724	1744	UUGAAUGAUGAGAGACACAUU	: ::: :::.:.::::::.::	AUUGUUUCUUUUAUCAUUUAA	Cleavage	cdna chromosome:MedtrA17_4.0:6:8293989:8295805:-1 gene:MTR_6g023665 gene_biotype:protein_coding transcript_biotype:protein_coding description:UDP-glucosyltransferase family protein	1
43-589	AES80701	2.5	-1	1	21	2369	2389	UUGAAUGAUGAGAGACACAUU	: ::: :::::..:.::::::	AUUGUUUCUCUUGUUAUUCAA	Cleavage	cdna chromosome:MedtrA17_4.0:7:32281778:32295941:-1 gene:MTR_7g083840 gene_biotype:protein_coding transcript_biotype:protein_coding description:nuclear cap-binding protein	1
44-583	AES98854	2.5	-1	1	21	1599	1619	AGGAUUUUCGAAGAGAGUGUG	: ::::.::::::::.::.:	CUCACUUUCUUCGAAGAUUCA	Cleavage	cdna chromosome:MedtrA17_4.0:5:31317243:31324912:1 gene:MTR_5g073620 gene_biotype:protein_coding transcript_biotype:protein_coding description:exocyst subunit exo70 family protein	1
44-583	AES66511	2.5	-1	1	21	438	458	AGGAUUUUCGAAGAGAGUGUG	::::::::: ::::::::	GCCACUCUCUUGGAAAAUCCG	Translation	cdna chromosome:MedtrA17_4.0:2:31444483:31446825:1 gene:MTR_2g075230 gene_biotype:protein_coding transcript_biotype:protein_coding description:tyrosine kinase family protein	1
44-583	KEH34700	2.5	-1	1	21	862	882	AGGAUUUUCGAAGAGAGUGUG	::::::::: ::::::::	GCCACUCUCUUGGAAAAUCCG	Translation	cdna chromosome:MedtrA17_4.0:3:30419973:30424066:1 gene:MTR_3g067795 gene_biotype:protein_coding transcript_biotype:protein_coding description:tyrosine kinase family protein	1
44-583	KEH34697	2.5	-1	1	21	862	882	AGGAUUUUCGAAGAGAGUGUG	::::::::: ::::::::	GCCACUCUCUUGGAAAAUCCG	Translation	cdna chromosome:MedtrA17_4.0:3:30419973:30424651:1 gene:MTR_3g067795 gene_biotype:protein_coding transcript_biotype:protein_coding description:tyrosine kinase family protein	1
44-583	KEH34698	2.5	-1	1	21	1653	1673	AGGAUUUUCGAAGAGAGUGUG	::::::::: ::::::::	GCCACUCUCUUGGAAAAUCCG	Translation	cdna chromosome:MedtrA17_4.0:3:30419973:30424611:1 gene:MTR_3g067795 gene_biotype:protein_coding transcript_biotype:protein_coding description:tyrosine kinase family protein	1
44-583	AES75598	2.5	-1	1	21	802	822	AGGAUUUUCGAAGAGAGUGUG	: ::::::: :.:::::::.:	CUCACUCUCCUUGAAAAUCUU	Cleavage	cdna chromosome:MedtrA17_4.0:6:18034600:18038082:1 gene:MTR_6g051800 gene_biotype:protein_coding transcript_biotype:protein_coding description:leucine-rich receptor-like kinase family protein	1
44-583	KEH34699	2.5	-1	1	21	1653	1673	AGGAUUUUCGAAGAGAGUGUG	::::::::: ::::::::	GCCACUCUCUUGGAAAAUCCG	Translation	cdna chromosome:MedtrA17_4.0:3:30419973:30424066:1 gene:MTR_3g067795 gene_biotype:protein_coding transcript_biotype:protein_coding description:tyrosine kinase family protein	1
45-583	KEH42389	2.5	-1	1	21	4890	4910	AAGAGCUUGAUAGACUGGUAA	:: :::.:::::::::::	CAACAAGUUUAUCAAGCUCUA	Cleavage	cdna chromosome:MedtrA17_4.0:1:29563417:29579048:-1 gene:MTR_1g069005 gene_biotype:protein_coding transcript_biotype:protein_coding description:Nuclear pore complex protein [Source:Projected from Arabidopsis thaliana (AT1G55540) TAIR;Acc:AT1G55540]	1
45-583	AET00309	2.5	-1	1	21	1636	1656	AAGAGCUUGAUAGACUGGUAA	:.:: :::::::::.:.::	AAAUCAAUCUAUCAAGUUUUU	Cleavage	cdna chromosome:MedtrA17_4.0:5:39462805:39464963:-1 gene:MTR_5g090630 gene_biotype:protein_coding transcript_biotype:protein_coding description:UDP-glucose flavonoid 3-O-glucosyltransferase	1
45-583	AES64780	2.5	-1	1	21	428	448	AAGAGCUUGAUAGACUGGUAA	: :: :::::::::.::::	AAAGCAAUCUAUCAAGUUCUU	Cleavage	cdna chromosome:MedtrA17_4.0:2:11334237:11341357:-1 gene:MTR_2g030230 gene_biotype:protein_coding transcript_biotype:protein_coding description:ADP-ribosylation factor GTPase-activating protein AGD10	1
46-553	AES89870	2.5	-1	1	21	2906	2926	ACGAUGGCAGGUUGAGGACUG	: ::::::::::..::.::	ACGACCUCAACCUGUUAUUGU	Cleavage	cdna chromosome:MedtrA17_4.0:4:31338825:31349491:1 gene:MTR_4g081050 gene_biotype:protein_coding transcript_biotype:protein_coding description:AP-5 complex subunit zeta-like protein	1
7-1708	KEH24790	2.5	-1	1	21	6115	6135	UACGACAUUAUGUAGAGACCA	::::: ::::::..:::.:::	UGGUCACUACAUGGUGUUGUA	Cleavage	cdna chromosome:MedtrA17_4.0:6:447422:472638:-1 gene:MTR_6g004840 gene_biotype:protein_coding transcript_biotype:protein_coding description:embryo defective 3012 protein	1
1-13380	AES64078	3	-1	1	21	118	138	AGAGCGUCGUGCUGGAGGCGA	::.. ..:::::::::::::	GCGUUAUUAGCACGACGCUCU	Cleavage	cdna chromosome:MedtrA17_4.0:2:5245920:5246278:-1 gene:MTR_2g018100 gene_biotype:protein_coding transcript_biotype:protein_coding description:hypothetical protein	1
1-13380	KEH41265	3	-1	1	21	136	156	AGAGCGUCGUGCUGGAGGCGA	::.. ..:::::::::::::	GCGUUAUUAGCACGACGCUCU	Cleavage	cdna chromosome:MedtrA17_4.0:1:17982620:17983751:1 gene:MTR_1g047570 gene_biotype:protein_coding transcript_biotype:protein_coding description:hypothetical protein	1
1-13380	KEH15431	3	-1	1	21	284	304	AGAGCGUCGUGCUGGAGGCGA	::.: .:.::::::::.:::	CCGUCAUCGGCACGACGUUCU	Cleavage	cdna supercontig:MedtrA17_4.0:scaffold1062:308:1144:-1 gene:MTR_1062s0010 gene_biotype:protein_coding transcript_biotype:protein_coding description:transmembrane protein, putative	1
10-1456	AES71532	3	-1	1	21	548	568	CAACUGAGACAUGUACGCGGA	.:: :.::::::::::::	AGUGCAGAUAUGUCUCAGUUG	Cleavage	cdna chromosome:MedtrA17_4.0:3:35129684:35133618:-1 gene:MTR_3g078000 gene_biotype:protein_coding transcript_biotype:protein_coding description:Serine/Threonine-kinase HT1-like protein	1
11-1254	KEH27695	3	-1	1	21	939	959	CAUGCAAGUGUGCUCAACAGG	::::: ::.:...:::::::	GCUGUUUAGUAUGUUUGCAUG	Cleavage	cdna chromosome:MedtrA17_4.0:5:12301732:12307715:1 gene:MTR_5g029370 gene_biotype:protein_coding transcript_biotype:protein_coding description:transcription factor jumonji family protein	1
11-1254	AES95773	3	-1	1	21	1278	1298	CAUGCAAGUGUGCUCAACAGG	::::: ::.:...:::::::	GCUGUUUAGUAUGUUUGCAUG	Cleavage	cdna chromosome:MedtrA17_4.0:5:12300622:12307715:1 gene:MTR_5g029370 gene_biotype:protein_coding transcript_biotype:protein_coding description:transcription factor jumonji family protein	1
11-1254	AES64131	3	-1	1	21	1741	1761	CAUGCAAGUGUGCUCAACAGG	:::::: ::.::::::::	UAUGUUGAACAUACUUGCAUU	Cleavage	cdna chromosome:MedtrA17_4.0:2:5994809:5999813:1 gene:MTR_2g018830 gene_biotype:protein_coding transcript_biotype:protein_coding description:nucleoporin protein Ndc1-Nup	1
11-1254	AES68029	3	-1	1	21	1923	1943	CAUGCAAGUGUGCUCAACAGG	:::::.:::..:: :::::	GAUGUUGGGCAUGCUAGCAUG	Cleavage	cdna chromosome:MedtrA17_4.0:2:43968846:43975620:1 gene:MTR_2g102180 gene_biotype:protein_coding transcript_biotype:protein_coding description:heat shock 70 kDa protein	1
11-1254	AES94317	3	-1	1	21	570	590	CAUGCAAGUGUGCUCAACAGG	: :::: ::. ::::::::::	CAUGUUAAGUCCACUUGCAUG	Translation	cdna chromosome:MedtrA17_4.0:5:4128722:4131297:1 gene:MTR_5g013130 gene_biotype:protein_coding transcript_biotype:protein_coding description:malectin/receptor-like kinase family protein	1
11-1254	AES94311	3	-1	1	21	607	627	CAUGCAAGUGUGCUCAACAGG	:::: ::. ::::::::::	AAUGUUAAGUCCACUUGCAUG	Translation	cdna chromosome:MedtrA17_4.0:5:4105495:4108012:1 gene:MTR_5g013070 gene_biotype:protein_coding transcript_biotype:protein_coding description:malectin/receptor-like kinase family protein	1
12-1187	AES90973	3	-1	1	21	675	695	CGUCCCCCGGGAGAGGGGGAC	:.:::::::::.:: :::.:	UUUCCCCUCUCCUGGAGGAUG	Cleavage	cdna chromosome:MedtrA17_4.0:4:42126470:42130796:-1 gene:MTR_4g101830 gene_biotype:protein_coding transcript_biotype:protein_coding description:nudix hydrolase-like protein	1
12-1187	KEH31664	3	-1	1	21	655	675	CGUCCCCCGGGAGAGGGGGAC	:.:::::::::.:: :::.:	UUUCCCCUCUCCUGGAGGAUG	Cleavage	cdna chromosome:MedtrA17_4.0:4:42126342:42130854:-1 gene:MTR_4g101830 gene_biotype:protein_coding transcript_biotype:protein_coding description:nudix hydrolase-like protein	1
12-1187	AES90536	3	-1	1	21	870	890	CGUCCCCCGGGAGAGGGGGAC	::.:::::::.::::: .:	UCCCUCCUCUCCUGGGGGUUG	Cleavage	cdna chromosome:MedtrA17_4.0:4:36821805:36824496:-1 gene:MTR_4g092800 gene_biotype:protein_coding transcript_biotype:protein_coding description:methionine sulfoxide reductase B 2	1
13-1109	KEH22723	3	-1	1	21	5977	5997	GGUGGCGUGCGAGCUCUGCGC	:::.: :::::::.::..::	CCGCGGUGCUCGCAUGCUGCC	Cleavage	cdna chromosome:MedtrA17_4.0:7:20190472:20205243:-1 gene:MTR_7g056603 gene_biotype:protein_coding transcript_biotype:protein_coding description:helicase/SANT-associated, DNA-binding protein, putative	1
13-1109	KEH22725	3	-1	1	21	5977	5997	GGUGGCGUGCGAGCUCUGCGC	:::.: :::::::.::..::	CCGCGGUGCUCGCAUGCUGCC	Cleavage	cdna chromosome:MedtrA17_4.0:7:20190514:20205243:-1 gene:MTR_7g056603 gene_biotype:protein_coding transcript_biotype:protein_coding description:helicase/SANT-associated, DNA-binding protein, putative	1
13-1109	KEH22724	3	-1	1	21	5926	5946	GGUGGCGUGCGAGCUCUGCGC	:::.: :::::::.::..::	CCGCGGUGCUCGCAUGCUGCC	Cleavage	cdna chromosome:MedtrA17_4.0:7:20190550:20205243:-1 gene:MTR_7g056603 gene_biotype:protein_coding transcript_biotype:protein_coding description:helicase/SANT-associated, DNA-binding protein, putative	1
13-1109	KEH22726	3	-1	1	21	5920	5940	GGUGGCGUGCGAGCUCUGCGC	:::.: :::::::.::..::	CCGCGGUGCUCGCAUGCUGCC	Cleavage	cdna chromosome:MedtrA17_4.0:7:20190550:20205243:-1 gene:MTR_7g056603 gene_biotype:protein_coding transcript_biotype:protein_coding description:helicase/SANT-associated, DNA-binding protein, putative	1
13-1109	KEH22729	3	-1	1	21	4005	4025	GGUGGCGUGCGAGCUCUGCGC	:::.: :::::::.::..::	CCGCGGUGCUCGCAUGCUGCC	Cleavage	cdna chromosome:MedtrA17_4.0:7:20190550:20202990:-1 gene:MTR_7g056603 gene_biotype:protein_coding transcript_biotype:protein_coding description:helicase/SANT-associated, DNA-binding protein, putative	1
13-1109	KEH22727	3	-1	1	21	3913	3933	GGUGGCGUGCGAGCUCUGCGC	:::.: :::::::.::..::	CCGCGGUGCUCGCAUGCUGCC	Cleavage	cdna chromosome:MedtrA17_4.0:7:20190550:20202847:-1 gene:MTR_7g056603 gene_biotype:protein_coding transcript_biotype:protein_coding description:helicase/SANT-associated, DNA-binding protein, putative	1
13-1109	KEH22728	3	-1	1	21	3855	3875	GGUGGCGUGCGAGCUCUGCGC	:::.: :::::::.::..::	CCGCGGUGCUCGCAUGCUGCC	Cleavage	cdna chromosome:MedtrA17_4.0:7:20192511:20202789:-1 gene:MTR_7g056603 gene_biotype:protein_coding transcript_biotype:protein_coding description:helicase/SANT-associated, DNA-binding protein, putative	1
14-1043	KEH41132	3	-1	1	21	191	211	UCGAUCUUAGAAUAUCUUGCU	:::: :: ::::::::.:.::	AGCAUGAGAUUCUAAGGUUGA	Cleavage	cdna chromosome:MedtrA17_4.0:1:16048843:16049250:1 gene:MTR_1g042893 gene_biotype:protein_coding transcript_biotype:protein_coding description:hypothetical protein	1
14-1043	KEH16220	3	-1	1	21	878	898	UCGAUCUUAGAAUAUCUUGCU	:: :::::::::.:.:::	CACACGAUAUUCUAGGGUCGU	Cleavage	cdna supercontig:MedtrA17_4.0:scaffold0274:16641:18861:-1 gene:MTR_0274s0030 gene_biotype:protein_coding transcript_biotype:protein_coding description:ubiquitin-conjugating enzyme	1
14-1043	AES95534	3	-1	1	21	1992	2012	UCGAUCUUAGAAUAUCUUGCU	:: : :::::::::::::	AAAAACACAUUCUAAGAUCGA	Cleavage	cdna chromosome:MedtrA17_4.0:5:10929432:10931445:-1 gene:MTR_5g026580 gene_biotype:protein_coding transcript_biotype:protein_coding description:F-box/kelch-repeat protein SKIP25, putative	1
16-1015	AES67973	3	-1	1	21	2670	2690	UGCGGACUGAAGCGUGAAGUA	: :::.:.::::.:: :::::	UCCUUUAUGCUUUAGCCCGCA	Cleavage	cdna chromosome:MedtrA17_4.0:2:43684834:43691666:1 gene:MTR_2g101560 gene_biotype:protein_coding transcript_biotype:protein_coding description:peptide/nitrate transporter plant	1
17-1006	AES70389	3	-1	1	21	1562	1582	UGAACAUAGGGCUGACGACGG	..::.::.::::::. :::::	UUGUUGUUAGCCCUGAGUUCA	Cleavage	cdna chromosome:MedtrA17_4.0:3:20814127:20817509:1 gene:MTR_3g052610 gene_biotype:protein_coding transcript_biotype:protein_coding description:Pre-mRNA-splicing factor ATP-dependent RNA helicase	1
17-1006	KEH17166	3	-1	1	21	19	39	UGAACAUAGGGCUGACGACGG	..::. :: ::::::::::::	UUGUUUUCCGCCCUAUGUUCA	Cleavage	cdna supercontig:MedtrA17_4.0:scaffold0036:21748:23031:-1 gene:MTR_0036s0070 gene_biotype:protein_coding transcript_biotype:protein_coding description:eukaryotic aspartyl protease family protein	1
17-1006	AET02309	3	-1	1	21	644	664	UGAACAUAGGGCUGACGACGG	::: : ::::.:.::::::	AGGUCAUAAGCCUUGUGUUCA	Cleavage	cdna chromosome:MedtrA17_4.0:8:14428776:14435500:-1 gene:MTR_8g038880 gene_biotype:protein_coding transcript_biotype:protein_coding description:peptide/nitrate transporter plant	1
17-1006	AES59443	3	-1	1	21	3627	3647	UGAACAUAGGGCUGACGACGG	::: : ::.:.::::::::	AAGUCCUAAGUCUUAUGUUCA	Cleavage	cdna chromosome:MedtrA17_4.0:1:5887207:5891628:-1 gene:MTR_1g019490 gene_biotype:protein_coding transcript_biotype:protein_coding description:WEAK movement UNDER BLUE LIGHT-like protein	1
18-1001	AES68328	3	-1	1	21	791	811	UUGAAGCAACUGAGACAUGUA	:. :::::.::::::::::	AAUUUGUCUUAGUUGCUUCAU	Cleavage	cdna chromosome:MedtrA17_4.0:3:485624:488571:-1 gene:MTR_3g006010 gene_biotype:protein_coding transcript_biotype:protein_coding description:paired amphipathic helix protein	1
18-1001	KEH30714	3	-1	1	21	115	135	UUGAAGCAACUGAGACAUGUA	::::.:::: ::::::::	AUGAUGUUUCAGAUGCUUCAA	Cleavage	cdna chromosome:MedtrA17_4.0:4:30500673:30500897:1 gene:MTR_4g078865 gene_biotype:protein_coding transcript_biotype:protein_coding description:hypothetical protein	1
18-1001	AES95370	3	-1	1	21	1533	1553	UUGAAGCAACUGAGACAUGUA	.:::::.::. :::.:::::	CGCAUGUUUCGUUUGUUUCAA	Translation	cdna chromosome:MedtrA17_4.0:5:9949393:9954836:-1 gene:MTR_5g024740 gene_biotype:protein_coding transcript_biotype:protein_coding description:tonoplast monosaccharide transporter 2	1
18-1001	KEH33399	3	-1	1	21	3302	3322	UUGAAGCAACUGAGACAUGUA	: ::::.: :::::::::::	GAGAUGUUUGAGUUGCUUCAA	Cleavage	cdna chromosome:MedtrA17_4.0:3:12783814:12789398:-1 gene:MTR_3g437630 gene_biotype:protein_coding transcript_biotype:protein_coding description:LRR receptor-like kinase family protein	1
18-1001	KEH37975	3	-1	1	21	856	876	UUGAAGCAACUGAGACAUGUA	.:::.:..::::::::::	AGAGUGUUUUGGUUGCUUCAA	Cleavage	cdna chromosome:MedtrA17_4.0:2:23687045:23688603:1 gene:MTR_2g055250 gene_biotype:protein_coding transcript_biotype:protein_coding description:F-box protein	1
18-1001	KEH20986	3	-1	1	21	188	208	UUGAAGCAACUGAGACAUGUA	.:::::::: :::.:::.:	CCUAUGUCUCAUUUGUUUCGA	Translation	cdna chromosome:MedtrA17_4.0:8:40418181:40418636:1 gene:MTR_8g096360 gene_biotype:protein_coding transcript_biotype:protein_coding description:transmembrane protein, putative	1
18-1001	KEH36299	3	-1	1	21	2101	2121	UUGAAGCAACUGAGACAUGUA	::. :.:::::::::::::	GACGCUUUUCAGUUGCUUCAA	Cleavage	cdna chromosome:MedtrA17_4.0:3:53884473:53892651:-1 gene:MTR_3g115250 gene_biotype:protein_coding transcript_biotype:protein_coding description:pre-rRNA-processing TSR1-like protein	1
18-1001	KEH40657	3	-1	1	21	1111	1131	UUGAAGCAACUGAGACAUGUA	: ::: :.::::::::: :::	UUCAUUUUUCAGUUGCUGCAA	Cleavage	cdna chromosome:MedtrA17_4.0:1:11762832:11766966:-1 gene:MTR_1g032860 gene_biotype:protein_coding transcript_biotype:protein_coding description:RNA recognition motif	1
18-1001	AES73754	3	-1	1	21	7154	7174	UUGAAGCAACUGAGACAUGUA	:: ::::.:: ::::::::	ACCAGGUCUUAGGUGCUUCAA	Cleavage	cdna chromosome:MedtrA17_4.0:3:50052059:50087847:-1 gene:MTR_3g108360 gene_biotype:protein_coding transcript_biotype:protein_coding description:zinc finger protein, putative	1
19-977	KEH43951	3	-1	1	21	2397	2417	UGAAGCAACUGAGACAUGUAC	::..::::.::.:::::::..	GUGUAUGUUUCGGUUGCUUUG	Cleavage	cdna chromosome:MedtrA17_4.0:1:47685479:47691680:1 gene:MTR_1g105710 gene_biotype:protein_coding transcript_biotype:protein_coding description:cysteine-rich receptor-kinase-like protein	1
19-977	AES87128	3	-1	1	21	1605	1625	UGAAGCAACUGAGACAUGUAC	:.:::::.:::::::.::.	UUGCAUGUUUCAGUUGUUUUC	Cleavage	cdna chromosome:MedtrA17_4.0:4:7036411:7042836:1 gene:MTR_4g021520 gene_biotype:protein_coding transcript_biotype:protein_coding description:1-O-acylglucose:anthocyanin acyltransferase	1
19-977	AES87129	3	-1	1	21	2082	2102	UGAAGCAACUGAGACAUGUAC	:.:::::.:::::::.::.	UUGCAUGUUUCAGUUGUUUUC	Cleavage	cdna chromosome:MedtrA17_4.0:4:7036430:7042833:1 gene:MTR_4g021520 gene_biotype:protein_coding transcript_biotype:protein_coding description:1-O-acylglucose:anthocyanin acyltransferase	1
19-977	AES68922	3	-1	1	21	2402	2422	UGAAGCAACUGAGACAUGUAC	::.:::::::::: :.:::.	UUAUAUGUCUCAGUGGUUUCG	Cleavage	cdna chromosome:MedtrA17_4.0:3:5316363:5322367:-1 gene:MTR_3g019080 gene_biotype:protein_coding transcript_biotype:protein_coding description:disease resistance protein (TIR-NBS-LRR class), putative	1
19-977	KEH28126	3	-1	1	21	58	78	UGAAGCAACUGAGACAUGUAC	:::::.::: ::::::::	UAUCAUGUUUCAAUUGCUUCA	Cleavage	cdna chromosome:MedtrA17_4.0:5:28155096:28156118:1 gene:MTR_5g066705 gene_biotype:protein_coding transcript_biotype:protein_coding description:hypothetical protein	1
19-977	KEH37710	3	-1	1	21	2824	2844	UGAAGCAACUGAGACAUGUAC	::.:: ::::: ::::::::	CUAUAUCUCUCACUUGCUUCA	Cleavage	cdna chromosome:MedtrA17_4.0:2:20057675:20064628:1 gene:MTR_2g045780 gene_biotype:protein_coding transcript_biotype:protein_coding description:phosphate transporter PHO1-like protein	1
19-977	KEH32436	3	-1	1	21	230	250	UGAAGCAACUGAGACAUGUAC	:.::::::::::::. :.:	UGAUAUGUCUCAGUUGUCUUA	Cleavage	cdna chromosome:MedtrA17_4.0:4:51972138:51973067:1 gene:MTR_4g125340 gene_biotype:protein_coding transcript_biotype:protein_coding description:hypothetical protein	1
19-977	KEH22154	3	-1	1	21	465	485	UGAAGCAACUGAGACAUGUAC	:::: :::::::::.::.	AAACAUCUCUCAGUUGUUUUU	Cleavage	cdna chromosome:MedtrA17_4.0:7:12311263:12312888:1 gene:MTR_7g033720 gene_biotype:protein_coding transcript_biotype:protein_coding description:F-box/LRR protein	1
19-977	KEH22153	3	-1	1	21	522	542	UGAAGCAACUGAGACAUGUAC	:::: :::::::::.::.	AAACAUCUCUCAGUUGUUUUU	Cleavage	cdna chromosome:MedtrA17_4.0:7:12311206:12312946:1 gene:MTR_7g033720 gene_biotype:protein_coding transcript_biotype:protein_coding description:F-box/LRR protein	1
19-977	AES74594	3	-1	1	21	10	30	UGAAGCAACUGAGACAUGUAC	:::: :::: ::::.::::	UCACAUUUCUCUGUUGUUUCA	Translation	cdna chromosome:MedtrA17_4.0:6:2425279:2427147:-1 gene:MTR_6g008790 gene_biotype:protein_coding transcript_biotype:protein_coding description:transmembrane protein, putative	1
19-977	KEH34898	3	-1	1	21	46	66	UGAAGCAACUGAGACAUGUAC	: ::::.:::::::.:::	CAAAAUGUUUCAGUUGUUUCC	Cleavage	cdna chromosome:MedtrA17_4.0:3:33434654:33438185:1 gene:MTR_3g074070 gene_biotype:protein_coding transcript_biotype:protein_coding description:transducin/WD40 repeat protein	1
19-977	KEH33399	3	-1	1	21	3301	3321	UGAAGCAACUGAGACAUGUAC	: : ::::.: ::::::::::	GGAGAUGUUUGAGUUGCUUCA	Translation	cdna chromosome:MedtrA17_4.0:3:12783814:12789398:-1 gene:MTR_3g437630 gene_biotype:protein_coding transcript_biotype:protein_coding description:LRR receptor-like kinase family protein	1
19-977	AES97066	3	-1	1	21	1324	1344	UGAAGCAACUGAGACAUGUAC	.::: :.::.::::.::::	CCGCAUAUUUCGGUUGUUUCA	Cleavage	cdna chromosome:MedtrA17_4.0:5:19693388:19696480:-1 gene:MTR_5g044910 gene_biotype:protein_coding transcript_biotype:protein_coding description:tonoplast monosaccharide transporter 2	1
19-977	KEH39592	3	-1	1	21	1404	1424	UGAAGCAACUGAGACAUGUAC	:::: :.: ::::::::::	CAACAUUUUUAAGUUGCUUCA	Translation	cdna chromosome:MedtrA17_4.0:2:44442391:44447885:1 gene:MTR_2g103110 gene_biotype:protein_coding transcript_biotype:protein_coding description:Mov34/MPN/PAD-1 family protein	1
19-977	KEH36299	3	-1	1	21	2100	2120	UGAAGCAACUGAGACAUGUAC	: ::. :.::::::::::::	GGACGCUUUUCAGUUGCUUCA	Cleavage	cdna chromosome:MedtrA17_4.0:3:53884473:53892651:-1 gene:MTR_3g115250 gene_biotype:protein_coding transcript_biotype:protein_coding description:pre-rRNA-processing TSR1-like protein	1
19-977	AES82587	3	-1	1	21	193	213	UGAAGCAACUGAGACAUGUAC	:. :: .::::::::::::	CGAUCUGAUUCAGUUGCUUCA	Cleavage	cdna chromosome:MedtrA17_4.0:7:47183014:47187253:-1 gene:MTR_7g114310 gene_biotype:protein_coding transcript_biotype:protein_coding description:double-stranded RNA-binding motif protein	1
2-7381	AES97663	3	-1	1	21	1084	1104	GGGGUCUGUGUGUCUGUCCGU	:.::::.:::::: ::::..:	AUGGACGGACACAAAGACUUC	Cleavage	cdna chromosome:MedtrA17_4.0:5:23929835:23935782:1 gene:MTR_5g057990 gene_biotype:protein_coding transcript_biotype:protein_coding description:alpha-glucosidase	1
2-7381	KEH22285	3	-1	1	21	725	745	GGGGUCUGUGUGUCUGUCCGU	:.::::: .::::.::.:::.	AUGGACAUGCACAUAGGCCCU	Cleavage	cdna chromosome:MedtrA17_4.0:7:14054867:14067422:1 gene:MTR_7g038700 gene_biotype:protein_coding transcript_biotype:protein_coding description:phosphatidylinositolglycan class N protein	1
2-7381	KEH22286	3	-1	1	21	842	862	GGGGUCUGUGUGUCUGUCCGU	:.::::: .::::.::.:::.	AUGGACAUGCACAUAGGCCCU	Cleavage	cdna chromosome:MedtrA17_4.0:7:14054750:14068609:1 gene:MTR_7g038700 gene_biotype:protein_coding transcript_biotype:protein_coding description:phosphatidylinositolglycan class N protein	1
2-7381	AES96300	3	-1	1	21	2326	2346	GGGGUCUGUGUGUCUGUCCGU	..::::.::.:.::::...::	GUGGACGGAUAUACAGGUUCC	Cleavage	cdna chromosome:MedtrA17_4.0:5:15428004:15431904:1 gene:MTR_5g035480 gene_biotype:protein_coding transcript_biotype:protein_coding description:NB-ARC domain disease resistance protein	1
2-7381	AES78410	3	-1	1	21	887	907	GGGGUCUGUGUGUCUGUCCGU	:.::::: .::::.::.:::.	AUGGACAUGCACAUAGGCCCU	Cleavage	cdna chromosome:MedtrA17_4.0:7:14364733:14378638:1 gene:MTR_7g030060 gene_biotype:protein_coding transcript_biotype:protein_coding description:phosphatidylinositolglycan class N protein	1
2-7381	KEH23254	3	-1	1	21	253	273	GGGGUCUGUGUGUCUGUCCGU	: : :::::::::::::: .:	AAGCACAGACACACAGACAUC	Cleavage	cdna chromosome:MedtrA17_4.0:7:27004942:27008240:1 gene:MTR_7g072575 gene_biotype:protein_coding transcript_biotype:protein_coding description:CBL-interacting kinase	1
20-875	KEH44469	3	-1	1	21	11	31	CUCCUGAAAGUCGAUUUGGGA	::::: ::.:.:::::::::	UCCCAUAUUGGCUUUCAGGAA	Cleavage	cdna chromosome:MedtrA17_4.0:1:52021502:52021892:-1 gene:MTR_1g115310 gene_biotype:protein_coding transcript_biotype:protein_coding description:hypothetical protein	1
20-875	AES94122	3	-1	1	21	2950	2970	CUCCUGAAAGUCGAUUUGGGA	:::: ::::::::::.::.:	UCCCUCAUCGACUUUCGGGGG	Cleavage	cdna chromosome:MedtrA17_4.0:5:3060764:3075383:1 gene:MTR_5g011000 gene_biotype:protein_coding transcript_biotype:protein_coding description:DNA-directed RNA polymerase	1
20-875	KEH41483	3	-1	1	21	1500	1520	CUCCUGAAAGUCGAUUUGGGA	: .:::: :::.::::::::	UGUCAAAACGAUUUUCAGGAU	Cleavage	cdna chromosome:MedtrA17_4.0:1:20161134:20170451:-1 gene:MTR_1g051385 gene_biotype:protein_coding transcript_biotype:protein_coding description:folylpolyglutamate synthase	1
20-875	KEH41484	3	-1	1	21	1220	1240	CUCCUGAAAGUCGAUUUGGGA	: .:::: :::.::::::::	UGUCAAAACGAUUUUCAGGAU	Cleavage	cdna chromosome:MedtrA17_4.0:1:20160646:20170458:-1 gene:MTR_1g051385 gene_biotype:protein_coding transcript_biotype:protein_coding description:folylpolyglutamate synthase	1
21-870	KEH39457	3	-1	1	21	839	859	CACCAAGUGCGGAGGCGUAGC	.::.::. :.::::::::::	CUUAUGCUGCUGCACUUGGUG	Cleavage	cdna chromosome:MedtrA17_4.0:2:41718094:41721608:1 gene:MTR_2g097670 gene_biotype:protein_coding transcript_biotype:protein_coding description:pumilio Mpt5 protein, putative	1
21-870	AES67647	3	-1	1	21	1367	1387	CACCAAGUGCGGAGGCGUAGC	.::.::. :.::::::::::	CUUAUGCUGCUGCACUUGGUG	Cleavage	cdna chromosome:MedtrA17_4.0:2:41717566:41723738:1 gene:MTR_2g097670 gene_biotype:protein_coding transcript_biotype:protein_coding description:pumilio Mpt5 protein, putative	1
21-870	AES79046	3	-1	1	21	410	430	CACCAAGUGCGGAGGCGUAGC	::.::. :.::::::::::	UAUAUGCUCCUGCACUUGGUG	Cleavage	cdna chromosome:MedtrA17_4.0:7:18677472:18681314:1 gene:MTR_7g053090 gene_biotype:protein_coding transcript_biotype:protein_coding description:Na+-bile acid cotransporter	1
21-870	AET04552	3	-1	1	21	3989	4009	CACCAAGUGCGGAGGCGUAGC	::: :::.:::.::::::	AACACGACUCUGCAUUUGGUG	Cleavage	cdna chromosome:MedtrA17_4.0:8:38156457:38165718:-1 gene:MTR_8g091470 gene_biotype:protein_coding transcript_biotype:protein_coding description:cellulose synthase-interactive protein	1
22-849	AES99704	3	-1	1	21	109	129	AUAGAAUGGAGAGGGAUUGUG	::::::: :::::.:::: ::	CACAAUCACUCUCUAUUCAAU	Cleavage	cdna chromosome:MedtrA17_4.0:5:36178606:36183250:1 gene:MTR_5g083840 gene_biotype:protein_coding transcript_biotype:protein_coding description:hypothetical protein	1
22-849	AES66927	3	-1	1	21	624	644	AUAGAAUGGAGAGGGAUUGUG	:: :::.:::::..:::.:::	CAGAAUUCCUCUUUAUUUUAU	Cleavage	cdna chromosome:MedtrA17_4.0:2:35035423:35037749:-1 gene:MTR_2g083490 gene_biotype:protein_coding transcript_biotype:protein_coding description:UDP-glucosyltransferase family protein	1
22-849	KEH21377	3	-1	1	21	102	122	AUAGAAUGGAGAGGGAUUGUG	:::::::.::::..: ::::	AACAAUCCUUCUCUGUGCUAU	Cleavage	cdna chromosome:MedtrA17_4.0:8:43986906:43994829:1 gene:MTR_8g104410 gene_biotype:protein_coding transcript_biotype:protein_coding description:CHY zinc finger protein	1
22-849	AES91838	3	-1	1	21	103	123	AUAGAAUGGAGAGGGAUUGUG	..:.::.:.:::: :::::::	UGCGAUUCUUCUCAAUUCUAU	Cleavage	cdna chromosome:MedtrA17_4.0:4:49520043:49522675:-1 gene:MTR_4g119450 gene_biotype:protein_coding transcript_biotype:protein_coding description:cullin-like protein	1
22-849	AES67310	3	-1	1	21	2629	2649	AUAGAAUGGAGAGGGAUUGUG	.::: :.:.::::::::.:.:	UACAUUUCUUCUCCAUUUUGU	Cleavage	cdna chromosome:MedtrA17_4.0:2:37648956:37651652:1 gene:MTR_2g089170 gene_biotype:protein_coding transcript_biotype:protein_coding description:dehydration-responsive element-binding protein	1
22-849	AES99988	3	-1	1	21	2	22	AUAGAAUGGAGAGGGAUUGUG	..:..:::.:.:..:::::::	UGCGGUCCUUUUUUAUUCUAU	Cleavage	cdna chromosome:MedtrA17_4.0:5:37701385:37704378:-1 gene:MTR_5g087080 gene_biotype:protein_coding transcript_biotype:protein_coding description:receptor-like protein	1
22-849	AES89799	3	-1	1	21	103	123	AUAGAAUGGAGAGGGAUUGUG	: ::::::::.:::: ::::	CUCAAUCCCUUUCCACUCUAC	Cleavage	cdna chromosome:MedtrA17_4.0:4:31052262:31057732:1 gene:MTR_4g080110 gene_biotype:protein_coding transcript_biotype:protein_coding description:FUNCTIONS IN: molecular_function unknown; INVOLVED IN: vesicle-mediated transport, vesicle docking involved in exocytosis; LOCATED IN: cellular_component unknown; EXPRESSED IN: 22 plant structures; EXPRESSED DURING: 14 growth stages; CONTAINS InterP /.../A…	1
22-849	KEH30735	3	-1	1	21	101	121	AUAGAAUGGAGAGGGAUUGUG	: ::::::::.:::: ::::	CUCAAUCCCUUUCCACUCUAC	Cleavage	cdna chromosome:MedtrA17_4.0:4:31052264:31057728:1 gene:MTR_4g080110 gene_biotype:protein_coding transcript_biotype:protein_coding description:FUNCTIONS IN: molecular_function unknown; INVOLVED IN: vesicle-mediated transport, vesicle docking involved in exocytosis; LOCATED IN: cellular_component unknown; EXPRESSED IN: 22 plant structures; EXPRESSED DURING: 14 growth stages; CONTAINS InterP /.../A…	1
22-849	KEH40435	3	-1	1	21	655	675	AUAGAAUGGAGAGGGAUUGUG	::::..:::: ::::.:::	GCCAAUUUCUCUGCAUUUUAU	Cleavage	cdna chromosome:MedtrA17_4.0:1:9836147:9839907:-1 gene:MTR_1g028890 gene_biotype:protein_coding transcript_biotype:protein_coding description:LRR receptor-like kinase	1
22-849	AES86966	3	-1	1	21	695	715	AUAGAAUGGAGAGGGAUUGUG	::.:::::::...:::::	UUCAGUCCCUCUUUGUUCUAA	Cleavage	cdna chromosome:MedtrA17_4.0:4:5499964:5503317:1 gene:MTR_4g017600 gene_biotype:protein_coding transcript_biotype:protein_coding description:verticillium wilt disease resistance protein	1
22-849	AES64559	3	-1	1	21	2384	2404	AUAGAAUGGAGAGGGAUUGUG	:.::.:::::..::::::	UCAAGUCUCUCUCUGUUCUAU	Cleavage	cdna chromosome:MedtrA17_4.0:2:9853017:9871224:1 gene:MTR_2g027090 gene_biotype:protein_coding transcript_biotype:protein_coding description:sister chromatid cohesion PDS5-like protein	1
22-849	KEH42419	3	-1	1	21	283	303	AUAGAAUGGAGAGGGAUUGUG	::::.:.::::.:::: ::	UUCAAUUCUUCUCUAUUCCAU	Cleavage	cdna chromosome:MedtrA17_4.0:1:29778816:29783451:1 gene:MTR_1g069185 gene_biotype:protein_coding transcript_biotype:protein_coding description:tetraspanin family protein	1
22-849	KEH41512	3	-1	1	21	1960	1980	AUAGAAUGGAGAGGGAUUGUG	:.:::..:::::::: :::	UUCGAUCUUUCUCCAUUGUAU	Cleavage	cdna chromosome:MedtrA17_4.0:1:20713274:20715930:1 gene:MTR_1g051810 gene_biotype:protein_coding transcript_biotype:protein_coding description:IQ calmodulin-binding motif protein, putative	1
22-849	KEH41052	3	-1	1	21	777	797	AUAGAAUGGAGAGGGAUUGUG	.::: ::.:::.:.::::.:	GGCAACCCUUCUUCGUUCUGU	Cleavage	cdna chromosome:MedtrA17_4.0:1:15402631:15404193:-1 gene:MTR_1g041340 gene_biotype:protein_coding transcript_biotype:protein_coding description:hypothetical protein	1
22-849	KEH44371	3	-1	1	21	126	146	AUAGAAUGGAGAGGGAUUGUG	::::..:::::.::::: :	UUCAAUUUCUCUCUAUUCUCU	Cleavage	cdna chromosome:MedtrA17_4.0:1:51021076:51028407:-1 gene:MTR_1g112730 gene_biotype:protein_coding transcript_biotype:protein_coding description:ubiquitin-conjugating enzyme E2	1
22-849	KEH41270	3	-1	1	21	342	362	AUAGAAUGGAGAGGGAUUGUG	::::::.: :.::::.:::	UUCAAUCCUUAUUCAUUUUAU	Translation	cdna chromosome:MedtrA17_4.0:1:18018005:18023380:-1 gene:MTR_1g047670 gene_biotype:protein_coding transcript_biotype:protein_coding description:LRR receptor-like kinase family protein	1
22-849	AES86945	3	-1	1	21	614	634	AUAGAAUGGAGAGGGAUUGUG	::.:: :::::.::::::	UUCAGUCACUCUCUAUUCUAA	Cleavage	cdna chromosome:MedtrA17_4.0:4:5399094:5401652:1 gene:MTR_4g017310 gene_biotype:protein_coding transcript_biotype:protein_coding description:verticillium wilt disease resistance protein	1
23-843	AES80779	3	-1	1	21	2223	2243	UGACUGAAUCUUUCAGACGUC	:.::.:::::::::.: :::	CAUGUUUGAAAGAUUUACUCA	Cleavage	cdna chromosome:MedtrA17_4.0:7:32774045:32792485:-1 gene:MTR_7g084880 gene_biotype:protein_coding transcript_biotype:protein_coding description:transportin-like protein	1
23-843	KEH35013	3	-1	1	21	782	802	UGACUGAAUCUUUCAGACGUC	..:::::.:.::: ::::::	UGUGUCUGGAGGAUGCAGUCA	Cleavage	cdna chromosome:MedtrA17_4.0:3:34352574:34364829:-1 gene:MTR_3g075460 gene_biotype:protein_coding transcript_biotype:protein_coding description:rRNA processing/ribosome biogenesis protein	1
23-843	KEH18714	3	-1	1	21	787	807	UGACUGAAUCUUUCAGACGUC	..:::::.:.::: ::::::	UGUGUCUGGAGGAUGCAGUCA	Cleavage	cdna chromosome:MedtrA17_4.0:8:10367089:10377430:1 gene:MTR_8g028030 gene_biotype:protein_coding transcript_biotype:protein_coding description:rRNA processing/ribosome biogenesis protein	1
23-843	AES69213	3	-1	1	21	266	286	UGACUGAAUCUUUCAGACGUC	.::.:::.:::::.::::	UUUGUUUGAGAGAUUUAGUCC	Cleavage	cdna chromosome:MedtrA17_4.0:3:7788384:7789087:-1 gene:MTR_3g025460 gene_biotype:protein_coding transcript_biotype:protein_coding description:neutral/alkaline invertase	1
23-843	AES71976	3	-1	1	21	1252	1272	UGACUGAAUCUUUCAGACGUC	.::::::::: ::..::::	CCUGUCUGAAAGUUUUGGUCA	Cleavage	cdna chromosome:MedtrA17_4.0:3:38263958:38270164:-1 gene:MTR_3g084740 gene_biotype:protein_coding transcript_biotype:protein_coding description:protein transporter Sec23-like protein	1
23-843	AES71975	3	-1	1	21	1340	1360	UGACUGAAUCUUUCAGACGUC	.::::::::: ::..::::	CCUGUCUGAAAGUUUUGGUCA	Cleavage	cdna chromosome:MedtrA17_4.0:3:38263566:38270252:-1 gene:MTR_3g084740 gene_biotype:protein_coding transcript_biotype:protein_coding description:protein transporter Sec23-like protein	1
23-843	AES94565	3	-1	1	21	1269	1289	UGACUGAAUCUUUCAGACGUC	.:: :::::::::.::::	UUUGUGGGAAAGAUUCGGUCA	Cleavage	cdna chromosome:MedtrA17_4.0:5:5529081:5534660:1 gene:MTR_5g015790 gene_biotype:protein_coding transcript_biotype:protein_coding description:phototropic-responsive NPH3 family protein	1
23-843	AES63260	3	-1	1	21	846	866	UGACUGAAUCUUUCAGACGUC	: ::: ..:::::::::::	CUCUUCUUGGAGAUUCAGUCA	Cleavage	cdna chromosome:MedtrA17_4.0:2:679311:688436:1 gene:MTR_2g006750 gene_biotype:protein_coding transcript_biotype:protein_coding description:importin beta-4	1
24-792	KEH37566	3	-1	1	21	397	417	UACGGCAGUGACUGGGAGACG	.::.:..::::.::::..:::	UGUUUUUCAGUUACUGUUGUA	Cleavage	cdna chromosome:MedtrA17_4.0:2:18212739:18222922:-1 gene:MTR_2g041470 gene_biotype:protein_coding transcript_biotype:protein_coding description:DENN (AEX-3) domain protein	1
24-792	KEH37565	3	-1	1	21	397	417	UACGGCAGUGACUGGGAGACG	.::.:..::::.::::..:::	UGUUUUUCAGUUACUGUUGUA	Cleavage	cdna chromosome:MedtrA17_4.0:2:18210251:18222922:-1 gene:MTR_2g041470 gene_biotype:protein_coding transcript_biotype:protein_coding description:DENN (AEX-3) domain protein	1
24-792	AES82404	3	-1	1	21	954	974	UACGGCAGUGACUGGGAGACG	:::.:::::..::::.::	AAUCUUCCAGUUGCUGCUGUU	Cleavage	cdna chromosome:MedtrA17_4.0:7:46233077:46241649:-1 gene:MTR_7g112460 gene_biotype:protein_coding transcript_biotype:protein_coding description:topless-like protein	1
24-792	KEH38633	3	-1	1	21	97	117	UACGGCAGUGACUGGGAGACG	: :::: ::: :.::::::::	CCUCUCGCAGCCGCUGCCGUA	Translation	cdna chromosome:MedtrA17_4.0:2:32424149:32424502:1 gene:MTR_2g078100 gene_biotype:protein_coding transcript_biotype:protein_coding description:cobalt ion-binding protein, putative	1
25-763	KEH37548	3	-1	1	21	1588	1607	UCUCCGAUCGUCAGAAGGGCG	.::::: ::::.:::.:::::	UGCCCU-CUGAUGAUUGGAGA	Cleavage	cdna chromosome:MedtrA17_4.0:2:18100698:18105202:-1 gene:MTR_2g041270 gene_biotype:protein_coding transcript_biotype:protein_coding description:replication protein A 70 kDa protein	1
25-763	AET05320	3	-1	1	21	524	544	UCUCCGAUCGUCAGAAGGGCG	:..:: ::.::.:::::::	AUCUUUUGUGGCGGUCGGAGA	Cleavage	cdna chromosome:MedtrA17_4.0:8:43837900:43838534:-1 gene:MTR_8g104140 gene_biotype:protein_coding transcript_biotype:protein_coding description:hypothetical protein	1
26-761	AET00085	3	-1	1	21	355	375	AAUCGAUCUUAGAAUAUCUUG	:::::::::::: :::: ::	GAAGAUAUUCUAAAAUCGUUU	Cleavage	cdna chromosome:MedtrA17_4.0:5:38219958:38220371:1 gene:MTR_5g088160 gene_biotype:protein_coding transcript_biotype:protein_coding description:hypothetical protein	1
26-761	AET00078	3	-1	1	21	610	630	AAUCGAUCUUAGAAUAUCUUG	:::::::::::: :::: ::	GAAGAUAUUCUAAAAUCGUUU	Cleavage	cdna chromosome:MedtrA17_4.0:5:38182347:38183015:-1 gene:MTR_5g088090 gene_biotype:protein_coding transcript_biotype:protein_coding description:octicosapeptide/phox/Bem1p (PB1) domain protein	1
26-761	AET00083	3	-1	1	21	610	630	AAUCGAUCUUAGAAUAUCUUG	:::::::::::: :::: ::	GAAGAUAUUCUAAAAUCGUUU	Cleavage	cdna chromosome:MedtrA17_4.0:5:38188116:38188784:1 gene:MTR_5g088140 gene_biotype:protein_coding transcript_biotype:protein_coding description:octicosapeptide/phox/Bem1p (PB1) domain protein	1
26-761	AET00128	3	-1	1	21	610	630	AAUCGAUCUUAGAAUAUCUUG	:::::::::::: :::: ::	GAAGAUAUUCUAAAAUCGUUU	Cleavage	cdna chromosome:MedtrA17_4.0:5:38452657:38453325:-1 gene:MTR_5g088620 gene_biotype:protein_coding transcript_biotype:protein_coding description:PB1-UP2 domain protein	1
26-761	AET00073	3	-1	1	21	610	630	AAUCGAUCUUAGAAUAUCUUG	:::::::::::: :::: ::	GAAGAUAUUCUAAAAUCGUUU	Cleavage	cdna chromosome:MedtrA17_4.0:5:38169585:38170253:1 gene:MTR_5g088040 gene_biotype:protein_coding transcript_biotype:protein_coding description:PB1-UP2 domain protein	1
26-761	KEH28349	3	-1	1	21	610	630	AAUCGAUCUUAGAAUAUCUUG	:::::::::::: :::: ::	GAAGAUAUUCUAAAAUCGUUU	Cleavage	cdna chromosome:MedtrA17_4.0:5:38209573:38210241:-1 gene:MTR_5g488180 gene_biotype:protein_coding transcript_biotype:protein_coding description:octicosapeptide/phox/Bem1p (PB1) domain protein	1
26-761	KEH28351	3	-1	1	21	1072	1092	AAUCGAUCUUAGAAUAUCUUG	:::::::::::: :::: ::	GAAGAUAUUCUAAAAUCGUUU	Cleavage	cdna chromosome:MedtrA17_4.0:5:38214530:38216009:1 gene:MTR_5g488200 gene_biotype:protein_coding transcript_biotype:protein_coding description:PB1-UP2 domain protein	1
26-761	AES87483	3	-1	1	21	1316	1336	AAUCGAUCUUAGAAUAUCUUG	::::::: :::.:.:.::::	GAAGAUAUGCUAGGGUUGAUU	Cleavage	cdna chromosome:MedtrA17_4.0:4:9678127:9682664:1 gene:MTR_4g028090 gene_biotype:protein_coding transcript_biotype:protein_coding description:leucine-rich receptor-like kinase family protein	1
26-761	KEH22488	3	-1	1	21	274	294	AAUCGAUCUUAGAAUAUCUUG	:::: :::: :::::.::::	GAAGAAAUUCAAAGAUUGAUU	Translation	cdna chromosome:MedtrA17_4.0:7:17274548:17275123:-1 gene:MTR_7g451390 gene_biotype:protein_coding transcript_biotype:protein_coding description:heat shock cognate 70 kDa protein	1
26-761	AES91455	3	-1	1	21	533	553	AAUCGAUCUUAGAAUAUCUUG	:: :::.::::::.::::	UUAGUGAUUUUAAGAUUGAUU	Cleavage	cdna chromosome:MedtrA17_4.0:4:46809774:46812595:-1 gene:MTR_4g113740 gene_biotype:protein_coding transcript_biotype:protein_coding description:transmembrane protein, putative	1
28-751	KEH35608	3	-1	1	21	2280	2300	GGAGUGCGGACUGAAGCGUGA	.:::.::::::.::...::.	CUACGUUUCAGUUCGUGUUCU	Cleavage	cdna chromosome:MedtrA17_4.0:3:44154029:44157800:-1 gene:MTR_3g096555 gene_biotype:protein_coding transcript_biotype:protein_coding description:adenine nucleotide alpha hydrolase-like domain kinase	1
28-751	KEH35607	3	-1	1	21	2445	2465	GGAGUGCGGACUGAAGCGUGA	.:::.::::::.::...::.	CUACGUUUCAGUUCGUGUUCU	Cleavage	cdna chromosome:MedtrA17_4.0:3:44153991:44157839:-1 gene:MTR_3g096555 gene_biotype:protein_coding transcript_biotype:protein_coding description:adenine nucleotide alpha hydrolase-like domain kinase	1
28-751	KEH35486	3	-1	1	21	647	667	GGAGUGCGGACUGAAGCGUGA	.:::: :::::.:.:::.:	GAGCGCUGCAGUCUGUACUUC	Cleavage	cdna chromosome:MedtrA17_4.0:3:42309243:42316284:-1 gene:MTR_3g092590 gene_biotype:protein_coding transcript_biotype:protein_coding description:auxin-independent growth promoter-like protein	1
28-751	AES72618	3	-1	1	21	770	790	GGAGUGCGGACUGAAGCGUGA	.:::: :::::.:.:::.:	GAGCGCUGCAGUCUGUACUUC	Cleavage	cdna chromosome:MedtrA17_4.0:3:42308640:42316407:-1 gene:MTR_3g092590 gene_biotype:protein_coding transcript_biotype:protein_coding description:auxin-independent growth promoter-like protein	1
29-743	KEH32322	3	-1	1	21	225	245	UGCAGGAGUGACUGUAGACGA	: ::::::::..:::::::	ACCUCUACAGUUGCUCCUGCU	Cleavage	cdna chromosome:MedtrA17_4.0:4:50078482:50079473:-1 gene:MTR_4g120970 gene_biotype:protein_coding transcript_biotype:protein_coding description:pathogenesis-related protein bet V I family protein	1
29-743	KEH25673	3	-1	1	21	280	300	UGCAGGAGUGACUGUAGACGA	: ::::::::..:::::::	ACCUCUACAGUUGCUCCUGCU	Cleavage	cdna chromosome:MedtrA17_4.0:6:10796892:10797938:-1 gene:MTR_6g033450 gene_biotype:protein_coding transcript_biotype:protein_coding description:pathogenesis-related protein bet V I family protein	1
29-743	KEH30316	3	-1	1	21	3307	3327	UGCAGGAGUGACUGUAGACGA	.::::::: :.::::::::	AUGUCUACAAUUACUCCUGCU	Cleavage	cdna chromosome:MedtrA17_4.0:4:25287676:25295979:-1 gene:MTR_4g067100 gene_biotype:protein_coding transcript_biotype:protein_coding description:ATPase family AAA domain protein	1
29-743	KEH30317	3	-1	1	21	3322	3342	UGCAGGAGUGACUGUAGACGA	.::::::: :.::::::::	AUGUCUACAAUUACUCCUGCU	Cleavage	cdna chromosome:MedtrA17_4.0:4:25287490:25295994:-1 gene:MTR_4g067100 gene_biotype:protein_coding transcript_biotype:protein_coding description:ATPase family AAA domain protein	1
29-743	AES90227	3	-1	1	21	61	81	UGCAGGAGUGACUGUAGACGA	.::.::::::.::: .::::	AUGUUUACAGUUACUGUUGCA	Cleavage	cdna chromosome:MedtrA17_4.0:4:33999721:34000379:-1 gene:MTR_4g086730 gene_biotype:protein_coding transcript_biotype:protein_coding description:plastocyanin-like domain protein	1
29-743	KEH22535	3	-1	1	21	1026	1046	UGCAGGAGUGACUGUAGACGA	::: ::::::::.:..::.:	ACGUGUACAGUCAUUUUUGUA	Cleavage	cdna chromosome:MedtrA17_4.0:7:18713828:18718572:1 gene:MTR_7g053220 gene_biotype:protein_coding transcript_biotype:protein_coding description:histidine triad nucleotide-binding protein	1
29-743	AES99248	3	-1	1	21	308	328	UGCAGGAGUGACUGUAGACGA	:.:..:::::::::::.:	AUCUUUGUAGUCACUCCUGUA	Cleavage	cdna chromosome:MedtrA17_4.0:5:33453066:33459877:1 gene:MTR_5g078290 gene_biotype:protein_coding transcript_biotype:protein_coding description:senescence-associated protein, putative	1
29-743	AES87826	3	-1	1	21	4774	4794	UGCAGGAGUGACUGUAGACGA	::::: :::.::::.:::	AAGUCUAAAGUUACUCUUGCU	Cleavage	cdna chromosome:MedtrA17_4.0:4:12002197:12022121:1 gene:MTR_4g035100 gene_biotype:protein_coding transcript_biotype:protein_coding description:TATA-binding protein associated factor-like protein	1
29-743	KEH29331	3	-1	1	21	4774	4794	UGCAGGAGUGACUGUAGACGA	::::: :::.::::.:::	AAGUCUAAAGUUACUCUUGCU	Cleavage	cdna chromosome:MedtrA17_4.0:4:12002197:12022325:1 gene:MTR_4g035100 gene_biotype:protein_coding transcript_biotype:protein_coding description:TATA-binding protein associated factor-like protein	1
30-731	KEH41827	3	-1	1	21	676	696	AGGGUCGUAGCUCUUCUUGCC	::.::::::::: :::.:.::	GGUAAGAAGAGCAACGGCUCU	Cleavage	cdna chromosome:MedtrA17_4.0:1:24261070:24263571:-1 gene:MTR_1g055085 gene_biotype:protein_coding transcript_biotype:protein_coding description:TPX2 (targeting protein for Xklp2) family protein	1
30-731	KEH41659	3	-1	1	21	142	162	AGGGUCGUAGCUCUUCUUGCC	::::..::: ::.::::::	UUCAAGGGGAGAUAUGACCCU	Translation	cdna chromosome:MedtrA17_4.0:1:22469741:22471617:1 gene:MTR_1g053430 gene_biotype:protein_coding transcript_biotype:protein_coding description:hypothetical protein	1
30-731	AES96318	3	-1	1	21	475	495	AGGGUCGUAGCUCUUCUUGCC	:::::::::.::.:....:	AUCAAGAAGAGUUAUGGUUUU	Cleavage	cdna chromosome:MedtrA17_4.0:5:15522025:15523640:1 gene:MTR_5g035670 gene_biotype:protein_coding transcript_biotype:protein_coding description:DUF1262 family protein	1
30-731	KEH41657	3	-1	1	21	142	162	AGGGUCGUAGCUCUUCUUGCC	::::..::: ::.::::::	UUCAAGGGGAGAUAUGACCCU	Translation	cdna chromosome:MedtrA17_4.0:1:22459312:22459641:1 gene:MTR_1g053410 gene_biotype:protein_coding transcript_biotype:protein_coding description:hypothetical protein	1
31-719	AES88887	3	-1	1	21	266	286	AGUUGCGAGAGGCAGGAGUGU	:.::..:::.:::::::..:	CCGCUUUUGCUUCUCGCAGUU	Cleavage	cdna chromosome:MedtrA17_4.0:4:24017076:24020953:1 gene:MTR_4g064380 gene_biotype:protein_coding transcript_biotype:protein_coding description:haloacid dehalogenase-like hydrolase	1
31-719	AET04892	3	-1	1	21	448	468	AGUUGCGAGAGGCAGGAGUGU	.::::. :::.:::::.::.:	GCACUUGUGCUUCUCGUAAUU	Cleavage	cdna chromosome:MedtrA17_4.0:8:39872620:39878971:-1 gene:MTR_8g095320 gene_biotype:protein_coding transcript_biotype:protein_coding description:ferrochelatase	1
31-719	KEH33952	3	-1	1	21	341	361	AGUUGCGAGAGGCAGGAGUGU	.:::.::::.:.:::.:::	UUACUUCUGCUUUUCGUAACA	Cleavage	cdna chromosome:MedtrA17_4.0:3:21752893:21756054:-1 gene:MTR_3g055330 gene_biotype:protein_coding transcript_biotype:protein_coding description:SWIB/MDM2 domain protein	1
31-719	AES70443	3	-1	1	21	341	361	AGUUGCGAGAGGCAGGAGUGU	.:::.::::.:.:::.:::	UUACUUCUGCUUUUCGUAACA	Cleavage	cdna chromosome:MedtrA17_4.0:3:21752570:21756054:-1 gene:MTR_3g055330 gene_biotype:protein_coding transcript_biotype:protein_coding description:SWIB/MDM2 domain protein	1
31-719	AES94744	3	-1	1	21	229	249	AGUUGCGAGAGGCAGGAGUGU	::::: : ::::::::::.:	UCACUCAUUCCUCUCGCAAUU	Cleavage	cdna chromosome:MedtrA17_4.0:5:6589564:6594550:-1 gene:MTR_5g017830 gene_biotype:protein_coding transcript_biotype:protein_coding description:calmodulin-domain kinase CDPK protein	1
31-719	KEH44395	3	-1	1	21	332	352	AGUUGCGAGAGGCAGGAGUGU	::.::::: :::::::::	UUCCUUCUGCCACUCGCAACU	Translation	cdna chromosome:MedtrA17_4.0:1:51233266:51234228:-1 gene:MTR_1g112970 gene_biotype:protein_coding transcript_biotype:protein_coding description:2Fe-2S iron-sulfur cluster-binding domain protein	1
31-719	KEH19422	3	-1	1	21	3590	3610	AGUUGCGAGAGGCAGGAGUGU	::.::. :.::::.::::::	UCAUUCUAGUCUCUUGCAACU	Cleavage	cdna chromosome:MedtrA17_4.0:8:20510873:20515890:-1 gene:MTR_8g058970 gene_biotype:protein_coding transcript_biotype:protein_coding description:F-box/RNI/FBD-like domain protein	1
31-719	AES74261	3	-1	1	21	484	504	AGUUGCGAGAGGCAGGAGUGU	::..:::::::.::::.:	UUUCUUUUGCCUCUUGCAAUU	Cleavage	cdna chromosome:MedtrA17_4.0:3:55042637:55047135:1 gene:MTR_3g117550 gene_biotype:protein_coding transcript_biotype:protein_coding description:NADH ubiquinone oxidoreductase B22-like subunit	1
31-719	KEH21088	3	-1	1	21	3839	3859	AGUUGCGAGAGGCAGGAGUGU	... :.::::::::.::::.:	GUGGUUCUGCCUCUUGCAAUU	Cleavage	cdna chromosome:MedtrA17_4.0:8:41132911:41137280:1 gene:MTR_8g098575 gene_biotype:protein_coding transcript_biotype:protein_coding description:disease resistance protein (TIR-NBS class)	1
31-719	KEH28563	3	-1	1	21	4	24	AGUUGCGAGAGGCAGGAGUGU	: .::. :::.:::.::::::	AAGCUUAUGCUUCUUGCAACU	Cleavage	cdna chromosome:MedtrA17_4.0:4:1137037:1138085:-1 gene:MTR_4g007570 gene_biotype:protein_coding transcript_biotype:protein_coding description:putative GRP family	1
31-719	KEH28564	3	-1	1	21	220	240	AGUUGCGAGAGGCAGGAGUGU	: .::. :::.:::.::::::	AAGCUUAUGCUUCUUGCAACU	Cleavage	cdna chromosome:MedtrA17_4.0:4:1136732:1138301:-1 gene:MTR_4g007570 gene_biotype:protein_coding transcript_biotype:protein_coding description:putative GRP family	1
31-719	AES61338	3	-1	1	21	893	913	AGUUGCGAGAGGCAGGAGUGU	: : :.:::.::::.::::.:	AAAAUUCUGUCUCUUGCAAUU	Cleavage	cdna chromosome:MedtrA17_4.0:1:36810212:36812694:1 gene:MTR_1g082690 gene_biotype:protein_coding transcript_biotype:protein_coding description:phototropic-responsive NPH3 family protein	1
31-719	KEH29005	3	-1	1	21	91	111	AGUUGCGAGAGGCAGGAGUGU	: ::::. :..:.::::::::	AAACUCUCGUUUUUCGCAACU	Cleavage	cdna chromosome:MedtrA17_4.0:4:6465094:6473995:1 gene:MTR_4g020110 gene_biotype:protein_coding transcript_biotype:protein_coding description:delta-1-pyrroline-5-carboxylate synthetase	1
31-719	KEH36909	3	-1	1	21	919	939	AGUUGCGAGAGGCAGGAGUGU	: :: ::.::::.::::::	GGAAUCAUGUCUCUUGCAACU	Cleavage	cdna chromosome:MedtrA17_4.0:2:8516544:8518990:-1 gene:MTR_2g023980 gene_biotype:protein_coding transcript_biotype:protein_coding description:pectate lyase family protein	1
32-708	AES66803	3	-1	1	21	326	346	ACUCACUGUCAGGACGAUGAA	::.::::: ::.:::::.::	AUCGUCGUCGUGGCAGUGGGU	Cleavage	cdna chromosome:MedtrA17_4.0:2:34417907:34422730:-1 gene:MTR_2g081930 gene_biotype:protein_coding transcript_biotype:protein_coding description:organic cation/carnitine transporter	1
32-708	AES70789	3	-1	1	21	6149	6169	ACUCACUGUCAGGACGAUGAA	:.::.::::: :.:::::::	AUUAUUGUCCUUAUAGUGAGU	Translation	cdna chromosome:MedtrA17_4.0:3:28175773:28188696:1 gene:MTR_3g062420 gene_biotype:protein_coding transcript_biotype:protein_coding description:LRR and NB-ARC domain disease resistance protein, putative	1
33-699	KEH23680	3	-1	1	21	12	32	UGCACUAGGGAGUGUAAGUGC	::::::::::..:: :::.:	UCACUUACACUUUCUUGUGUA	Cleavage	cdna chromosome:MedtrA17_4.0:7:37359102:37366165:-1 gene:MTR_7g093900 gene_biotype:protein_coding transcript_biotype:protein_coding description:PPR containing plant-like protein	1
33-699	KEH36005	3	-1	1	21	440	460	UGCACUAGGGAGUGUAAGUGC	...:::::::::::.:: ::	UUGUUUACACUCCCUGGUCCA	Cleavage	cdna chromosome:MedtrA17_4.0:3:50881659:50885977:1 gene:MTR_3g110022 gene_biotype:protein_coding transcript_biotype:protein_coding description:coiled-coil protein	1
33-699	KEH36006	3	-1	1	21	440	460	UGCACUAGGGAGUGUAAGUGC	...:::::::::::.:: ::	UUGUUUACACUCCCUGGUCCA	Cleavage	cdna chromosome:MedtrA17_4.0:3:50881659:50885935:1 gene:MTR_3g110022 gene_biotype:protein_coding transcript_biotype:protein_coding description:coiled-coil protein	1
33-699	AES63182	3	-1	1	21	999	1019	UGCACUAGGGAGUGUAAGUGC	.::::.::::.:.: :::::	CUACUUGCACUUCUUUGUGCA	Cleavage	cdna chromosome:MedtrA17_4.0:2:363876:370020:1 gene:MTR_2g005870 gene_biotype:protein_coding transcript_biotype:protein_coding gene_symbol:DMI1 description:Ion channel pollux-like protein [Source:UniProtKB/TrEMBL;Acc:G7IN96]	1
33-699	KEH36415	3	-1	1	21	999	1019	UGCACUAGGGAGUGUAAGUGC	.::::.::::.:.: :::::	CUACUUGCACUUCUUUGUGCA	Cleavage	cdna chromosome:MedtrA17_4.0:2:363876:370020:1 gene:MTR_2g005870 gene_biotype:protein_coding transcript_biotype:protein_coding gene_symbol:DMI1 description:Ion channel pollux-like protein [Source:UniProtKB/TrEMBL;Acc:G7IN96]	1
33-699	KEH41845	3	-1	1	21	777	797	UGCACUAGGGAGUGUAAGUGC	..::: ::::::::::::.	UUGCUUUCACUCCCUAGUGUC	Cleavage	cdna chromosome:MedtrA17_4.0:1:24415348:24416614:1 gene:MTR_1g055250 gene_biotype:protein_coding transcript_biotype:protein_coding description:F-box protein interaction domain protein	1
33-699	KEH37893	3	-1	1	21	358	378	UGCACUAGGGAGUGUAAGUGC	: :::::::.:.:.:::.:	CAAGUUACACUUCUUGGUGUA	Cleavage	cdna chromosome:MedtrA17_4.0:2:22530793:22535211:1 gene:MTR_2g450710 gene_biotype:protein_coding transcript_biotype:protein_coding description:nodulin-like/MFS transporter	1
34-695	AET02230	3	-1	1	21	982	1002	UCAGGACGAUGAAAGAGAGGA	::::::::::::.: ..:::	GCCUCUCUUUCAUUGGUUUGA	Cleavage	cdna chromosome:MedtrA17_4.0:8:14033973:14038400:1 gene:MTR_8g037880 gene_biotype:protein_coding transcript_biotype:protein_coding description:flavin containing monooxygenase FMO GS-OX-like protein	1
34-695	AET04000	3	-1	1	21	434	454	UCAGGACGAUGAAAGAGAGGA	: :::::::.::.:::.::.	GCAUCUCUUUUAUUGUCUUGG	Cleavage	cdna chromosome:MedtrA17_4.0:8:33442410:33443580:1 gene:MTR_8g078450 gene_biotype:protein_coding transcript_biotype:protein_coding description:DUF223 domain protein	1
34-695	AES94726	3	-1	1	21	1317	1337	UCAGGACGAUGAAAGAGAGGA	:.: :.::::::.::.::::	ACUUGUUUUUCAUUGUUCUGA	Cleavage	cdna chromosome:MedtrA17_4.0:5:6461606:6468779:1 gene:MTR_5g017630 gene_biotype:protein_coding transcript_biotype:protein_coding description:methionine aminopeptidase 1B	1
34-695	KEH44234	3	-1	1	21	457	477	UCAGGACGAUGAAAGAGAGGA	: .:::.::::.:.:::.::.	UGUUCUUUUUCGUUGUCUUGG	Cleavage	cdna chromosome:MedtrA17_4.0:1:50177663:50180639:1 gene:MTR_1g111100 gene_biotype:protein_coding transcript_biotype:protein_coding description:glycolipid transfer protein	1
34-695	KEH18678	3	-1	1	21	441	461	UCAGGACGAUGAAAGAGAGGA	:.:::::.::.::.::::	UGAUUUCUUUUAUUGUUCUGA	Cleavage	cdna chromosome:MedtrA17_4.0:8:10130668:10139519:-1 gene:MTR_8g027790 gene_biotype:protein_coding transcript_biotype:protein_coding description:nucleotidyltransferase	1
34-695	KEH21572	3	-1	1	21	169	189	UCAGGACGAUGAAAGAGAGGA	.::. :::::::::::.::	CUCUUCCUUUCAUCGUCUUGC	Cleavage	cdna chromosome:MedtrA17_4.0:7:1644876:1653485:1 gene:MTR_7g007760 gene_biotype:protein_coding transcript_biotype:protein_coding description:palmitoyl protein thioesterase family protein	1
34-695	AES98293	3	-1	1	21	1497	1517	UCAGGACGAUGAAAGAGAGGA	: ::.::::::::.:: :::.	UACUUUCUUUCAUUGUGCUGG	Cleavage	cdna chromosome:MedtrA17_4.0:5:28156957:28174356:-1 gene:MTR_5g066710 gene_biotype:protein_coding transcript_biotype:protein_coding description:E3 ubiquitin-protein ligase UPL1-like protein	1
34-695	AES72050	3	-1	1	21	226	246	UCAGGACGAUGAAAGAGAGGA	:: ::: :::::.::.::::	ACCACUCGUUCAUUGUUCUGA	Cleavage	cdna chromosome:MedtrA17_4.0:3:38636315:38638148:1 gene:MTR_3g085510 gene_biotype:protein_coding transcript_biotype:protein_coding description:microsomal signal peptidase 12 kDa protein	1
34-695	AES81140	3	-1	1	21	2531	2551	UCAGGACGAUGAAAGAGAGGA	.: .:.:::::::::.:::.	AUCAUUUUUUCAUCGUUCUGG	Cleavage	cdna chromosome:MedtrA17_4.0:7:34800306:34806771:-1 gene:MTR_7g089080 gene_biotype:protein_coding transcript_biotype:protein_coding description:cyclin	1
35-691	KEH18155	3	-1	1	21	54	74	AACUACACCGUAAUAGACUGU	: :: :::::.::::: ::::	AAAGGCUAUUGCGGUGAAGUU	Cleavage	cdna chromosome:MedtrA17_4.0:8:3801134:3803236:-1 gene:MTR_8g012780 gene_biotype:protein_coding transcript_biotype:protein_coding description:hypothetical protein	1
35-691	AES76470	3	-1	1	21	2307	2327	AACUACACCGUAAUAGACUGU	:: :.:::.:::::::::	GUUGUAUGUUAUGGUGUAGUU	Cleavage	cdna chromosome:MedtrA17_4.0:6:29164021:29171855:1 gene:MTR_6g079660 gene_biotype:protein_coding transcript_biotype:protein_coding description:zinc finger, C3HC4 type (RING finger) protein	1
35-691	KEH28262	3	-1	1	21	7	27	AACUACACCGUAAUAGACUGU	: :.:.::..:::::::::	GAAAUUUGUUGUGGUGUAGUU	Cleavage	cdna chromosome:MedtrA17_4.0:5:34535883:34536910:1 gene:MTR_5g080680 gene_biotype:protein_coding transcript_biotype:protein_coding description:protein phosphatase 2C-like protein	1
35-691	AES99426	3	-1	1	21	100	120	AACUACACCGUAAUAGACUGU	: :.:.::..:::::::::	GAAAUUUGUUGUGGUGUAGUU	Cleavage	cdna chromosome:MedtrA17_4.0:5:34535790:34538105:1 gene:MTR_5g080680 gene_biotype:protein_coding transcript_biotype:protein_coding description:protein phosphatase 2C-like protein	1
37-678	KEH37335	3	-1	1	21	2663	2683	UGUAGACGCAACUCUGUCCGC	::.:::::::: ::::::	UUUGAUAGAGUUGCUUCUACA	Cleavage	cdna chromosome:MedtrA17_4.0:2:14860695:14865351:-1 gene:MTR_2g437720 gene_biotype:protein_coding transcript_biotype:protein_coding description:zinc finger, C3HC4 type (RING finger) protein	1
38-655	AES89576	3	-1	1	21	308	328	CGAUGGCAGGUUGAGGACUGU	::::::::: :.::..::::	CCAGUCCUCACCUUGUUAUCG	Translation	cdna chromosome:MedtrA17_4.0:4:29630577:29632466:1 gene:MTR_4g077370 gene_biotype:protein_coding transcript_biotype:protein_coding description:DEAD-box helicase family protein	1
38-655	KEH44554	3	-1	1	21	372	392	CGAUGGCAGGUUGAGGACUGU	::::::: :::: ::::::	CAAGUCCUCCACCUUCCAUCG	Cleavage	cdna chromosome:MedtrA17_4.0:1:52942152:52947034:-1 gene:MTR_1g117010 gene_biotype:protein_coding transcript_biotype:protein_coding description:peptidyl-prolyl cis-trans isomerase	1
38-655	KEH44555	3	-1	1	21	372	392	CGAUGGCAGGUUGAGGACUGU	::::::: :::: ::::::	CAAGUCCUCCACCUUCCAUCG	Cleavage	cdna chromosome:MedtrA17_4.0:1:52934517:52947034:-1 gene:MTR_1g117010 gene_biotype:protein_coding transcript_biotype:protein_coding description:peptidyl-prolyl cis-trans isomerase	1
39-653	AES61802	3	-1	1	21	1492	1512	UCUGUGGGCUCUGAGUGUGUU	:::::::::::: :::: :	UUCACACUCAGAGCGCACAAA	Cleavage	cdna chromosome:MedtrA17_4.0:1:39683612:39690274:-1 gene:MTR_1g088720 gene_biotype:protein_coding transcript_biotype:protein_coding description:DNA mismatch repair protein PMS2, putative	1
39-653	KEH28972	3	-1	1	21	504	524	UCUGUGGGCUCUGAGUGUGUU	: : ..:::::::..::::::	AUCCUGCUCAGAGUUCACAGA	Cleavage	cdna chromosome:MedtrA17_4.0:4:6205203:6208116:1 gene:MTR_4g019690 gene_biotype:protein_coding transcript_biotype:protein_coding description:plant/T7H20-70 protein	1
4-2752	AES81798	3	-1	1	21	1610	1630	UACGGGGAGUGCGGACUGAAG	: ::::: :::::::: :::.	CCUCAGUGCGCACUCCACGUG	Cleavage	cdna chromosome:MedtrA17_4.0:7:40572607:40576582:1 gene:MTR_7g100700 gene_biotype:protein_coding transcript_biotype:protein_coding description:hypothetical protein	1
40-647	KEH31202	3	-1	1	21	3084	3104	AGUGCGGACUGAAGCGUGAAG	.:: :: ::::::::.:::.:	UUUAACACUUCAGUCUGCAUU	Cleavage	cdna chromosome:MedtrA17_4.0:4:37036490:37045872:-1 gene:MTR_4g093750 gene_biotype:protein_coding transcript_biotype:protein_coding description:dynamin 3A-like protein	1
40-647	KEH33013	3	-1	1	21	4223	4243	AGUGCGGACUGAAGCGUGAAG	: ::::::::::: ::::: :	CCUCACGCUUCAGCCCGCAAU	Cleavage	cdna chromosome:MedtrA17_4.0:3:4254229:4264662:-1 gene:MTR_3g014750 gene_biotype:protein_coding transcript_biotype:protein_coding description:amidohydrolase YtcJ-like protein, putative	1
40-647	KEH28946	3	-1	1	21	398	418	AGUGCGGACUGAAGCGUGAAG	:.:.:.:::::::: ::::	AAUUAUGUUUCAGUCCUCACU	Cleavage	cdna chromosome:MedtrA17_4.0:4:5766147:5766696:1 gene:MTR_4g018737 gene_biotype:protein_coding transcript_biotype:protein_coding description:Nodule Cysteine-Rich (NCR) secreted peptide	1
40-647	KEH21239	3	-1	1	21	1614	1634	AGUGCGGACUGAAGCGUGAAG	:. ::::::::::.::::	AAUUCCGCUUCAGUCUGCACG	Cleavage	cdna chromosome:MedtrA17_4.0:8:42057544:42059791:-1 gene:MTR_8g099565 gene_biotype:protein_coding transcript_biotype:protein_coding description:phosphatidylinositol 3-and 4-kinase family protein	1
40-647	AES81007	3	-1	1	21	244	264	AGUGCGGACUGAAGCGUGAAG	:: .:.::.::::.:::::	UCUCCUGUUUUAGUCUGCACU	Cleavage	cdna chromosome:MedtrA17_4.0:7:34056747:34061823:-1 gene:MTR_7g087490 gene_biotype:protein_coding transcript_biotype:protein_coding description:transmembrane protein, putative	1
40-647	AES81008	3	-1	1	21	244	264	AGUGCGGACUGAAGCGUGAAG	:: .:.::.::::.:::::	UCUCCUGUUUUAGUCUGCACU	Cleavage	cdna chromosome:MedtrA17_4.0:7:34056369:34061823:-1 gene:MTR_7g087490 gene_biotype:protein_coding transcript_biotype:protein_coding description:transmembrane protein, putative	1
40-647	KEH23553	3	-1	1	21	793	813	AGUGCGGACUGAAGCGUGAAG	:: .:.::.::::.:::::	UCUCCUGUUUUAGUCUGCACU	Cleavage	cdna chromosome:MedtrA17_4.0:7:34056348:34062331:-1 gene:MTR_7g087490 gene_biotype:protein_coding transcript_biotype:protein_coding description:transmembrane protein, putative	1
41-631	AET00371	3	-1	1	21	77	97	UGUCGACGGGGUUCGGAGCGU	.: :. ::.:::::::::::	UUGAUUGGAGCCCCGUCGACA	Cleavage	cdna chromosome:MedtrA17_4.0:5:39775680:39776027:-1 gene:MTR_5g091260 gene_biotype:protein_coding transcript_biotype:protein_coding description:cysteine proteinase inhibitor	1
42-617	KEH40498	3	-1	1	21	2023	2043	UCACACCAAGUGCGGAGGCGU	:.:.:: .:::.::::::::.	AUGUCUAUGCAUUUGGUGUGG	Cleavage	cdna chromosome:MedtrA17_4.0:1:10257112:10261697:1 gene:MTR_1g029690 gene_biotype:protein_coding transcript_biotype:protein_coding description:adenine nucleotide alpha hydrolase-like domain kinase	1
42-617	AES75063	3	-1	1	21	1001	1021	UCACACCAAGUGCGGAGGCGU	.: :: :::..:::::::::	CUGACUACGCGUUUGGUGUGA	Cleavage	cdna chromosome:MedtrA17_4.0:6:8341141:8344627:1 gene:MTR_6g023750 gene_biotype:protein_coding transcript_biotype:protein_coding description:triacylglycerol lipase-like protein	1
42-617	AES88673	3	-1	1	21	1448	1468	UCACACCAAGUGCGGAGGCGU	.:: :.:::.:::::::::	UUGCAGCUGCAUUUGGUGUGA	Cleavage	cdna chromosome:MedtrA17_4.0:4:22361499:22363994:-1 gene:MTR_4g060780 gene_biotype:protein_coding transcript_biotype:protein_coding description:allergen gly M Bd 28 kDa protein	1
43-589	KEH18662	3	-1	1	21	1717	1737	UUGAAUGAUGAGAGACACAUU	:::::::.:::..: ::::::	AAUGUGUUUCUUGUGAUUCAA	Cleavage	cdna chromosome:MedtrA17_4.0:8:10031712:10041562:1 gene:MTR_8g027725 gene_biotype:protein_coding transcript_biotype:protein_coding description:histone-lysine N-methyltransferase ATX3	1
43-589	KEH18663	3	-1	1	21	1772	1792	UUGAAUGAUGAGAGACACAUU	:::::::.:::..: ::::::	AAUGUGUUUCUUGUGAUUCAA	Cleavage	cdna chromosome:MedtrA17_4.0:8:10031702:10042018:1 gene:MTR_8g027725 gene_biotype:protein_coding transcript_biotype:protein_coding description:histone-lysine N-methyltransferase ATX3	1
43-589	KEH31343	3	-1	1	21	1311	1331	UUGAAUGAUGAGAGACACAUU	::::: :.:::.::..:::::	AAUGUUUUUCUUAUUGUUCAA	Cleavage	cdna chromosome:MedtrA17_4.0:4:38188145:38192197:1 gene:MTR_4g094540 gene_biotype:protein_coding transcript_biotype:protein_coding description:NBS-LRR type disease resistance protein	1
43-589	KEH40473	3	-1	1	21	3297	3317	UUGAAUGAUGAGAGACACAUU	.::::::::.::.:.: ::::	GAUGUGUCUUUCGUUAGUCAA	Cleavage	cdna chromosome:MedtrA17_4.0:1:10092148:10095890:-1 gene:MTR_1g029420 gene_biotype:protein_coding transcript_biotype:protein_coding description:GRAS family transcription factor	1
43-589	KEH21172	3	-1	1	21	716	736	UUGAAUGAUGAGAGACACAUU	:. ::::.::::::.:::::	AGCGUGUUUCUCAUUAUUCAU	Cleavage	cdna chromosome:MedtrA17_4.0:8:41684763:41687399:-1 gene:MTR_8g099150 gene_biotype:protein_coding transcript_biotype:protein_coding description:50S ribosomal L30-like protein	1
43-589	KEH34804	3	-1	1	21	3103	3123	UUGAAUGAUGAGAGACACAUU	::::::::.::::.::: :.	CAUGUGUCUUUCAUUAUUAAG	Cleavage	cdna chromosome:MedtrA17_4.0:3:32039369:32047589:-1 gene:MTR_3g071440 gene_biotype:protein_coding transcript_biotype:protein_coding description:UDP-glucose pyrophosphorylase	1
43-589	AES98399	3	-1	1	21	4285	4305	UUGAAUGAUGAGAGACACAUU	:: :::: :.::::.::::::	AAAGUGUAUUUCAUUAUUCAA	Cleavage	cdna chromosome:MedtrA17_4.0:5:28777647:28782503:-1 gene:MTR_5g068060 gene_biotype:protein_coding transcript_biotype:protein_coding description:DUF3133 family protein	1
43-589	AET05228	3	-1	1	21	2393	2413	UUGAAUGAUGAGAGACACAUU	.:: ::: ::::::::::.:.	GAUCUGUAUCUCAUCAUUUAG	Cleavage	cdna chromosome:MedtrA17_4.0:8:43349666:43355989:1 gene:MTR_8g102930 gene_biotype:protein_coding transcript_biotype:protein_coding description:casein kinase I-like protein	1
43-589	AES63790	3	-1	1	21	1211	1231	UUGAAUGAUGAGAGACACAUU	:::::.:.::::::::. :	UUUGUGUUUUUCAUCAUUUCA	Cleavage	cdna chromosome:MedtrA17_4.0:2:3528782:3531153:1 gene:MTR_2g013230 gene_biotype:protein_coding transcript_biotype:protein_coding description:dihydroflavonol-4-reductase-like protein	1
43-589	AES63791	3	-1	1	21	1756	1776	UUGAAUGAUGAGAGACACAUU	:::::.:.::::::::. :	UUUGUGUUUUUCAUCAUUUCA	Cleavage	cdna chromosome:MedtrA17_4.0:2:3528783:3531153:1 gene:MTR_2g013230 gene_biotype:protein_coding transcript_biotype:protein_coding description:dihydroflavonol-4-reductase-like protein	1
43-589	KEH39797	3	-1	1	21	6	26	UUGAAUGAUGAGAGACACAUU	: :::::::::::::::	AGAUUCUCUCUCAUCAUUCAA	Cleavage	cdna chromosome:MedtrA17_4.0:1:1751260:1754940:1 gene:MTR_1g010120 gene_biotype:protein_coding transcript_biotype:protein_coding description:glucan endo-1,3-beta-glucosidase-like protein	1
43-589	AET03500	3	-1	1	21	1397	1417	UUGAAUGAUGAGAGACACAUU	: ::::::.::::::.::	UGGGGGUCUCUUAUCAUUUAA	Cleavage	cdna chromosome:MedtrA17_4.0:8:30559055:30566150:1 gene:MTR_8g072310 gene_biotype:protein_coding transcript_biotype:protein_coding description:nucleotide-diphospho-sugar transferase family protein	1
43-589	AES96233	3	-1	1	21	47	67	UUGAAUGAUGAGAGACACAUU	: :::::::. ::::::::	CUUUUGUCUCUUUUCAUUCAA	Cleavage	cdna chromosome:MedtrA17_4.0:5:15109368:15113518:1 gene:MTR_5g034810 gene_biotype:protein_coding transcript_biotype:protein_coding description:Pmr5/Cas1p GDSL/SGNH-like acyl-esterase family protein	1
43-589	AES87205	3	-1	1	21	743	763	UUGAAUGAUGAGAGACACAUU	:: ::.:.:::::.::.::	GUUGAGUUUUUCAUCGUUUAA	Cleavage	cdna chromosome:MedtrA17_4.0:4:7636750:7638321:-1 gene:MTR_4g022800 gene_biotype:protein_coding transcript_biotype:protein_coding description:HXXXD-type acyl-transferase family protein	1
43-589	KEH35381	3	-1	1	21	1418	1438	UUGAAUGAUGAGAGACACAUU	:::: : .:::::::::::	GUUGUGGCCUUCAUCAUUCAA	Cleavage	cdna chromosome:MedtrA17_4.0:3:40646143:40648516:1 gene:MTR_3g088820 gene_biotype:protein_coding transcript_biotype:protein_coding description:PPR containing plant-like protein	1
43-589	KEH31394	3	-1	1	21	2156	2176	UUGAAUGAUGAGAGACACAUU	.: :: :::::::::::::	UGUAUGCCUCUCAUCAUUCAC	Cleavage	cdna chromosome:MedtrA17_4.0:4:38685447:38693697:-1 gene:MTR_4g094668 gene_biotype:protein_coding transcript_biotype:protein_coding description:UTP-glucose-1-phosphate uridylyltransferase	1
43-589	KEH31395	3	-1	1	21	2046	2066	UUGAAUGAUGAGAGACACAUU	.: :: :::::::::::::	UGUAUGCCUCUCAUCAUUCAC	Cleavage	cdna chromosome:MedtrA17_4.0:4:38685187:38693786:-1 gene:MTR_4g094668 gene_biotype:protein_coding transcript_biotype:protein_coding description:UTP-glucose-1-phosphate uridylyltransferase	1
43-589	AES94565	3	-1	1	21	1185	1205	UUGAAUGAUGAGAGACACAUU	:: ::::::. ::::::::	UUUGAGUCUCUUCUCAUUCAA	Cleavage	cdna chromosome:MedtrA17_4.0:5:5529081:5534660:1 gene:MTR_5g015790 gene_biotype:protein_coding transcript_biotype:protein_coding description:phototropic-responsive NPH3 family protein	1
43-589	AES61091	3	-1	1	21	469	489	UUGAAUGAUGAGAGACACAUU	: :::::::. ::::::::	CUUUUGUCUCUUCUCAUUCAA	Cleavage	cdna chromosome:MedtrA17_4.0:1:33580151:33586707:-1 gene:MTR_1g075790 gene_biotype:protein_coding transcript_biotype:protein_coding description:hypothetical protein	1
44-583	KEH18379	3	-1	1	21	2237	2257	AGGAUUUUCGAAGAGAGUGUG	::::::. :::: ::::::::	CACACUUACUUCAAAAAUCCU	Cleavage	cdna chromosome:MedtrA17_4.0:8:5646689:5649982:1 gene:MTR_8g016680 gene_biotype:protein_coding transcript_biotype:protein_coding description:disease resistance protein (TIR-NBS-LRR class) family protein, putative	1
44-583	AES90269	3	-1	1	21	691	711	AGGAUUUUCGAAGAGAGUGUG	:.:.:.::::.:::.:::.:	GAUAUUUUCUUUGAAGAUCUU	Cleavage	cdna chromosome:MedtrA17_4.0:4:34274810:34276215:1 gene:MTR_4g087350 gene_biotype:protein_coding transcript_biotype:protein_coding description:hypothetical protein	1
44-583	KEH43792	3	-1	1	21	693	713	AGGAUUUUCGAAGAGAGUGUG	...::::.::.:.::.::::	GGUGCUCUUUUUGGAAGUCCU	Cleavage	cdna chromosome:MedtrA17_4.0:1:46492208:46494636:-1 gene:MTR_1g102870 gene_biotype:protein_coding transcript_biotype:protein_coding description:1,2-dihydroxy-3-keto-5-methylthiopentene dioxygenase	1
44-583	KEH20304	3	-1	1	21	163	183	AGGAUUUUCGAAGAGAGUGUG	:: ::::::::::::::. :	AACUCUCUCUUCGAAAAUUAU	Cleavage	cdna chromosome:MedtrA17_4.0:8:30158575:30171725:1 gene:MTR_8g071100 gene_biotype:protein_coding transcript_biotype:protein_coding description:DNA (cytosine-5)-methyltransferase	1
44-583	AES99029	3	-1	1	21	94	114	AGGAUUUUCGAAGAGAGUGUG	::.::::::.::: :::.:	ACCAUUCUCUUUGAAUAUCUU	Cleavage	cdna chromosome:MedtrA17_4.0:5:32247565:32248574:1 gene:MTR_5g075790 gene_biotype:protein_coding transcript_biotype:protein_coding description:myb-like DNA-binding domain, shaqkyf class protein	1
44-583	KEH38252	3	-1	1	21	140	160	AGGAUUUUCGAAGAGAGUGUG	::.:.::::.::.:::..:	UUCAUUUUCUUUGAGAAUUUU	Cleavage	cdna chromosome:MedtrA17_4.0:2:27872839:27874972:1 gene:MTR_2g066700 gene_biotype:protein_coding transcript_biotype:protein_coding description:YUP8H12R.23 protein, putative	1
44-583	AES81806	3	-1	1	21	1646	1666	AGGAUUUUCGAAGAGAGUGUG	::::::.::.:.:: ::::	UCCACUCUUUUUGGAACUCCU	Cleavage	cdna chromosome:MedtrA17_4.0:7:40602749:40607126:1 gene:MTR_7g100780 gene_biotype:protein_coding transcript_biotype:protein_coding description:alpha/beta fold hydrolase	1
44-583	KEH42383	3	-1	1	21	42	62	AGGAUUUUCGAAGAGAGUGUG	::: .::::::::::::.	AUCACCUUCUUCGAAAAUCUA	Cleavage	cdna chromosome:MedtrA17_4.0:1:29513381:29515006:1 gene:MTR_1g068965 gene_biotype:protein_coding transcript_biotype:protein_coding description:40S ribosomal S9-like protein	1
44-583	AES86875	3	-1	1	21	217	237	AGGAUUUUCGAAGAGAGUGUG	.:. :::::.::::::.::	UUUAUGCUCUUUGAAAAUUCU	Cleavage	cdna chromosome:MedtrA17_4.0:4:4951793:4955269:-1 gene:MTR_4g016320 gene_biotype:protein_coding transcript_biotype:protein_coding description:hypothetical protein	1
44-583	KEH42338	3	-1	1	21	1907	1927	AGGAUUUUCGAAGAGAGUGUG	.::: ::::.:.::.::::	UCUACUGUCUUUGGAAGUCCU	Cleavage	cdna chromosome:MedtrA17_4.0:1:29155583:29161352:-1 gene:MTR_1g067570 gene_biotype:protein_coding transcript_biotype:protein_coding description:DUF4378 domain protein	1
45-583	KEH26771	3	-1	1	21	559	579	AAGAGCUUGAUAGACUGGUAA	:::.:: :::::::::: :::	UUAUCAAUCUAUCAAGCACUU	Cleavage	cdna chromosome:MedtrA17_4.0:6:26687163:26691200:1 gene:MTR_6g072010 gene_biotype:protein_coding transcript_biotype:protein_coding description:type I inositol-1,4,5-trisphosphate 5-phosphatase	1
45-583	AES76142	3	-1	1	21	1175	1195	AAGAGCUUGAUAGACUGGUAA	:::.:: :::::::::: :::	UUAUCAAUCUAUCAAGCACUU	Cleavage	cdna chromosome:MedtrA17_4.0:6:26686547:26691368:1 gene:MTR_6g072010 gene_biotype:protein_coding transcript_biotype:protein_coding description:type I inositol-1,4,5-trisphosphate 5-phosphatase	1
45-583	KEH36413	3	-1	1	21	1141	1161	AAGAGCUUGAUAGACUGGUAA	::..:::: ::::::.::::	AUAUUAGUCCAUCAAGUUCUU	Cleavage	cdna chromosome:MedtrA17_4.0:2:285882:290924:1 gene:MTR_2g005730 gene_biotype:protein_coding transcript_biotype:protein_coding description:MACPF domain protein	1
45-583	AES63168	3	-1	1	21	1141	1161	AAGAGCUUGAUAGACUGGUAA	::..:::: ::::::.::::	AUAUUAGUCCAUCAAGUUCUU	Cleavage	cdna chromosome:MedtrA17_4.0:2:285882:292301:1 gene:MTR_2g005730 gene_biotype:protein_coding transcript_biotype:protein_coding description:MACPF domain protein	1
45-583	KEH39268	3	-1	1	21	1150	1170	AAGAGCUUGAUAGACUGGUAA	:.:.::. :::::::::::	GGAUCGGUUCAUCAAGCUCUU	Cleavage	cdna chromosome:MedtrA17_4.0:2:39331127:39333518:-1 gene:MTR_2g091190 gene_biotype:protein_coding transcript_biotype:protein_coding description:transcription factor bHLH107-like protein	1
45-583	KEH36279	3	-1	1	21	360	380	AAGAGCUUGAUAGACUGGUAA	: : ::::.::::::: ::::	UCAGCAGUUUAUCAAGGUCUU	Cleavage	cdna chromosome:MedtrA17_4.0:3:53742807:53746905:-1 gene:MTR_3g115040 gene_biotype:protein_coding transcript_biotype:protein_coding description:enoyl-CoA hydratase 2, peroxisomal protein	1
45-583	KEH27845	3	-1	1	21	475	495	AAGAGCUUGAUAGACUGGUAA	:::. :.:::::.:.::::	CAACCGUUUUAUCAGGUUCUU	Cleavage	cdna chromosome:MedtrA17_4.0:5:19113216:19115511:-1 gene:MTR_5g043480 gene_biotype:protein_coding transcript_biotype:protein_coding description:UvrB/uvrC domain protein	1
45-583	AES63393	3	-1	1	21	449	469	AAGAGCUUGAUAGACUGGUAA	::.:: :::::::: ::::	GAACUAGCCUAUCAAGGUCUU	Cleavage	cdna chromosome:MedtrA17_4.0:2:1353997:1355790:1 gene:MTR_2g008225 gene_biotype:protein_coding transcript_biotype:protein_coding description:UDP-glucosyltransferase family protein	1
45-583	AES96949	3	-1	1	21	1386	1406	AAGAGCUUGAUAGACUGGUAA	:::. :.:::::.:.::::	CAACCGUUUUAUCAGGUUCUU	Cleavage	cdna chromosome:MedtrA17_4.0:5:19112830:19116700:-1 gene:MTR_5g043480 gene_biotype:protein_coding transcript_biotype:protein_coding description:UvrB/uvrC domain protein	1
45-583	KEH27843	3	-1	1	21	1326	1346	AAGAGCUUGAUAGACUGGUAA	:::. :.:::::.:.::::	CAACCGUUUUAUCAGGUUCUU	Cleavage	cdna chromosome:MedtrA17_4.0:5:19112171:19116700:-1 gene:MTR_5g043480 gene_biotype:protein_coding transcript_biotype:protein_coding description:UvrB/uvrC domain protein	1
45-583	KEH27844	3	-1	1	21	1664	1684	AAGAGCUUGAUAGACUGGUAA	:::. :.:::::.:.::::	CAACCGUUUUAUCAGGUUCUU	Cleavage	cdna chromosome:MedtrA17_4.0:5:19112189:19116700:-1 gene:MTR_5g043480 gene_biotype:protein_coding transcript_biotype:protein_coding description:UvrB/uvrC domain protein	1
46-553	AET01294	3	-1	1	21	30	50	ACGAUGGCAGGUUGAGGACUG	::.:: ::::::::::::	UCAUCUUCUACCUGCCAUCGU	Cleavage	cdna chromosome:MedtrA17_4.0:8:2174252:2174488:1 gene:MTR_8g009440 gene_biotype:protein_coding transcript_biotype:protein_coding description:transmembrane protein, putative	1
46-553	AET01295	3	-1	1	21	30	50	ACGAUGGCAGGUUGAGGACUG	::.:: ::::::::::::	UCAUCUUCUACCUGCCAUCGU	Cleavage	cdna chromosome:MedtrA17_4.0:8:2175375:2175611:1 gene:MTR_8g009450 gene_biotype:protein_coding transcript_biotype:protein_coding description:transmembrane protein, putative	1
46-553	AES89843	3	-1	1	21	971	991	ACGAUGGCAGGUUGAGGACUG	::: ::::..:::.::.::	AUGUCAUCAAUUUGCUAUUGU	Cleavage	cdna chromosome:MedtrA17_4.0:4:31189293:31192106:1 gene:MTR_4g080720 gene_biotype:protein_coding transcript_biotype:protein_coding description:BTB/POZ domain plant protein	1
5-2713	AES94889	3	-1	1	21	20	40	UGAGACAUGUACGCGGAAUGG	.:::::: : :::::::::.:	UCAUUCCCCUUACAUGUCUUA	Cleavage	cdna chromosome:MedtrA17_4.0:5:7384947:7385465:1 gene:MTR_5g019520 gene_biotype:protein_coding transcript_biotype:protein_coding description:envelope membrane protein	1
5-2713	KEH17538	3	-1	1	21	1391	1411	UGAGACAUGUACGCGGAAUGG	.: ::.:.:::.::::.:::	AUAAUCUGUGUAUAUGUUUCA	Cleavage	cdna supercontig:MedtrA17_4.0:scaffold0009:185809:188965:-1 gene:MTR_0009s0370 gene_biotype:protein_coding transcript_biotype:protein_coding description:sugar porter (SP) family MFS transporter	1
5-2713	KEH16416	3	-1	1	21	193	213	UGAGACAUGUACGCGGAAUGG	::::: :::.::::::::	UGAUUCCUGGUAUAUGUCUCA	Cleavage	cdna supercontig:MedtrA17_4.0:scaffold0192:15247:17200:1 gene:MTR_0192s0050 gene_biotype:protein_coding transcript_biotype:protein_coding description:Nodule Cysteine-Rich (NCR) secreted peptide	1
6-1951	AES81798	3	-1	1	21	1612	1632	ACUACGGGGAGUGCGGACUGA	::::: :::::::: :::.::	UCAGUGCGCACUCCACGUGGU	Cleavage	cdna chromosome:MedtrA17_4.0:7:40572607:40576582:1 gene:MTR_7g100700 gene_biotype:protein_coding transcript_biotype:protein_coding description:hypothetical protein	1
7-1708	KEH27122	3	-1	1	21	669	689	UACGACAUUAUGUAGAGACCA	::.:.::..:::::::::	GCGUUUUUAUGUAAUGUCGUU	Cleavage	cdna chromosome:MedtrA17_4.0:6:32734404:32735977:1 gene:MTR_6g086805 gene_biotype:protein_coding transcript_biotype:protein_coding description:heat shock transcription factor	1
7-1708	AES97297	3	-1	1	21	1661	1681	UACGACAUUAUGUAGAGACCA	:::.:::::::::::: :	UUCUCUUUACAUAAUGUCGCA	Cleavage	cdna chromosome:MedtrA17_4.0:5:21186807:21194939:-1 gene:MTR_5g048350 gene_biotype:protein_coding transcript_biotype:protein_coding description:transcription factor BIM2-like protein	1
8-1680	KEH20390	3	-1	1	21	328	348	UGCAAGUGUGCUCAACAGGGA	:. : :::::::::::::.:	ACUGUUUUGAGCACACUUGUA	Cleavage	cdna chromosome:MedtrA17_4.0:8:32291086:32295315:1 gene:MTR_8g076250 gene_biotype:protein_coding transcript_biotype:protein_coding description:transmembrane and coiled-coil protein	1
8-1680	AET03833	3	-1	1	21	328	348	UGCAAGUGUGCUCAACAGGGA	:. : :::::::::::::.:	ACUGUUUUGAGCACACUUGUA	Cleavage	cdna chromosome:MedtrA17_4.0:8:32291086:32296204:1 gene:MTR_8g076250 gene_biotype:protein_coding transcript_biotype:protein_coding description:transmembrane and coiled-coil protein	1
8-1680	KEH39768	3	-1	1	21	2180	2200	UGCAAGUGUGCUCAACAGGGA	.: : ::::::.:::::::	AGUCAGAUGAGCAUACUUGCA	Cleavage	cdna chromosome:MedtrA17_4.0:1:1556922:1566166:-1 gene:MTR_1g009860 gene_biotype:protein_coding transcript_biotype:protein_coding description:Serine/Threonine kinase, ABC1 family protein	1
8-1680	KEH39767	3	-1	1	21	2722	2742	UGCAAGUGUGCUCAACAGGGA	.: : ::::::.:::::::	AGUCAGAUGAGCAUACUUGCA	Cleavage	cdna chromosome:MedtrA17_4.0:1:1556950:1566166:-1 gene:MTR_1g009860 gene_biotype:protein_coding transcript_biotype:protein_coding description:Serine/Threonine kinase, ABC1 family protein	1
